# Supplementary material for: Proteomics Indicators of the Rapidly Shifting Physiology from Whole Mountain Pine Beetle, Dendroctonus ponderosae (Coleoptera: Curculionidae), Adults during Early Host Colonization
Source: PLoS One. 2014 Oct 31;9(10):e110673. doi: 10.1371/journal.pone.0110673 (PMC4215907; doi:10.1371/journal.pone.0110673)
Supplement: File S1 — Contains Tables S1, S2, and S3. Table S1 - Female iTRAQ Run Data, Table S2 - Male iTRAQ Run Data, Table S3- Untranslated Transcriptome Sequences. (XLSX) [file pone.0110673.s001.xlsx]

## Sheet: Table S1 - Females
Supporting Information - Table S1 - Female iTRAQ Run
Translated EST contig IDa	Unused (ProtScore)b	%Cov(95)	p-value	fold change	BH	Subject	E-Value	Description	General
f_cluster_c1076-1	10	46.39	0.0312216	-1.6539	0.400589	aag:AaeL_AAEL001091	4e-125	malic enzyme ; K00029 malate dehydrogenase (oxaloacetate-decarboxylating)(NADP+) [EC:1.1.1.40]	carbohydrate metabolism
f_cluster_c109-2	6.93	9.253	0.180956	-1.24294	0.625498	tca:659689	0	similar to sluggish A CG1417-PE	protein metabolism
f_cluster_c109-3	13.7	16.64	0.483087	-1.31856	0.760284	tca:659689	0	similar to sluggish A CG1417-PE	protein metabolism
f_cluster_c1119-3	20.55	27.81	0.373876	-1.22755	0.709335	tca:659736	8e-161	similar to CG5590-PA	binding
f_cluster_c11478+2	16.37	41.9	0.717149	1.06406	0.868611	tca:662219	7e-163	similar to CG11661-PF, isoform F ; K00164 2-oxoglutarate dehydrogenase E1 component [EC:1.2.4.2]	carbohydrate metabolism
f_cluster_c124-2	2.05	2.81	0.336362	-1.85294	0.705335	dpo:Dpse_GA27602	0	GA27602 gene product from transcript GA27602-RA ; K02105 catenin (cadherin-associated protein), beta 1	structure
f_cluster_c1257+3	2.03	2.973	0.308821	1.6642	0.679585	tca:659146	2e-106	similar to HRP130 protein ; K12824 transcription elongation regulator 1	transcription
f_cluster_c1287-1	2.02	2.532	0.506617	1.05595	0.776334	tca:655156	2e-123	similar to CG10377-PA, isoform A : Heterogeneous nuclear ribonucleoprotein 27C	translation
f_cluster_c1342+3	4.44	4.481	0.516747	1.10399	0.785497	tca:662567	0	similar to spectrin ; K06114 spectrin alpha	signaling
f_cluster_c1363-1	2.02	4.192	0.682477	1.06696	0.858198	ame:409299	3e-115	similar to Adenylosuccinate synthetase (IMP--aspartate ligase) (AdSS) (AMPSase) ; K01939 adenylosuccinate synthase [EC:6.3.4.4]	nucleic acid metabolism
f_cluster_c1373+3	33.12	36.77	0.232283	1.48202	0.630246	tca:661042	0	similar to CG4376-PB, isoform B ; K05699 actinin alpha	structure
f_cluster_c1403-1	2	3.125	0.415975	1.06727	0.720579	tca:658717	2e-160	similar to chromosome condensation 1 ; K11493 regulator of chromosome condensation	mitosis
f_cluster_c1695-1	15.82	25.45	0.184782	-1.24855	0.627266	tca:662219	7e-175	similar to CG11661-PF, isoform F ; K00164 2-oxoglutarate dehydrogenase E1 component [EC:1.2.4.2]	carbohydrate metabolism
f_cluster_c1705+3	4.03	12.15	0.298738	1.29974	0.685288	aag:AaeL_AAEL006085	1e-78	methylenetetrahydrofolate dehydrogenase	?
f_cluster_c1725-3	2	5.322	0.262151	1.6132	0.650649	tca:658398	5e-105	similar to CG9165-PA ; K01749 hydroxymethylbilane synthase [EC:2.5.1.61]	protein metabolism
f_cluster_c184-2	2	0.9236	0.0668154	1.27006	0.477163	tca:661163	2e-167	similar to CG15862-PA, isoform A ; K04739 cAMP-dependent protein kinase regulator	signaling
f_cluster_c1887-1	8	9.254	0.196871	-1.15741	0.631489	tca:662209	0	similar to CG1411-PA, isoform A ; K01464 dihydropyrimidinase [EC:3.5.2.2]	nucleic acid metabolism
f_cluster_c1889-2	2	2.357	0.203222	-3.34429	0.630487	tca:660100	1e-92	similar to pleckstrin homology-like domain, family B, member 2	structure
f_cluster_c201-2	2	3.417	0.534847	1.07077	0.797006	tca:654931	0	similar to CG13391-PA, isoform A ; K01872 alanyl-tRNA synthetase [EC:6.1.1.7]	protein metabolism
f_cluster_c202+3	4	5.697	0.14632	1.11201	0.595508	tca:659073	0	similar to mitochondrial solute carrier	transport
f_cluster_c2025-1	2	5.089	0.431296	1.1653	0.732043	tca:660431	3e-119	similar to Synaptic vesicle membrane protein VAT-1 homolog	sensory
f_cluster_c2200+1	4.34	16.23	0.0236309	1.25241	0.350757	ame:409267	2e-122	similar to Glycogen phosphorylase ; K00688 starch phosphorylase [EC:2.4.1.1]	carbohydrate metabolism
f_cluster_c2299+3	2.03	3.61	0.377155	1.14855	0.704954	tca:661551	3e-60	similar to CG6944-PA ; K07611 lamin B	signaling
f_cluster_c2302-2	2	1.869	0.92021	-1.05262	0.970194	tca:662488	3e-60	similar to CG8266-PA, isoform A	transport
f_cluster_c2489+3	2.02	1.657	0.589189	-1.14496	0.803632	tca:664508	0	similar to CG12202-PA	protein metabolism
f_cluster_c2625-1	15.06	25.93	0.28324	-1.46534	0.667952	tca:657607	5e-148	similar to CG5889-PA ; K00029 malate dehydrogenase (oxaloacetate-decarboxylating)(NADP+) [EC:1.1.1.40]	carbohydrate metabolism
f_cluster_c2889-2	2	4.167	0.378872	1.28331	0.706419	tca:661608	6e-156	similar to licorne CG12244-PA ; K04432 mitogen-activated protein kinase kinase 3 [EC:2.7.12.2]	signaling
f_cluster_c293-3	2	2.326	0.578507	-1.03452	0.803541	tca:656444	0	similar to glutathione synthetase ; K01920 glutathione synthase [EC:6.3.2.3]	detoxification, immunity, and stress response
f_cluster_c3076-3	2.17	4.569	0.577562	-1.06775	0.806669	tca:661162	0	similar to CG6831-PA ; K06271 talin	structure
f_cluster_c3214+1	2	2.419	0.501156	1.04835	0.772658	tca:664525	3e-149	similar to CG2330-PA : Neurochondrin homolog	sensory
f_cluster_c3217-1	1.72	1.78	0.261202	-1.88584	0.650428	tca:655385	7e-67	similar to restin	structure
f_cluster_c3267-2	2	3.846	0.235345	-2.22159	0.634007	nvi:100122198	1e-116	similar to GH15213p	?
f_cluster_c3407-1	6	10.29	0.45652	1.14913	0.754554	tca:654908	3e-160	similar to CG8604-PA	sensory
f_cluster_c3717+1	15.16	45.99	0.654671	1.03777	0.855934	tca:661042	0	similar to CG4376-PB, isoform B ; K05699 actinin alpha	structure
f_cluster_c399-3	1.52	4.714	0.27221	1.51273	0.656251	tca:641602	5e-147	Ppp2r1a; protein phosphatase 2, regulatory subunit A, alpha isoform ; K03456 protein phosphatase 2 (formerly 2A), regulatory subunit A	signaling
f_cluster_c4247+2	1.53	2.6	0.198869	-1.31864	0.62989	nvi:100115565	4e-74	similar to symplekin	transcription
f_cluster_c447-1	2.15	1.928	0.408648	1.20692	0.71608	tca:658328	0	calcium-transporting atpase sarcoplasmic/endoplasmic reticulum type ; K05853 Ca2+ transporting ATPase, sarcoplasmic/endoplasmic reticulum [EC:3.6.3.8]	respiration
f_cluster_c4515+1	2.12	3.867	0.787433	-1.06489	0.896371	tca:663333	2e-151	similar to CG6815-PA : Bor	?
f_cluster_c5063+2	2	2.882	0.817591	-1.02075	0.911512	tca:661162	7e-158	similar to CG6831-PA ; K06271 talin	structure
f_cluster_c5417-3	2	2.673	0.454639	1.08798	0.753089	tca:657014	3e-158	similar to CG6206-PB, isoform B ; K12311 lysosomal alpha-mannosidase [EC:3.2.1.24]	carbohydrate metabolsim
f_cluster_c546+3	2	1.813	0.227725	-1.54645	0.629153	dgr:Dgri_GH14254	0	GH14254 gene product from transcript GH14254-RA	?
f_cluster_c577+2	14.76	14.74	0.578277	-1.1894	0.804698	tca:662701	0	similar to CG1516-PE, isoform E ; K01959 pyruvate carboxylase subunit A [EC:6.4.1.1]; K01960 pyruvate carboxylase subunit B [EC:6.4.1.1]	carbohydrate metabolsim
f_cluster_c577+3	28.08	27.97	0.146369	-1.47367	0.592521	tca:662701	0	similar to CG1516-PE, isoform E ; K01959 pyruvate carboxylase subunit A [EC:6.4.1.1]; K01960 pyruvate carboxylase subunit B [EC:6.4.1.1]	carbohydrate metabolsim
f_cluster_c6891+3	4	26.65	0.319686	-1.2835	0.691435	tca:664286	1e-145	similar to CG8542-PA ; K04043 molecular chaperone DnaK	chaperone
f_cluster_c6982+2	7.1	26.6	0.952863	-1.00754	0.988106	ncr:NCU04173	0	actin; K05692 actin beta/gamma 1	structure
f_cluster_c9121+1	4.01	7.709	0.241206	1.43594	0.634003	tca:663181	5e-81	similar to CG11064-PA : Apolipophorins	signaling
f_cluster_c9121+2	20.11	22.29	0.108287	1.90933	0.557642	tca:663181	5e-81	similar to CG11064-PA : Apolipophorins (Retinoid- and fatty acid-binding glycoprotein)	signaling
f_cluster_c9484-3	4	6.15	0.632805	-1.03249	0.834553	tca:661354	3e-171	similar to Spectrin beta chain ; K06115 spectrin beta	signaling
f_cluster_c959+1	2	2.653	0.0918224	1.26032	0.543043	tca:663521	0	similar to CG1725-PH, isoform H ; K12075 discs large protein	signaling
f_cluster_c97+2	2.36	2.268	0.992257	-1.08088	0.996205	tca:659356	0	similar to CG4104-PA ; K00697 alpha,alpha-trehalose-phosphate synthase (UDP-forming) [EC:2.4.1.15]	carbohydrate metabolism
h_cluster_00005-1+1	27.51	20.3	0.208641	1.54056	0.629249	tca:655495	0	Efa1; elongation factor 1-alpha ; K03231 elongation factor EF-1 alpha subunit [EC:3.6.5.3]	translation
h_cluster_00006-1+2	39.81	42.06	0.503595	1.11026	0.77484	tca:663556	1e-44	similar to Myosin regulatory light chain 2 (MLC-2)	structure
h_cluster_00009-1+3	24.46	21.76	0.739342	-1.3634	0.874503	tca:656975	4e-149	similar to adenine nucleotide translocase ; K05863 solute carrier family 25 (mitochondrial carrier; adenine nucleotide translocator)	transport
h_cluster_00010-1+1	2	4.364	0.0258427	1.28367	0.369111	tca:661916	2e-59	similar to CG8332-PA, isoform A ; K02958 small subunit ribosomal protein S15e	translation
h_cluster_00011-1+2	29.72	33.53	0.151663	2.14064	0.591797	tca:658019	8e-144	similar to CG6084-PA, isoform A	?
h_cluster_00016-2+3	8.72	9.14	0.190363	1.49075	0.626543	tca:656265	3e-95	similar to CG4651-PA, isoform A ; K02873 large subunit ribosomal protein L13e	translation
h_cluster_00017-1+2	34.92	45.92	0.401276	1.24479	0.716429	tca:663877	2e-79	similar to CG4696-PA, isoform A : Muscle-specific protein 20	structure
h_cluster_00020-2+1	2.17	1.816	0.217729	-4.06014	0.63884	tca:661813	0	similar to arylphorin-like hexamerin	transport
h_cluster_00022+2	8.8	8.946	0.00618635	1.82082	0.203612	tca:656438	9e-121	similar to S3Ae ribosomal protein ; K02984 small subunit ribosomal protein S3Ae	translation
h_cluster_00024+2	20.03	39.83	0.156372	1.53607	0.597846	dze:Dd1591_2469	2e-61	pectinesterase (EC:3.1.1.11)	carbohydrate metabolism
h_cluster_00036-1+3	14.43	18.11	0.0132171	1.96752	0.256548	tca:659446	3e-147	similar to CG15102-PA, isoform A ; K10719 juvenile hormone epoxide hydrolase	hormone metabolism
h_cluster_00037-1+3	2	5.495	0.582061	1.05822	0.805522	tca:664058	2e-32	similar to CG6684-PA, isoform A ; K02975 small subunit ribosomal protein S25e	translation
h_cluster_00038+3	26.99	24.02	0.0858771	2.14946	0.524266	sma:SAV_1855	0	guxA3; cellulose 1,4-beta-cellobiosidase	carbohydrate metabolism
h_cluster_00050-2+1	6.31	9.227	0.159331	1.36925	0.603066	tca:655420	6e-60	similar to CG2216-PA, isoform A: Ferritin 1 heavy chain homologue, isoform E	transport
h_cluster_00051-1+1	6.98	10.83	0.140762	1.89376	0.591981	tca:656560	1e-76	similar to Cofilin/actin-depolymerizing factor homolog (D61 protein) (Twinstar protein) ; K05765 cofilin	structure
h_cluster_00056-2+2	6.01	8.71	0.267454	-1.31345	0.651006	tca:656063	2e-46	similar to CG5654-PA	transcription
h_cluster_00058-1+2	3.31	2.971	0.404783	1.08122	0.714267	tca:660172	0	similar to glycyl-tRNA synthetase ; K01880 glycyl-tRNA synthetase [EC:6.1.1.14]	protein metabolism
h_cluster_00058-1-1	6	5.856	0.71518	-1.06132	0.870404	tca:660172	0	similar to glycyl-tRNA synthetase ; K01880 glycyl-tRNA synthetase [EC:6.1.1.14]	protein metabolism
h_cluster_00060-2+1	6.96	32.75	0.405169	1.22713	0.713287	tca:656991	0	similar to Actin-87E ; K05692 actin beta/gamma 1	structure
h_cluster_00061-1+3	6.2	11.49	0.241618	1.05899	0.630707	tca:662670	1e-103	similar to CG2767-PA	?
h_cluster_00063+2	3.72	9.96	0.0849949	1.31944	0.523098	tca:657702	9e-94	similar to 60S ribosomal protein L15 ; K02877 large subunit ribosomal protein L15e	translation
h_cluster_00064-1+2	6.85	15.13	0.111336	1.1951	0.561874	tca:659371	5e-75	similar to CG4046-PA ; K02960 small subunit ribosomal protein S16e	translation
h_cluster_00065-1+3	4	5.526	0.0743087	1.3134	0.51607	tca:655581	9e-111	similar to ribosomal protein L7Ae ; K02936 large subunit ribosomal protein L7Ae	translation
h_cluster_00067-1+2	8.02	18.16	0.274283	1.52635	0.657065	dze:Dd1591_2469	8e-64	pectinesterase (EC:3.1.1.11)	carbohydrate metabolism
h_cluster_00069+2	4	9.79	0.0587701	3.58002	0.463427			No Hits	?
h_cluster_00070-1+3	8.09	23.66	0.307897	1.3733	0.681515	tca:662587	1e-81	similar to CG6341-PA ; K03232 elongation factor EF-1 beta subunit	translation
h_cluster_00071-1+2	4	8.425	0.0870161	2.29588	0.526969	nvi:100118434	1e-67	similar to translationally controlled tumor protein	signaling
h_cluster_00080-1+3	9.52	13.32	0.339102	1.22155	0.707163	tca:662501	1e-80	similar to CG14207-PA, isoform A	structure
h_cluster_00083-1+1	7.24	6.942	0.0106503	4.25667	0.237127	tca:661091	4e-144	similar to AGAP003584-PA	carbohydrate metabolism
h_cluster_00084-1+3	8.09	12.97	0.490083	1.08534	0.763359	ame:412396	8e-45	similar to CG10664-PA, isoform A ; K02263 cytochrome c oxidase subunit IV [EC:1.9.3.1]	?
h_cluster_00085-1+1	11.63	5.898	0.793483	1.01454	0.899202	tca:663884	3e-170	similar to Glycerol-3-phosphate dehydrogenase [NAD+], cytoplasmic (GPD-C) (GPDH-C) ; K00006 glycerol-3-phosphate dehydrogenase (NAD+) [EC:1.1.1.8]	carbohydrate metabolsim
h_cluster_00087-1+3	5.33	6.418	0.237997	1.07577	0.636621	tca:660560	0	similar to CG4863-PA, isoform A ; K02925 large subunit ribosomal protein L3e	translation
h_cluster_00088-1+1	18.18	43.71	0.96326	-1.50762	0.9894	tca:657326	2e-65	similar to mitochondrial F0 ATP synthase D chain, putative ; K02138 F-type H+-transporting ATPase subunit d [EC:3.6.3.14]	respiration
h_cluster_00094+2	10.25	18.21	0.264578	1.47123	0.652397	tca:664315	3e-109	similar to ribosomal protein S2 ; K02981 small subunit ribosomal protein S2e	translation
h_cluster_00098-1+1	10.08	22.35	0.00311292	2.78102	0.157099	tca:658600	1e-99	similar to 40S ribosomal protein SA (p40) (34/67 kDa laminin receptor) (Colon carcinoma laminin-binding protein) (NEM/1CHD4) (Multidrug resistance-associated protein MGr1-Ag) ; K02998 small subunit ribosomal protein SAe	translation
h_cluster_00103-1+2	2	5.204	0.190357	-1.13922	0.629257	tca:663626	2e-109	similar to fumarylacetoacetate hydrolase domain containing 2A	?
h_cluster_00104-1+3	2.74	3.342	0.342467	1.27831	0.704477	tca:659201	3e-76	similar to Vacuolar ATP synthase subunit E (V-ATPase E subunit) (Vacuolar proton pump E subunit) (V-ATPase 28 kDa subunit) ; K02150 V-type H+-transporting ATPase subunit E [EC:3.6.3.14]	respiration
h_cluster_00107+1	5.7	12.83	0.421521	-2.16804	0.728518	dze:Dd1591_2469	2e-59	pectinesterase (EC:3.1.1.11)	carbohydrate metabolism
h_cluster_00108-1+3	6.05	8.14	0.3641	1.40126	0.701333	tca:657348	1e-116	similar to alcohol dehydrogenase ; K07119	carbohydrate metabolism
h_cluster_00109-1+3	4	16.39	0.849519	-1.02518	0.927974	cqu:CpipJ_CPIJ016926	9e-39	cytochrome B5	transport
h_cluster_00110-1+1	10.29	17.05	0.028334	2.17473	0.383015	tca:662388	3e-180	similar to Guanine nucleotide-binding protein beta subunit-like protein (Receptor of activated protein kinase C homolog)	signaling
h_cluster_00113-1+1	16.46	17.36	0.953598	-1.00673	0.987516	tca:663031	0	similar to CG1019-PA, isoform A	structure
h_cluster_00118-1+1	13.67	13.57	0.273216	1.41006	0.656585	tca:656087	0	similar to CG1743-PB, isoform B ; K01915 glutamine synthetase [EC:6.3.1.2]	protein metabolism
h_cluster_00120-1+3	2.01	2.616	0.443827	1.09716	0.743313	tca:663380	2e-63	similar to S-phase kinase-associated protein 1A isoform b ; K03094 S-phase kinase-associated protein 1	protein metabolism
h_cluster_00123-3+2	27.52	19.68	0.0234007	2.38064	0.354287	aag:AaeL_AAEL006138	2e-15	hypothetical protein (Vitellogenin 6 precursor)	reproduction
h_cluster_00124-1+3	6	17.89	0.00896288	1.37358	0.212028	tca:657572	8e-117	similar to proteasome beta-subunit ; K02731 20S proteasome subunit alpha 4 [EC:3.4.25.1]	protein metabolism
h_cluster_00125+1	10	27.44	0.124412	1.8605	0.574268			No Hits	?
h_cluster_00130-2+1	6.66	17.03	0.217852	1.51302	0.636735	tca:663240	3e-35	similar to Lethal(2)essential for life protein (Protein Efl21)	translation
h_cluster_00131-2+3	33.39	39.16	0.748403	1.03262	0.88109	api:100169122	3e-148	similar to glyceraldehyde-3-phosphate dehydrogenase ; K00134 glyceraldehyde 3-phosphate dehydrogenase [EC:1.2.1.12]	carbohydrate metabolism
h_cluster_00139-1+3	9.1	11.15	0.304103	1.41973	0.683104	tca:655494	3e-163	similar to CG1548-PA ; K01379 cathepsin D [EC:3.4.23.5]	signaling
h_cluster_00140+1	2	35.98	0.155704	1.29805	0.598315	api:100168148	0	similar to beta1-tubulin ; K07375 tubulin beta	structure
h_cluster_00144-1+2	9.82	12.57	0.203376	1.4428	0.625835	sco:SCO6546	0	SC5C7.31c; secreted cellulase	carbohydrate metabolism
h_cluster_00145+2	14.28	21.46	0.38256	1.35338	0.711543	aga:AgaP_AGAP000462	6e-82	AGAP000462-PA ; K09565 peptidyl-prolyl isomerase F (cyclophilin F) [EC:5.2.1.8]	chaperone
h_cluster_00146-2+1	4.05	10.45	0.22341	1.09438	0.633412	tca:100142385	3e-92	similar to N-acetyl neuraminate lyase ; K01639 N-acetylneuraminate lyase [EC:4.1.3.3]	?
h_cluster_00147-1+2	4.12	9.917	0.0799023	1.1028	0.525966	api:100166436	1e-22	similar to 60S acidic ribosomal protein P1-like protein ; K02942 large subunit ribosomal protein LP1	translation
h_cluster_00148+1	6.15	6.502	0.0169254	1.19817	0.305061	tca:657727	2e-138	similar to ribosomal protein S4e ; K02987 small subunit ribosomal protein S4e	translation
h_cluster_00151-1+3	16	35.87	0.0308196	1.79838	0.409306			No Hits	chaperone
h_cluster_00154-2+3	2.64	4.678	0.0849748	-1.13523	0.527262	tca:663867	5e-87	similar to Proteasome subunit beta type 4 precursor (Proteasome beta chain) (Macropain beta chain) (Multicatalytic endopeptidase complex beta chain) (Proteasome chain 3) ; K02736 20S proteasome subunit beta 7 [EC:3.4.25.1]	protein metabolism
h_cluster_00159-1+2	11.87	12.16	0.0641193	2.38571	0.462269	tca:660439	9e-163	similar to CG9429-PA	chaperone
h_cluster_00161-1+3	6.33	15.64	0.376324	1.26659	0.70865	osa:4344210	3e-60	Os07g0665200; hypothetical protein ; K04565 Cu/Zn superoxide dismutase [EC:1.15.1.1]	detoxification, immunity, and stress response
h_cluster_00170-1+3	10.48	19.4	0.0085978	-8.07507	0.224432	tca:661707	3e-51	similar to CREG1 protein precursor (Cellular repressor of E1A-stimulated genes 1)	transcription
h_cluster_00175-1+1	11.96	15.49	0.584587	1.00434	0.80607	tca:655413	2e-148	similar to CG4634-PA ; K11726 nucleosome-remodeling factor 38 kDa subunit [EC:3.6.1.1]	hormone metabolism
h_cluster_00183-1+2	4	5.621	0.0232555	1.19866	0.366759	tca:659619	5e-110	similar to CG3329-PA ; K02739 20S proteasome subunit beta 2 [EC:3.4.25.1]	protein metabolism
h_cluster_00189-1+2	16.45	17.24	0.291115	1.49436	0.680166	tca:664447	2e-135	similar to CG5362-PA ; K00026 malate dehydrogenase [EC:1.1.1.37]	carbohydrate metabolism
h_cluster_00191-1+1	6	8.814	0.223598	1.90969	0.629232	tca:662745	1e-35	similar to CG7975-PA ; K03676 glutaredoxin 3	homeostasis
h_cluster_00196-1+2	7.18	11.97	0.267359	-1.35488	0.652873	tca:661168	1e-87	similar to SOD (superoxide dismutase) family member (sod-2) ; K04564 superoxide dismutase, Fe-Mn family [EC:1.15.1.1]	detoxification, immunity, and stress response
h_cluster_00208+1	7.53	30.65	0.0430888	1.78735	0.446825			TSA: Dendroctonus ponderosae Contig611, mRNA sequence	?
h_cluster_00213-2+1	7.38	8.413	0.610792	1.11838	0.822722	tca:656164	2e-147	similar to CG31692-PA, isoform A ; K03841 fructose-1,6-bisphosphatase I [EC:3.1.3.11]	carbohydrate metabolsim
h_cluster_00219-1+1	10.01	15	0.264123	1.06846	0.653401	tca:659226	8e-152	similar to cathepsin-L-like cysteine peptidase 02	protein metabolism
h_cluster_00223+3	2	4.206	0.00138454	1.2661	0.131012	tca:654912	5e-36	similar to CG9282-PA ; K02896 large subunit ribosomal protein L24e	translation
h_cluster_00225-1+1	10.66	18.51	0.488946	-1.06028	0.763158	tca:660744	8e-113	similar to CG4769-PA ; K00413 ubiquinol-cytochrome c reductase cytochrome c1 subunit [EC:1.10.2.2]	?
h_cluster_00230-1+2	51.47	31.89	0.983571	-1.30645	0.994076	tca:655823	0	similar to CG3612-PA ; K02132 F-type H+-transporting ATPase subunit alpha [EC:3.6.3.14]	respiration
h_cluster_00245-1+1	2	2.624	0.0100598	1.41232	0.230765	tca:657294	1e-104	similar to Proteasome subunit beta type 1 (Proteasome 26 kDa subunit) ; K02732 20S proteasome subunit beta 6 [EC:3.4.25.1]	protein metabolism
h_cluster_00252-1+3	6	10.62	0.0911485	1.47324	0.543302	tca:660648	2e-40	similar to 3-hydroxyacyl-CoA dehydrogenase type II (Type II HADH) (3-hydroxy-2-methylbutyryl-CoA dehydrogenase) (Scully protein) ; K08683 3-hydroxyacyl-CoA dehydrogenase / 3-hydroxy-2-methylbutyryl-CoA dehydrogenase [EC:1.1.1.178 1.1.1.35]	hormone metabolism
h_cluster_00256-1+3	8	16.47	0.613791	-1.02311	0.825292	tca:656344	0	similar to CG16916-PA ; K03063 26S proteasome regulatory subunit T3	protein metabolism
h_cluster_00259-1+1	26.07	35.25	0.452694	-1.30441	0.753164	tca:663470	9e-136	similar to CG10691-PA, isoform A	detoxification, immunity, and stress response
h_cluster_00261-1+2	2	2.471	0.993336	-1.10137	0.99465	tca:641592	6e-115	Chi-3; chitinase 3 (EC:3.2.1.14)	carbohydrate metabolism
h_cluster_00262+3	8.01	17.12	0.735214	1.02573	0.87509	tca:663218	1e-120	similar to CG6287-PA ; K00058 D-3-phosphoglycerate dehydrogenase [EC:1.1.1.95]	protein metabolism
h_cluster_00263-3+1	2.05	3.152	0.43944	1.13611	0.740883	tca:656863	6e-128	similar to proteasome alpha 4 subunit ; K02728 20S proteasome subunit alpha 3 [EC:3.4.25.1]	protein metabolism
h_cluster_00267-1+3	2.03	6.989	0.852421	1.01179	0.929802			No Hits	?
h_cluster_00276+1	3.7	10.36	0.54501	1.09187	0.807383	tca:657394	2e-46	similar to CG3192-PA, isoform A ; K03964 NADH dehydrogenase (ubiquinone) 1 beta subcomplex 8 [EC:1.6.5.3 1.6.99.3]	respiration
h_cluster_00278-1+1	7.72	15.38	0.547354	-1.34256	0.809271	tca:657889	5e-124	similar to Protein NipSnap	?
h_cluster_00280-2+2	13.07	15.56	0.468001	-1.55901	0.757001	tca:660087	3e-136	similar to CG1065-PA ; K01899 succinyl-CoA synthetase alpha subunit [EC:6.2.1.4 6.2.1.5]	carbohydrate metabolism
h_cluster_00284+3	89.29	62.15	0.791523	-1.3219	0.898325	tca:661213	0	similar to CG11154-PA, isoform A ; K02133 F-type H+-transporting ATPase subunit beta [EC:3.6.3.14]	respiration
h_cluster_00288-1+3	2	3.654	0.769714	1.0362	0.892302	tca:662551	2e-75	similar to putative myosin II essential light chain ; K12752 myosin light chain, invertebrate	structure
h_cluster_00291-1+2	7.55	20.82	0.323237	1.24225	0.695142	ame:409552	5e-65	similar to Ribosomal protein S10b CG14206-PC, isoform C ; K02947 small subunit ribosomal protein S10e	translation
h_cluster_00296-1+2	16.34	41.91	0.244309	1.4376	0.631201	tca:659135	1e-47	similar to CG32633 CG32633-PA	?
h_cluster_00301-1+2	12.49	15.32	0.401202	1.21871	0.717991	tca:655022	2e-158	Idgf4; imaginal disc growth factor 4	structure
h_cluster_00306-1+2	32.95	31.7	0.560568	-1.48863	0.811376	cqu:CpipJ_CPIJ013364	9e-110	tropomyosin invertebrate	structure
h_cluster_00307-2+2	12.02	10.12	0.105247	1.47004	0.553277	tca:659090	0	similar to eukaryotic initiation factor 4A ; K03257 translation initiation factor eIF-4A	translation
h_cluster_00308-1+2	18.34	29.06	0.51369	1.11478	0.783999	tca:661196	9e-93	similar to CG4696-PA, isoform A : Muscle-specific protein 20	structure
h_cluster_00310-1+2	4.74	11.56	0.124197	1.69651	0.57679	tca:662302	6e-40	similar to ribosomal protein L22e ; K02891 large subunit ribosomal protein L22e	translation
h_cluster_00312+1	2.02	2.793	0.280834	-1.10757	0.664349	tca:664558	1e-126	similar to CG9769-PA ; K03249 translation initiation factor eIF-3 subunit 5	translation
h_cluster_00320+2	9.48	7.555	0.661363	-1.44312	0.854354	tca:100141649	4e-153	similar to CG9090 CG9090-PA	transport
h_cluster_00321-1+3	2.54	4.507	0.174992	-2.39034	0.627815	tca:663458	6e-27	hypothetical protein LOC663458	?
h_cluster_00326-2+1	28.64	32.63	0.302511	1.39842	0.683584	tca:656993	0	similar to CG7070-PB, isoform B ; K00873 pyruvate kinase [EC:2.7.1.40]	carbohydrate metabolism
h_cluster_00338+1	9.06	18.1	0.240046	1.45245	0.637595	tca:658085	1e-83	similar to CG6180-PA	?
h_cluster_00353+1	9.1	27.85	0.397735	1.08891	0.720301	tca:661169	2e-67	similar to CG6514-PA : Troponin C	binding
h_cluster_00356-1+2	3.71	13	0.463294	1.14214	0.754223	aga:AgaP_AGAP011167	1e-28	AGAP011167-PA	?
h_cluster_00358-1+1	5.22	7.93	0.0337702	1.32106	0.405778	tca:654905	4e-164	Fdh; formaldehyde dehydrogenase ; K00001 alcohol dehydrogenase [EC:1.1.1.1]; K00121 S-(hydroxymethyl)glutathione dehydrogenase [EC:1.1.1.284]	carbohydrate metabolism
h_cluster_00364-1+1	10.03	11.17	0.137669	1.79676	0.598937	tca:664009	6e-165	similar to Alpha-amylase A precursor (1,4-alpha-D-glucan glucanohydrolase) ; K01176 alpha-amylase [EC:3.2.1.1]	carbohydrate metabolism
h_cluster_00366+3	6	10.47	0.203266	1.43511	0.62805	tca:659243	3e-64	similar to profilin ; K05759 profilin	structure
h_cluster_00367-1+3	6.01	13.16	0.363922	-1.45554	0.702777	tca:657542	7e-142	similar to mitochondrial import receptor subunit tom40 ; K11518 mitochondrial import receptor subunit TOM40	transport
h_cluster_00368-1+3	11.32	20.06	0.0627804	-1.46582	0.470542	tca:655702	2e-97	similar to CG5826-PA - Peroxiredoxin 5037	detoxification, immunity, and stress response
h_cluster_00377-2-3	6.72	6.71	0.211536	1.16626	0.632936	tca:657776	0	similar to poly A binding protein	transcription
h_cluster_00390-1+2	2	2.186	0.357999	1.17919	0.713172	tca:664311	2e-72	similar to CG9471 CG9471-PB	?
h_cluster_00392-1+1	12.01	11.45	0.401872	1.21614	0.715806	tca:655466	0	similar to alpha glucosidase II alpha subunit isoform 2	carbohydrate metabolism
h_cluster_00393-2+2	2	2.727	0.735247	-1.08802	0.873755	tca:663977	4e-131	similar to Mitochondrial 2-oxoglutarate/malate carrier protein (OGCP) (Solute carrier family 25 member 11)	transport
h_cluster_00395-1+3	4.07	11.24	0.122523	1.12724	0.576087	tca:661058	1e-55	similar to 40S ribosomal protein S12 ; K02951 small subunit ribosomal protein S12e	translation
h_cluster_00401-1+3	8.36	28.4	0.680281	-1.45247	0.85972	tca:658931	1e-23	similar to CG7580-PA ; K00418 ubiquinol-cytochrome c reductase subunit 8 [EC:1.10.2.2]	?
h_cluster_00411-1+1	16.8	15.62	0.032795	1.66055	0.400417	aag:AaeL_AAEL001091	4e-125	prolyl-4-hydroxylase	protein metabolism
h_cluster_00416-2+3	2	3.933	0.650354	1.04484	0.851761	tca:655560	2e-83	similar to complement component	?
h_cluster_00420-3+1	10	37.17	0.0633416	1.77206	0.470094			No Hits	?
h_cluster_00421-1+2	23.9	27.36	0.950254	-1.24768	0.988107	tca:658066	8e-127	similar to CG3283-PA ; K00235 succinate dehydrogenase (ubiquinone) iron-sulfur protein [EC:1.3.5.1]	carbohydrate metabolism
h_cluster_00428-1+3	11.69	8.968	0.321469	-1.36627	0.69331	tca:658065	0	similar to CG7920-PA, isoform A	carbohydrate metabolism
h_cluster_00431+3	11.68	11.15	0.172891	1.40426	0.626211	tca:655736	7e-174	similar to GA10732-PA	?
h_cluster_00433+3	17.31	20.52	0.532014	1.11565	0.797494	tca:655847	2e-81	similar to CG2210-PA ; K00940 nucleoside-diphosphate kinase [EC:2.7.4.6]	structure
h_cluster_00434-2+1	2	3.491	0.0273451	1.17193	0.383337	tca:663471	2e-117	similar to CG5958-PA	transport
h_cluster_00437-1+1	34.95	26.67	0.533857	1.02294	0.7971	tca:657777	1e-141	similar to cxpwmw03 ; K03522 electron transfer flavoprotein alpha subunit	?
h_cluster_00445-2+2	12.37	16.41	0.0190415	2.44721	0.3276	tca:660298	0	similar to CG5502-PA ; K02930 large subunit ribosomal protein L4e	translation
h_cluster_00449-2	13.45	11.34	0.979844	-1.39644	0.995627	tca:661433	5e-137	similar to RNA polymerase I 135kD subunit CG4033-PA ; K03002 DNA-directed RNA polymerase I subunit A2 [EC:2.7.7.6]	transcription
h_cluster_00450-1+2	2	2.386	0.43716	-1.41476	0.738683	tca:657699	2e-39	similar to CG4204-PA	transcription
h_cluster_00455-1-3	19.4	9.384	0.680526	1.04085	0.858596	tca:661851	2e-81	similar to ATP synthase B chain, mitochondrial precursor (FO-ATP synthase subunit B) ; K02127 F-type H+-transporting ATPase subunit b [EC:3.6.3.14]	respiration
h_cluster_00457-2+1	39.31	32.97	0.728198	1.04396	0.872224	tca:656904	2e-132	similar to tropomyosin 1 ; K10373 tropomyosin 1	structure
h_cluster_00458-1+3	2	22.18	0.0769233	-1.19622	0.524603	tca:655732	5e-22	similar to apolipophorin-III	transport
h_cluster_00466+3	13.09	16.49	0.018825	1.63909	0.331407	tca:659393	1e-91	similar to peroxiredoxins, prx-1, prx-2, prx-3	detoxification, immunity, and stress response
h_cluster_00467+1	13.03	20.29	0.0590836	2.17086	0.461096	tca:656235	1e-170	similar to translation elongation factor 1-gamma ; K03233 elongation factor EF-1 gamma subunit	translation
h_cluster_00469+3	2	4.178	0.976824	-1.01876	0.99523	tca:663809	6e-81	similar to CG10424-PA	?
h_cluster_00472-1-3	3.77	3.465	0.825685	-1.14175	0.909815	tca:663347	0	similar to cyclin-dependent kinase 10 isoform 1 ; K02449 cyclin-dependent kinase 10 [EC:2.7.11.22]	signaling
h_cluster_00478+3	114.06	53.7	0.3065	1.35438	0.680411	tca:659309	0	similar to CG5939-PA, isoform A : Paramyosin	structure
h_cluster_00481-1+1	2.47	1.437	0.108348	-1.18308	0.554184	tca:659499	1e-11	similar to CG11992-PA, isoform A : Nuclear factor NF-kappa-B p110 subunit (Rel-p110) (Relish protein)	detoxification, immunity, and stress response
h_cluster_00483+2	2.52	7.853	0.673624	1.08478	0.85416	tca:664596	2e-18	similar to 13 kDa hemolymph protein a	sensory
h_cluster_00484+3	9.71	13.53	0.275973	1.30529	0.654894	tca:664509	1e-76	similar to CG12173-PA ; K09880 enolase-phosphatase E1 [EC:3.1.3.77]	protein metabolism
h_cluster_00496-1+3	2	2.187	0.184411	-2.01897	0.628826	tca:660163	5e-158	similar to Tissue alpha-L-fucosidase precursor (Alpha-L-fucosidase I) (Alpha-L-fucoside fucohydrolase) ; K01206 alpha-L-fucosidase [EC:3.2.1.51]	carbohydrate metabolism
h_cluster_00497-1+1	16.37	9.94	0.0841565	1.86905	0.5265	tca:664546	0	similar to Elongation factor 2 (EF-2) ; K03234 elongation factor EF-2 [EC:3.6.5.3]	translation
h_cluster_00498-1+3	21.43	22.06	0.00283545	2.41259	0.153317	tca:660692	0	similar to CG8036-PB, isoform B ; K00615 transketolase [EC:2.2.1.1]	carbohydrate metabolism
h_cluster_00509-1+3	4.68	3.118	0.561495	-1.06405	0.805021	dme:Dmel_CG3140	1e-98	Adk2; Adenylate kinase-2 (EC:2.7.4.3); K00939 adenylate kinase [EC:2.7.4.3]	signaling
h_cluster_00519-1+2	5.05	4.636	0.00875998	-1.14488	0.213913	tca:658213	5e-53	similar to CG3214-PA ; K11352 NADH dehydrogenase (ubiquinone) 1 alpha subcomplex 12	respiration
h_cluster_00522+3	11.06	19.58	0.376772	1.26434	0.705981	tca:660433	5e-118	similar to CG6543-PA, isoform A ; K07511 enoyl-CoA hydratase [EC:4.2.1.17]	fatty acid metabolism
h_cluster_00532-1+3	6.01	15.85	0.0003932	-1.6774	0.074413	tca:656612	5e-50	similar to AGAP008724-PA ; K02265 cytochrome c oxidase subunit Vb [EC:1.9.3.1]	respiration
h_cluster_00558-1+3	5.01	8.29	0.631773	-1.05348	0.834646	tca:662346	4e-50	similar to CG9306-PA ; K03965 NADH dehydrogenase (ubiquinone) 1 beta subcomplex 9 [EC:1.6.5.3 1.6.99.3]	?
h_cluster_00565-1+1	21.74	31.2	0.544345	1.11156	0.807979	tca:659747	6e-125	similar to CG1721-PA, isoform A ; K01834 phosphoglycerate mutase [EC:5.4.2.1]	carbohydrate metabolism
h_cluster_00580+3	3.19	4.183	0.953821	-1.00837	0.986397	tca:656153	2e-94	similar to CG7823-PA ; K12462 Rho GDP-dissociation inhibitor	?
h_cluster_00582-1+2	6	6.738	0.0320841	1.10831	0.398158	tca:661044	2e-176	similar to CG11909-PA	carbohydrate metabolism
h_cluster_00583-1+3	4	5.158	0.474382	1.15926	0.756015	bfo:BRAFLDRAFT_137589	8e-21	hypothetical protein	?
h_cluster_00584-1+1	35.04	29.87	0.0233376	2.27532	0.360542	api:100160381	2e-16	cuticle protein	structure
h_cluster_00590+1	6	9.344	0.114444	-1.17579	0.562558	tca:657714	1e-168	similar to salivary/fat body serine carboxypeptidase	protein metabolism
h_cluster_00604-1+1	2.01	2.574	0.27499	-1.143	0.654615	tca:657714	1e-121	similar to salivary/fat body serine carboxypeptidase	protein metabolism
h_cluster_00616-1+2	11.32	23.13	0.980819	-1.21356	0.993949	tca:657719	2e-68	similar to peroxiredoxin-like protein	detoxification, immunity, and stress response
h_cluster_00617-1+2	5.11	5.128	0.222018	1.13205	0.63662	tca:659641	9e-111	similar to Nucleosome assembly protein 1-like 1 (NAP-1-related protein) (Brain protein DN38) ; K11279 nucleosome assembly protein 1-like 1	transcription
h_cluster_00621-2+2	12.75	13.91	0.0276498	-1.05222	0.380562	tca:658707	6e-171	similar to CG11876-PD, isoform D ; K00162 pyruvate dehydrogenase E1 component subunit beta [EC:1.2.4.1]	structure
h_cluster_00623-1+1	16.01	19.82	0.604135	1.07565	0.816661	tca:655122	1e-149	Idgf2; imaginal disc growth factor 2 : chitinase	structure
h_cluster_00624+3	14.63	31.1	0.561166	1.04752	0.809148	tca:664074	5e-87	similar to Protein disulfide-isomerase precursor (PDI) ; K09580 prolyl 4-hydroxylase, beta polypeptide [EC:5.3.4.1]	homeostasis
h_cluster_00634-1+3	4.12	4.197	0.0636372	1.4006	0.467702	tca:656679	0	similar to rab gdp-dissociation inhibitor	transport
h_cluster_00645-1+2	6.04	10.54	0.897517	1.00158	0.954242	tca:655618	1e-81	similar to CG9172 CG9172-PA ; K03940 NADH dehydrogenase (ubiquinone) Fe-S protein 7 [EC:1.6.5.3 1.6.99.3]	respiration
h_cluster_00648-3+2	2.17	3.992	0.696403	-1.06994	0.858594	tca:655637	2e-68	similar to GA18507-PA	?
h_cluster_00649-3	3.44	5.045	0.309174	-1.77214	0.67839	tca:662087	1e-65	similar to CG1349-PA : Dj-1	detoxification, immunity, and stress response
h_cluster_00650-2+3	2.01	2.295	0.300278	-1.47448	0.682613	tca:655138	4e-40	similar to CG31605-PG, isoform G : Basigin	signaling
h_cluster_00662-1+1	2	6.55	0.0525191	-1.2756	0.456977	tca:663406	6e-75	similar to CG3683-PA, isoform A ; K03952 NADH dehydrogenase (ubiquinone) 1 alpha subcomplex 8 [EC:1.6.5.3 1.6.99.3]	respiration
h_cluster_00668-1+1	4.01	9.164	0.570195	-1.02577	0.808311	tca:658671	1e-63	similar to CG9360-PA	?
h_cluster_00673-4+3	9.53	14.52	0.7107	1.00479	0.867742	tca:659459	0	similar to AGAP010039-PA ; K03942 NADH dehydrogenase (ubiquinone) flavoprotein 1 [EC:1.6.5.3 1.6.99.3]	?
h_cluster_00682-1+3	2	5.514	0.0394148	-1.70611	0.445329	tca:657348	2e-107	similar to alcohol dehydrogenase ; K07119	carbohydrate metabolism
h_cluster_00686-1+1	2.48	14.86	0.183867	1.32049	0.629807	tca:662237	2e-51	similar to Lethal(2)essential for life protein (Protein Efl21)	translation
h_cluster_00689-1+1	39.49	37.5	0.693956	-1.12442	0.856974	tca:658667	0	similar to CG3861-PA, isoform A ; K01647 citrate synthase [EC:2.3.3.1]	carbohydrate metabolism
h_cluster_00691-1+2	4.36	16.25	0.575537	1.07386	0.806817	tca:656527	9e-15	similar to cytochrome c oxidase	respiration
h_cluster_00701-1+3	4.16	5.061	0.179736	-1.19991	0.624131	tca:661114	0	similar to CG1341-PA ; K03061 26S proteasome regulatory subunit T1	protein metabolism
h_cluster_00705-1+1	35.95	37.9	0.189101	1.51408	0.630614	tca:663391	0	similar to T21B10.2b ; K01689 enolase [EC:4.2.1.11]	carbohydrate metabolism
h_cluster_00710-1+2	41.96	41.52	0.828715	-1.31941	0.911828	tca:656773	9e-151	similar to CG4600-PA ; K07508 acetyl-CoA acyltransferase 2 [EC:2.3.1.16]	?
h_cluster_00715-1+3	3.16	9.15	0.914683	-1.19386	0.96706			No Hits	?
h_cluster_00722-1+1	12.24	15.68	0.000166039	2.76867	0.0628459	nvi:100118379	0	similar to ENSANGP00000012893 ; K09490 heat shock 70kDa protein 5	chaperone
h_cluster_00723-1+1	2	2.424	0.192883	-1.62372	0.629364	tca:662217	0	Cyp4g14; cytochrome P450 monooxygenase	detoxification, immunity, and stress response
h_cluster_00734-1+1	2	6.579	0.453339	1.06935	0.752582	tca:657625	2e-18	similar to CG3321-PA, isoform A	respiration
h_cluster_00742-1+3	8.13	20.12	0.0344712	1.25338	0.407729	tca:659833	4e-85	similar to CG4842-PA (ADH)	hormone metabolism
h_cluster_00749-1+1	2.01	1.953	0.684591	1.0258	0.856588	tca:661151	8e-127	similar to CG8972-PA ; K09650 rhomboid-like protein [EC:3.4.21.105]	respiration
h_cluster_00754+2	2	3.971	0.235676	-1.49232	0.632649	tca:660535	5e-138	similar to NADH-ubiquinone oxidoreductase 42 kDa subunit, mitochondrial precursor (Complex I-42KD) (CI-42KD)	respiration
h_cluster_00757-1+3	11.24	14.43	0.0445074	1.82374	0.443317	tca:657289	0	similar to CG7176-PC, isoform C ; K00031 isocitrate dehydrogenase [EC:1.1.1.42]	carbohydrate metabolism
h_cluster_00760+3	4.05	9.153	0.422385	-1.08036	0.72835	nvi:100114603	6e-48	similar to phospholipid-hydroperoxide glutathione peroxidase ; K00432 glutathione peroxidase [EC:1.11.1.9]	detoxification, immunity, and stress response
h_cluster_00782-1+2	6.64	10.45	0.13271	-1.214	0.587494	tca:657683	6e-54	hypothetical protein LOC657683	?
h_cluster_00793-1+2	2.6	5.376	0.173125	1.27502	0.624076	tca:657360	1e-69	similar to ribosomal protein S15Ae ; K02957 small subunit ribosomal protein S15Ae	translation
h_cluster_00805-2+1	14.01	21.47	0.688748	-1.30015	0.854724	aga:AgaP_AGAP007780	4e-58	AGAP007780-PA ; K03966 NADH dehydrogenase (ubiquinone) 1 beta subcomplex 10 [EC:1.6.5.3 1.6.99.3]	respiration
h_cluster_00827-2+2	11.84	25.99	0.192411	1.70711	0.630543	tca:656653	9e-139	similar to acidic p0 ribosomal protein ; K02941 large subunit ribosomal protein LP0	translation
h_cluster_00836+3	3	6.863	0.162347	-1.24976	0.605403	dre:436830	6e-27	nedd8l; neural precursor cell expressed, developmentally down-regulated 8, like ; K12158 ubiquitin-like protein Nedd8	signaling
h_cluster_00862-1+1	65.56	46.27	0.55617	-1.41665	0.815932	nvi:100120123	0	similar to ENSANGP00000021964 ; K12657 delta-1-pyrroline-5-carboxylate synthetase [EC:1.2.1.41 2.7.2.11]	protein metabolism
h_cluster_00867-1+1	2	3.458	0.3694	1.11935	0.704372	tca:657217	9e-89	similar to MGC107831 protein ; K08964 methylthioribulose-1-phosphate dehydratase [EC:4.2.1.109]	protein metabolism
h_cluster_00871-1+1	6.02	13.04	0.00353248	-2.47347	0.16713	tca:663762	1e-33	similar to CG14661-PA	hormone metabolism
h_cluster_00879-1+1	5.7	20.22	0.79947	-1.01884	0.899255	tca:663486	5e-32	similar to CG14235-PA, isoform A ; K02267 cytochrome c oxidase subunit VIb [EC:1.9.3.1]	?
h_cluster_00881-2+3	4.05	8.076	0.66363	-1.03188	0.854367	tca:660526	6e-64	similar to CG18410-PA Ude	transcription
h_cluster_00882-2+3	6.22	8.07	0.554351	-1.06047	0.814842	tca:663091	0	similar to CG17896-PB, isoform B ; K00140 methylmalonate-semialdehyde dehydrogenase [EC:1.2.1.27]	protein metabolism
h_cluster_00883+3	117.36	56.43	0.410544	1.22492	0.716086	tca:659358	0	similar to Myosin heavy chain CG17927-PF ; K10352 myosin heavy chain	structure
h_cluster_00895-1+2	2.02	3.571	0.295757	-1.28236	0.682586	tca:656105	9e-37	similar to Macrophage migration inhibitory factor (MIF) (Phenylpyruvate tautomerase) (Glutathione-binding 13 kDa protein)	detoxification, immunity, and stress response
h_cluster_00900-1+2	17.36	23.16	0.779797	-1.11161	0.89305	tca:661810	4e-129	similar to 3-hydroxyacyl-coa dehyrogenase ; K00022 3-hydroxyacyl-CoA dehydrogenase [EC:1.1.1.35]	fatty acid metabolism
h_cluster_00901-1+3	6.86	7.027	0.076202	1.45696	0.524409	tca:660093	8e-168	similar to DnaJ homolog subfamily A member 1 (Heat shock 40 kDa protein 4) (DnaJ protein homolog 2) (HSJ-2) (HSDJ) ; K09502 DnaJ homolog, subfamily A, member 1	chaperone
h_cluster_00907+3	14.79	13.73	0.599939	1.24026	0.813895			No Hits	?
h_cluster_00918-1+2	5.38	13.67	0.0929813	-1.66867	0.541437			No Hits	?
h_cluster_00930-1+1	4	26.82	0.00434004	3.41143	0.156448	tca:659147	4e-141	similar to heat shock 70 kD protein cognate ; K09490 heat shock 70kDa protein 5	chaperone
h_cluster_00931-1+1	2	3.419	0.288529	1.22089	0.676212	tca:100142338	3e-90	similar to hydroxypyruvate isomerase ; K01816 hydroxypyruvate isomerase [EC:5.3.1.22]	nucleic acid metabolism
h_cluster_00933-1+1	4.02	5.44	0.223448	1.06044	0.631157	tca:654964	7e-59	similar to CG16936-PA : GST	detoxification, immunity, and stress response
h_cluster_00934-1+3	2.01	3.881	0.951295	1.05189	0.987833	tca:663655	1e-55	similar to Peroxisomal multifunctional enzyme type 2 (MFE-2) (D-bifunctional protein) (DBP) (17-beta-hydroxysteroid dehydrogenase 4) (17-beta-HSD 4) ; K12405 3-hydroxyacyl-CoA dehydrogenase / 3a,7a,12a-trihydroxy-5b-cholest-24-enoyl-CoA hydratase [EC:1.1.1.35 4.2.1.107]	?
h_cluster_00951+1	14.58	14.25	0.194013	1.81684	0.630335	tca:660355	0	similar to CG8983-PA, isoform A ; K08056 protein disulfide isomerase family A, member 3 [EC:5.3.4.1]	homeostasis
h_cluster_00955-1+1	9.28	11.4	0.0993838	-1.15512	0.54915	tca:661684	0	similar to CG4703-PA ; K00248 butyryl-CoA dehydrogenase [EC:1.3.99.2]	fatty acid metabolism
h_cluster_00965-1+1	39.55	35.31	0.392805	1.2499	0.719983	api:100166128	1e-154	similar to putative fructose 1,6-bisphosphate aldolase ; K01623 fructose-bisphosphate aldolase, class I [EC:4.1.2.13]	carbohydrate metabolism
h_cluster_00984-2+1	6.06	8.462	0.30871	1.04898	0.681323	tca:658378	0	similar to CG1354-PA, isoform A ; K06942	?
h_cluster_00988-1+3	47.73	39.01	0.211361	1.74153	0.634921	tca:663181	0	similar to CG11064-PA	signaling
h_cluster_00993-1+1	5.7	3.058	0.119081	1.70327	0.563403	tca:664473	9e-116	similar to Probable cytochrome P450 6a14 (CYPVIA14)	detoxification, immunity, and stress response
h_cluster_00993-1+3	2.93	1.732	0.00373318	1.76968	0.166236	tca:664473	9e-116	similar to Probable cytochrome P450 6a14 (CYPVIA14); MPB CYP6DE1	detoxification, immunity, and stress response
h_cluster_00996-1+3	7.01	9.559	0.347854	1.1252	0.705967	tca:656755	0	similar to CG8439-PA, isoform A ; K09497 T-complex protein 1 subunit epsilon	structure
h_cluster_00999+2	9.4	42.04	0.840698	-1.07339	0.920997	tca:662735	1e-44	similar to CG30045-PA	structure
h_cluster_01005+1	2	14.88	0.105099	-1.26483	0.556363	tca:661707	6e-41	similar to CREG1 protein precursor (Cellular repressor of E1A-stimulated genes 1)	transcription
h_cluster_01005+3	2	7.725	0.105308	-3.93733	0.549783	tca:661707	6e-41	similar to CREG1 protein precursor (Cellular repressor of E1A-stimulated genes 1)	transcription
h_cluster_01016+3	8	21.3	0.533226	1.10654	0.797731			No Hits	?
h_cluster_01017-1+1	16.03	13.15	0.0829512	-1.98702	0.523284	tca:658397	7e-107	similar to CG12079-PA ; K03936 NADH dehydrogenase (ubiquinone) Fe-S protein 3 [EC:1.6.5.3 1.6.99.3]	respiration
h_cluster_01022-1+3	21.09	20.14	0.150894	1.18602	0.598046	tca:656208	0	similar to CG17369-PB, isoform B ; K02147 V-type H+-transporting ATPase subunit B [EC:3.6.3.14]	respiration
h_cluster_01026-1+2	2.01	1.009	0.770149	1.01742	0.891441	ame:409410	4e-36	similar to vasa intronic gene CG4170-PA, isoform A	transcription
h_cluster_01039-1+1	4	6.527	0.160625	1.87923	0.601945	tca:656356	9e-36	similar to CG31884-PA, isoform A ; K03671 thioredoxin 1	homeostasis
h_cluster_01046-2+1	12.01	13.04	0.364887	1.26439	0.701065	tca:658808	0	similar to Glucose-6-phosphate isomerase (GPI) (Phosphoglucose isomerase) (PGI) (Phosphohexose isomerase) (PHI) ; K01810 glucose-6-phosphate isomerase [EC:5.3.1.9]	carbohydrate metabolsim
h_cluster_01052-1+3	66.15	41.73	0.789712	-1.23482	0.897616	tca:663732	0	similar to CG9244-PB ; K01681 aconitate hydratase 1 [EC:4.2.1.3]	carbohydrate metabolism
h_cluster_01059-1+1	2.08	4.089	0.0819472	1.27132	0.530205	tca:659446	4e-145	similar to CG15102-PA, isoform A ; K10719 juvenile hormone epoxide hydrolase	hormone metabolism
h_cluster_01062-1+2	2.06	2.415	0.164279	1.2538	0.60663	tca:660914	4e-76	similar to CG4993-PB, isoform B ; K01104 protein-tyrosine phosphatase [EC:3.1.3.48]	signaling
h_cluster_01063+3	4.62	14.37	0.859159	1.00583	0.934459	tca:664057	8e-24	similar to CG3621-PA	respiration
h_cluster_01067-1+3	8.04	15.59	0.62081	-1.39379	0.827382	tca:100142590	2e-36	similar to NADH dehydrogenase 1 alpha subcomplex subunit 5 ; K03949 NADH dehydrogenase (ubiquinone) 1 alpha subcomplex 5 [EC:1.6.5.3 1.6.99.3]	transport
h_cluster_01069-1+1	52.19	45.02	0.896084	-1.12894	0.956749	tca:659013	0	similar to isocitrate dehydrogenase 2 (NADP+), mitochondrial ; K00031 isocitrate dehydrogenase [EC:1.1.1.42]	carbohydrate metabolism
h_cluster_01077+3	41.7	56.41	0.579466	1.03565	0.803398	tca:655409	0	similar to Actin-87E	structure
h_cluster_01087-1+2	29.09	29.84	0.822323	-1.17656	0.910085	tca:664127	7e-151	similar to NADH-ubiquinone oxidoreductase 39 kda subunit ; K03953 NADH dehydrogenase (ubiquinone) 1 alpha subcomplex 9 [EC:1.6.5.3 1.6.99.3]	respiration
h_cluster_01092-2+2	2.03	2.799	0.560623	1.07752	0.809908	tca:100141774	2e-21	similar to gag-pol polyprotein	transcription
h_cluster_01101-1+2	4.01	3.989	0.145828	1.11684	0.596712	sco:SCO6546	0	SC5C7.31c; secreted cellulase	carbohydrate metabolism
h_cluster_01107-2+3	2.09	5.435	0.00805472	1.18873	0.225831	tca:661891	2e-78	similar to CG11522-PB, isoform B ; K02934 large subunit ribosomal protein L6e	translation
h_cluster_01136-1+1	6.32	36.69	0.185649	1.63017	0.627392	nve:NEMVE_v1g217764	0	hypothetical protein ; K08770 ubiquitin C	protein metabolism
h_cluster_01143-1+1	16.13	17.72	0.130953	-1.64189	0.586575	tca:658895	0	similar to GA19322-PA ; K02358 elongation factor EF-Tu [EC:3.6.5.3]	translation
h_cluster_01162+2	3.15	16.32	0.342239	-1.5074	0.705926	sma:SAV_1855	0	guxA3; cellulose 1,4-beta-cellobiosidase	carbohydrate metabolism
h_cluster_01175-1+3	4	6.383	0.442353	1.04758	0.744136	tca:656868	6e-136	similar to Sorbitol dehydrogenase (L-iditol 2-dehydrogenase)	carbohydrate metabolism
h_cluster_01183-1+1	10	20.12	0.872357	-1.13302	0.942046	tca:657790	2e-110	similar to CG5703 CG5703-PA ; K03943 NADH dehydrogenase (ubiquinone) flavoprotein 2 [EC:1.6.5.3 1.6.99.3]	signaling
h_cluster_01193+1	14.02	24.86	0.114432	-1.2483	0.566177	tca:662783	2e-173	similar to CG6439-PA ; K00030 isocitrate dehydrogenase (NAD+) [EC:1.1.1.41]	carbohydrate metabolsim
h_cluster_01203-1+3	2	1.667	0.190226	1.11654	0.631583	tca:661242	9e-147	similar to DnaJ (Hsp40) homolog, subfamily B, member 1 ; K09507 DnaJ homolog, subfamily B, member 1	chaperone
h_cluster_01210-1+3	2	3.906	0.150949	1.23196	0.595148	tca:660518	2e-38	similar to CG10374-PA, isoform A	transport
h_cluster_01212-1+2	14.42	10.29	0.0792691	1.55782	0.526375	tca:655389	0	similar to CG14476-PB, isoform B	carbohydrate metabolism
h_cluster_01219-1+2	2.82	2.247	0.559379	1.0491	0.815896	tca:656617	9e-116	similar to lysosomal alpha-mannosidase (mannosidase alpha class 2b member 1)	carbohydrate metabolism
h_cluster_01278-1+2	7.87	12.44	0.00694715	1.17727	0.21036	tca:663871	6e-92	similar to CG16901-PC, isoform C	translation
h_cluster_01281-1+1	3.05	3.769	0.220658	-1.42389	0.639993	tca:663066	1e-149	similar to cathepsin b ; K01363 cathepsin B [EC:3.4.22.1]	protein metabolism
h_cluster_01293-1+3	30.98	24.11	0.764425	-1.15642	0.890261	tca:659315	0	similar to CG11963-PA ; K01900 succinyl-CoA synthetase beta subunit [EC:6.2.1.4 6.2.1.5]	mitosis
h_cluster_01303-1+3	2	1.559	0.0567003	1.7768	0.461528	tca:658247	6e-112	similar to Cytochrome P450 6a2 (CYPVIA2) (P450-B1)	detoxification, immunity, and stress response
h_cluster_01338-1+3	2	1.576	0.0921109	1.46732	0.540527	tca:662113	0	similar to CG5525-PA ; K09496 T-complex protein 1 subunit delta	chaperone
h_cluster_01349-1+3	4	6.655	0.906928	1.00223	0.962896	aag:AaeL_AAEL006836	2e-85	dihydropteridine reductase ; K00357 dihydropteridine reductase [EC:1.5.1.34]	?
h_cluster_01351+3	35.34	25.79	0.984336	-1.22313	0.993523	tca:662618	0	similar to NADH-ubiquinone oxidoreductase 75 kDa subunit, mitochondrial precursor (Complex I-75kD) (CI-75kD) ; K03934 NADH dehydrogenase (ubiquinone) Fe-S protein 1 [EC:1.6.5.3 1.6.99.3]	respiration
h_cluster_01352-1+2	10.66	13.53	0.93993	-1.17814	0.985495	tca:663885	5e-170	similar to acetyl-Coenzyme A acetyltransferase 1 precursor ; K00626 acetyl-CoA C-acetyltransferase [EC:2.3.1.9]	?
h_cluster_01365+3	4	5.657	0.748473	-1.06788	0.879805	tca:657014	1e-117	similar to CG6206-PB, isoform B ; K12311 lysosomal alpha-mannosidase [EC:3.2.1.24]	carbohydrate metabolism
h_cluster_01379-1+3	4.04	4.013	0.149936	1.418	0.600538	tca:656104	0	similar to CG8231-PA ; K09498 T-complex protein 1 subunit zeta	mitosis
h_cluster_01381-1	7.79	17.75	0.570505	1.04968	0.807237	tca:663846	1e-45	similar to CG5596-PA, isoform A : Myosin light chain alkal	structure
h_cluster_01383-1+3	4	5.583	0.201353	1.21342	0.629851	tca:659187	0	Hexo1; hexosaminidase 1 ; K12373 beta-hexosaminidase [EC:3.2.1.52]	carbohydrate metabolism
h_cluster_01385-1+3	8.48	14.26	0.685639	-1.1671	0.855072	tca:661403	0	similar to CG10622-PA, isoform A ; K01900 succinyl-CoA synthetase beta subunit [EC:6.2.1.4 6.2.1.5]	carbohydrate metabolism
h_cluster_01391-1+3	3.84	2.669	0.367601	1.09131	0.704491	tca:655252	0	similar to CG6950-PB, isoform B	?
h_cluster_01402-1+1	12.72	22.63	0.205339	1.62884	0.626781	tca:655732	2e-22	similar to apolipophorin-III	transport
h_cluster_01406-1+1	2	2.517	0.658326	-1.02979	0.853344	tca:658693	0	similar to CG9539-PA ; K10956 protein transport protein SEC61 subunit alpha	transport
h_cluster_01408+1	4.13	8.122	0.674967	1.02993	0.854432	tca:663982	4e-90	similar to CG14996-PB : Calponin-like protein Chd64	structure
h_cluster_01419-1+1	30.38	38.48	0.100959	1.7398	0.553811	tca:656649	0	similar to alpha-tubulin 1 ; K07374 tubulin alpha	structure
h_cluster_01425+2	2.61	2.309	0.394442	1.23172	0.717771	tca:660722	4e-47	similar to eukaryotic translation initiation factor 4H	translation
h_cluster_01437+2	2.89	1.729	0.303911	-2.48024	0.684705	tca:661705	0	similar to Phosphoenolpyruvate carboxykinase [GTP] (Phosphoenolpyruvate carboxylase) (PEPCK) ; K01596 phosphoenolpyruvate carboxykinase (GTP) [EC:4.1.1.32]	carbohydrate metabolism
h_cluster_01439-1+2	2.01	2.207	0.256635	1.28371	0.645425	tca:660023	7e-57	similar to secreted protein	?
h_cluster_01453-1+3	2.01	2.083	0.49101	1.03331	0.761669	tca:658978	0	similar to CG3523-PA ; K00665 fatty acid synthase, animal type [EC:2.3.1.85]	fatty acid metabolism
h_cluster_01475+3	6.18	14.61	0.807656	-1.15853	0.905771	tca:657758	1e-39	similar to flightin CG7445-PA	structure
h_cluster_01484+1	3.1	3.828	0.818155	1.01611	0.909461	tca:663832	6e-115	similar to ASpartyl Protease family member (asp-4)	sensory
h_cluster_01513-1+3	9.51	9.986	0.170307	1.79873	0.622812	tca:654888	0	similar to CG5165-PA ; K01835 phosphoglucomutase [EC:5.4.2.2]	carbohydrate metabolism
h_cluster_01526-1+3	2.08	3.459	0.138681	1.14579	0.593115	tca:655805	0	similar to CG8351-PA ; K09499 T-complex protein 1 subunit eta	mitosis
h_cluster_01530-1+3	2	3.292	0.802085	-1.04529	0.900858	tca:663004	1e-118	similar to CG5730-PC, isoform C	signaling
h_cluster_01531+2	6.9	5.751	0.333892	1.20191	0.702102	cqu:CpipJ_CPIJ006068	0	utp-glucose-1-phosphate uridylyltransferase 2 ; K00963 UTP--glucose-1-phosphate uridylyltransferase [EC:2.7.7.9]	carbohydrate metabolism
h_cluster_01532-1+2	2.67	3.346	0.796231	-1.06503	0.898281	tca:655380	3e-48	similar to CG9160-PA, isoform A ; K03955 NADH dehydrogenase (ubiquinone) 1 alpha/beta subcomplex 1 [EC:1.6.5.3 1.6.99.3]	respiration
h_cluster_01538-1+3	8.81	7.831	0.131462	1.40564	0.585395	tca:657406	0	similar to Glycogen phosphorylase ; K00688 starch phosphorylase [EC:2.4.1.1]	carbohydrate metabolism
h_cluster_01569+1	4	18.09	0.00195845	-1.36805	0.148255			No Hits	?
h_cluster_01578-1+3	4.83	5.646	0.74562	-1.01932	0.879181	tca:663234	0	similar to CG8947-PA	protein metabolism
h_cluster_01581-1+3	12.37	11.54	0.878635	-1.15396	0.944782	tca:655052	0	similar to AMP dependent coa ligase	fatty acid metabolism
h_cluster_01592-2+3	6	10.67	0.354265	1.09089	0.713241	tca:656867	0	similar to CG17259-PA ; K01875 seryl-tRNA synthetase [EC:6.1.1.11]	protein metabolism
h_cluster_01610-1+1	2	3.398	0.946003	1.0027	0.98504	tca:663273	3e-65	similar to tyrosine protein kinase ; K09556 BCL2-associated athanogene 2	signaling
h_cluster_01621+1	15.72	18.27	0.102739	1.57271	0.559521	tca:658043	2e-171	similar to Aspartate aminotransferase, cytoplasmic (Transaminase A) (Glutamate oxaloacetate transaminase 1) ; K00813 aspartate aminotransferase [EC:2.6.1.1]	protein metabolism
h_cluster_01650-1+3	31.17	67.18	0.482677	1.2166	0.761221	tca:664393	3e-109	similar to triosephosphate isomerase 1b ; K01803 triosephosphate isomerase (TIM) [EC:5.3.1.1]	carbohydrate metabolism
h_cluster_01652-1+2	6.7	5.608	0.324341	1.28844	0.68968	tca:658150	0	similar to CG5170-PC, isoform C Dodeca-satellite-binding protein 1, isoform A	mitosis
h_cluster_01662-2-2	20.22	32.66	0.666153	-1.3253	0.854709	tca:661125	7e-98	similar to ubiquinol-cytochrome c reductase, Rieske iron-sulfur polypeptide 1 ; K00411 ubiquinol-cytochrome c reductase iron-sulfur subunit [EC:1.10.2.2]	respiration
h_cluster_01666-1+2	3.4	6.828	0.989655	1.09252	0.994912	tca:657925	1e-99	similar to CG1532-PA	?
h_cluster_01681-1+3	10.1	12.68	0.00611591	2.27554	0.210443	tca:663640	5e-127	similar to Maternal exuperantia protein	transcription
h_cluster_01707+2	2	4	0.12332	-1.35275	0.576255	tca:662176	3e-146	similar to CG10621-PA ; K00547 homocysteine S-methyltransferase [EC:2.1.1.10]	protein metabolism
h_cluster_01709-1+2	4.01	4.962	0.689578	-1.1702	0.854355	tca:656062	0	similar to CG2151-PA, isoform A ; K00384 thioredoxin reductase (NADPH) [EC:1.8.1.9]2:41 PM Thioredoxin reductase 1, mitochondrial (TrxR-1) (EC 1.8.1.9)	detoxification, immunity, and stress response
h_cluster_01720-1+2	2	2.982	0.241658	1.12795	0.628644	tca:657507	0	similar to ubiquitin specific peptidase 14 ; K11843 ubiquitin carboxyl-terminal hydrolase 14 [EC:3.1.2.15]	protein metabolism
h_cluster_01755-1+1	2	6.091	0.715581	-1.11432	0.869494			No Hits	?
h_cluster_01760+1	36.21	22.63	0.54002	-1.36194	0.803133	tca:656849	0	similar to AGAP007123-PA	protein metabolism
h_cluster_01776-1+1	11.65	23.72	0.0418107	1.78332	0.445784	tca:662237	1e-59	similar to Lethal(2)essential for life protein (Protein Efl21)	translation
h_cluster_01781-1+2	3.05	12.85	0.886437	-1.05279	0.950472	dwi:Dwil_GK19634	3e-22	GK19634 gene product from transcript GK19634-RA	?
h_cluster_01783-1+2	2.27	4.028	0.104933	1.09882	0.559399	tca:657428	1e-132	similar to CG5269-PA	transport
h_cluster_01788-1+2	9.16	7.413	0.260148	1.17982	0.649942	tca:659228	0	similar to AGAP009694-PA ; K09494 T-complex protein 1 subunit beta	chaperone
h_cluster_01807-2+3	2	4.884	0.175494	1.19721	0.626645	tca:652947	3e-108	Eif5; eukaryotic translation initiation factor 5 ; K03262 translation initiation factor eIF-5	translation
h_cluster_01815-1+1	2.93	3.759	0.863967	1.00258	0.93834	ame:408918	9e-20	similar to Death-associated protein 1 (DAP-1)	?
h_cluster_01826-1+1	32.38	28.04	0.00193878	7.78924	0.163073	tca:660042	2e-99	similar to vitellogenin	reproduction
h_cluster_01829-1+3	2	2.832	0.457732	-1.37399	0.753268	aga:AgaP_AGAP004098	1e-100	AGAP004098-PA	transport
h_cluster_01830+1	38.09	37.63	0.670078	1.02572	0.855394	tca:655573	1e-141	similar to Zeelin1 CG6803-PD	structure
h_cluster_01832-1+3	2	3.535	0.142906	1.29279	0.591148	ame:410280	3e-119	similar to ran CG1404-PA, isoform A ; K07936 GTP-binding nuclear protein Ran	signaling
h_cluster_01834-1+3	6.04	9.437	0.771076	-1.03309	0.891151	tca:659061	1e-105	similar to CG10374-PC, isoform C	transport
h_cluster_01845-1+3	2	4.564	0.469707	1.06506	0.756528	aga:AgaP_AGAP008909	4e-42	AGAP008909-PA	?
h_cluster_01861-1+1	3.2	4.274	0.185983	1.38325	0.62573	tca:661497	2e-44	similar to 60S ribosomal protein L28 ; K02903 large subunit ribosomal protein L28e	translation
h_cluster_01871-1+1	2	2.217	0.344134	1.3764	0.704079	tca:656047	1e-152	similar to CG32528-PA ; K06275 parvin	?
h_cluster_01913-1+1	2.02	3.03	0.786225	1.01822	0.896344	nvi:100119268	2e-167	similar to Gmpr2 protein ; K00364 GMP reductase [EC:1.7.1.7]	nucleic acid metabolism
h_cluster_01942-1+1	40.6	27.76	0.614106	1.00942	0.822794	tca:662336	0	similar to CG4389-PA, isoform A ; K07510 long-chain 3-hydroxyacyl-CoA dehydrogenase [EC:1.1.1.211]; K07515 enoyl-CoA hydratase [EC:4.2.1.17]	fatty acid metabolism
h_cluster_01948-1+3	27.15	29.79	0.175665	1.58663	0.621394	tca:656521	0	similar to putative phosphoglycerate kinase ; K00927 phosphoglycerate kinase [EC:2.7.2.3]	signaling
h_cluster_01954+3	4.08	12.79	0.0641053	1.12111	0.466612	tca:659195	1e-55	similar to Troponin C, isoform 1	structure
h_cluster_01963+2	12.54	20.62	0.470755	1.15296	0.755003	tca:661473	5e-126	similar to ATP synthase gamma chain, mitochondrial precursor ; K02136 F-type H+-transporting ATPase subunit gamma [EC:3.6.3.14]	respiration
h_cluster_01968+2	49.56	42.99	0.973234	-1.14685	0.994248	tca:660294	0	similar to 60 kDa heat shock protein, mitochondrial precursor (Hsp60) (60 kDa chaperonin) (CPN60) (Heat shock protein 60) (HSP-60) (Mitochondrial matrix protein P1) ; K04077 chaperonin GroEL	chaperone
h_cluster_02013-1+2	2.04	4.009	0.785858	-1.14091	0.897277	tca:655779	2e-72	similar to acid phosphatase-1	?
h_cluster_02019-1+2	6.49	7.215	0.298273	1.27626	0.686299	tca:657463	0	similar to sarcalumenin	?
h_cluster_02020-1+1	2	5.634	0.960567	-1.02909	0.989319	tca:663864	9e-27	similar to NADH dehydrogenase (ubiquinone) 1 alpha subcomplex, 2 ; K03946 NADH dehydrogenase (ubiquinone) 1 alpha subcomplex 2 [EC:1.6.5.3 1.6.99.3]	respiration
h_cluster_02053-1+3	4	7.458	0.596284	1.04259	0.811847	dsi:Dsim_GD17906	1e-46	GD17906 gene product from transcript GD17906-RA : CDGSH iron-sulfur domain-containing protein 2 homolog	binding
h_cluster_02063+2	6	8.319	0.744307	-1.24566	0.879002	tca:658395	0	similar to aldehyde dehydrogenase 7 family, member A1	detoxification, immunity, and stress response
h_cluster_02076-1+1	2	2.493	0.750571	1.01719	0.880903	tca:663535	5e-143	similar to CG5469-PD, isoform D : Glnt3	?
h_cluster_02086-1+2	16.6	14.5	0.431076	1.19363	0.733314	aag:AaeL_AAEL004294	1e-132	dihydrolipoamide acetyltransferase component of pyruvate dehydrogenase ; K00627 pyruvate dehydrogenase E2 component (dihydrolipoamide acetyltransferase) [EC:2.3.1.12]	carbohydrate metabolism
h_cluster_02104-1+1	2.18	2.249	0.987464	-1.06237	0.995353	tca:655144	0	similar to proteasome 26S non-ATPase subunit 12 ; K03035 26S proteasome regulatory subunit N5	protein metabolism
h_cluster_02117+2	4.28	16.57	0.240844	1.1428	0.635257			No Hits	?
h_cluster_02118+3	7.81	9.412	0.897016	1.00375	0.956396	tca:659834	0	similar to CG4382-PA	detoxification, immunity, and stress response
h_cluster_02128-2+3	20.33	25.31	0.309953	1.23399	0.678133			No Hits	?
h_cluster_02146-1+3	10.66	14.89	0.316256	-1.4182	0.685976	tca:655448	0	similar to Fumarate hydratase, mitochondrial precursor (Fumarase) ; K01679 fumarate hydratase, class II [EC:4.2.1.2]	carbohydrate metabolism
h_cluster_02161-1+1	4.04	2.933	0.362982	1.21854	0.706369	nvi:100121857	0	similar to vacuolar ATP synthase subunit h ; K02144 V-type H+-transporting ATPase 54 kD subunit [EC:3.6.3.14]	respiration
h_cluster_02163+3	31.13	29.71	0.462359	-1.40426	0.755951	tca:659081	0	similar to CG12262 CG12262-PA ; K00249 acyl-CoA dehydrogenase [EC:1.3.99.3]	fatty acid metabolism
h_cluster_02201+1	2	3.712	0.138319	1.07559	0.594929	tca:100142407	5e-61	similar to Cuticular protein 67B CG3672-PA	structure
h_cluster_02276-1+2	4.39	13.25	0.194457	1.5174	0.629077	tca:661042	6e-127	similar to CG4376-PB, isoform B ; K05699 actinin alpha	structure
h_cluster_02280-1+3	17.46	18.53	0.753594	-1.20696	0.883082	tca:656328	0	similar to CG3752-PA ; K00128 aldehyde dehydrogenase (NAD+) [EC:1.2.1.3]	detoxification, immunity, and stress response
h_cluster_02284-1+3	12.2	16.87	0.00275774	2.22754	0.160585	tca:663322	0	similar to Vacuolar ATP synthase catalytic subunit A, osteoclast isoform (V-ATPase A subunit 2) (Vacuolar proton pump alpha subunit 2) (V-ATPase 69 kDa subunit 2) (Isoform HO68) ; K02145 V-type H+-transporting ATPase subunit A [EC:3.6.3.14]	transport
h_cluster_02298-1+2	2.37	2.177	0.0951459	1.69742	0.537503	tca:660855	1e-147	similar to Adenylyl cyclase-associated protein 1 (CAP 1)	structure
h_cluster_02311+3	2	2.276	0.730559	1.04597	0.87367	tca:660098	0	similar to CG17337-PA ; K08660 cytosolic nonspecific dipeptidase	protein metabolism
h_cluster_02329+2	11.05	12.87	0.4305	-1.25826	0.733984	tca:657039	0	similar to Succinate dehydrogenase [ubiquinone] flavoprotein subunit, mitochondrial precursor (Fp) (Flavoprotein subunit of complex II) ; K00234 succinate dehydrogenase (ubiquinone) flavoprotein subunit [EC:1.3.5.1]	carbohydrate metabolism
h_cluster_02330-1+3	2.33	9.459	0.363861	1.45217	0.704458	tca:661187	0	similar to CG2331-PA, isoform A : Transitional endoplasmic reticulum ATPase TER94 (Valosin-containing protein homolog)	signaling
h_cluster_02336-2+3	2.04	15.87	0.967713	-1.01162	0.992627	tca:664286	5e-104	similar to CG8542-PA ; K04043 molecular chaperone DnaK	chaperone
h_cluster_02348+2	1.56	0	0.197223	1.20248	0.629948	tca:661165	3e-146	similar to CG9701-PA	carbohydrate metabolism
h_cluster_02365-1+1	2.19	2.152	0.493126	-1.02769	0.763388	tca:659663	2e-128	similar to CG6972 CG6972-PA	?
h_cluster_02370-1+3	3.72	4.383	0.114521	1.38767	0.559305	tca:660193	0	similar to Glycoprotein 93 CG5520-PA ; K09487 heat shock protein 90kDa beta	chaperone
h_cluster_02388-1+1	2	3.007	0.721683	1.00359	0.869927	tca:661729	0	similar to Leukotriene A-4 hydrolase (LTA-4 hydrolase) (Leukotriene A(4) hydrolase) ; K01254 leukotriene-A4 hydrolase [EC:3.3.2.6]	signaling
h_cluster_02400+3	2	23.54	0.622651	1.076	0.828378	api:100169122	3e-130	similar to glyceraldehyde-3-phosphate dehydrogenase ; K00134 glyceraldehyde 3-phosphate dehydrogenase [EC:1.2.1.12]	carbohydrate metabolism
h_cluster_02405-1+2	6.38	5.556	0.342209	-1.10055	0.707793			No Hits	?
h_cluster_02414+1	1.7	4.348	0.389631	1.2549	0.721151	tca:659487	5e-38	similar to CG8993-PA ; K03671 thioredoxin 1	homeostasis
h_cluster_02464-1+3	2	1.413	0.0308592	-1.72406	0.402765	tca:664232	2e-179	similar to mitochondrial import inner membrane translocase subunit tim44	transport
h_cluster_02508-1+2	2.01	7.03	0.733249	1.0209	0.874126	tca:658093	0	similar to CG1873-PA, isoform A ; K03231 elongation factor EF-1 alpha subunit [EC:3.6.5.3]	translation
h_cluster_02512-1+2	2.03	2.337	0.0452621	-1.29223	0.439274	tca:655289	9e-115	similar to pentatricopeptide repeat domain 2	transcription
h_cluster_02527-2+2	13.41	14.06	0.672022	-1.26517	0.853558	tca:658421	0	similar to CG12140-PA ; K00311 electron-transferring-flavoprotein dehydrogenase [EC:1.5.5.1]	?
h_cluster_02543-3-2	2.02	4.167	0.0705575	-1.23954	0.499178	tca:658084	1e-116	similar to palmitoyl-protein thioesterase 1 (ceroid-lipofuscinosis, neuronal 1, infantile) ; K01074 palmitoyl-protein thioesterase [EC:3.1.2.22]	protein metabolism
h_cluster_02553-1	14.38	20.75	0.736425	-1.07275	0.873783	nvi:100123445	1e-147	similar to CG3937-PD : Cheerio	signaling
h_cluster_02563+1	16.86	26.59	0.881266	-1.4088	0.946268	tca:658807	5e-111	similar to CG7834-PA, isoform A ; K03521 electron transfer flavoprotein beta subunit	?
h_cluster_02566-2+1	6.72	18.12	0.588944	1.02082	0.806203	aag:AaeL_AAEL009872	7e-108	alanine aminotransferase ; K00814 alanine transaminase [EC:2.6.1.2]	?
h_cluster_02568-1+1	2.01	3.263	0.585172	-1.25189	0.803948	tca:663927	2e-91	similar to CG33546-PC, isoform C	protein metabolism
h_cluster_02585-1+3	2	3.106	0.556773	1.07913	0.815236	tca:661796	3e-80	similar to CG6680-PA, isoform A	protein metabolism
h_cluster_02588-1+3	4.22	4.723	0.0043293	1.27721	0.163864	tca:662934	0	G6pd; glucose-6-phosphate dehydrogenase (EC:1.1.1.49); K00036 glucose-6-phosphate 1-dehydrogenase [EC:1.1.1.49]	carbohydrate metabolism
h_cluster_02592+3	8.8	14.55	0.866204	-1.06459	0.939422	tca:654959	3e-114	similar to CG2767-PA	?
h_cluster_02594-2+3	2.04	6.796	0.200536	-1.36188	0.629899	tca:656241	3e-122	similar to CG11089-PA ; K00602 phosphoribosylaminoimidazolecarboxamide formyltransferase / IMP cyclohydrolase [EC:2.1.2.3 3.5.4.10]	nucleic acid metabolism
h_cluster_02649-1+2	4	9.585	0.0537604	1.23702	0.462461	tca:657366	3e-54	similar to putative elongation factor 1 delta ; K03232 elongation factor EF-1 beta subunit	translation
h_cluster_02657-1+1	2	2.455	0.371733	-1.31754	0.707039			No Hits	?
h_cluster_02680-1-2	2	7.692	0.91484	1.00748	0.965877			No Hits	?
h_cluster_02725+3	2	4.96	0.824625	1.02544	0.911301	tca:659023	0	similar to CG3267-PA : robable methylcrotonoyl-CoA carboxylase beta chain, mitochondrial	protein metabolism
h_cluster_02731-1+2	2.21	1.873	0.315493	1.16826	0.686289	tca:662877	0	similar to DEAD box ATP-dependent RNA helicase ; K12812 ATP-dependent RNA helicase UAP56/SUB2 [EC:3.6.1.-]	transcription
h_cluster_02737-1+1	2.02	4.805	0.357575	1.32639	0.714208	tca:663573	2e-97	similar to CG1983-PA ; K06997	?
h_cluster_02748-1	2.02	5.279	0.0770528	-1.46977	0.520794	tca:100142033	1e-22	similar to GM14937p	signaling
h_cluster_02760-1+3	11.1	21.46	0.69215	-1.27204	0.85614	tca:663823	1e-82	similar to 3-hydroxyisobutyrate dehydrogenase	carbohydrate metabolism
h_cluster_02776-1+3	29.84	23.26	0.897204	-1.36275	0.955251	tca:657380	0	similar to CG5320-PF, isoform F ; K00261 glutamate dehydrogenase (NAD(P)+) [EC:1.4.1.3]	protein metabolism
h_cluster_02790-2+1	2	3.022	0.566555	1.07903	0.807687	tca:657853	4e-118	similar to CG3244-PA	?
h_cluster_02805-1+1	2	3.754	0.573865	-1.19786	0.805967	tca:659887	2e-52	similar to CG6776-PA : GST Omega	detoxification, immunity, and stress response
h_cluster_02867-2+2	10.42	21.65	0.586272	1.09055	0.804			No Hits	?
h_cluster_02876-1+2	11.44	8.886	0.363616	1.29336	0.705788	tca:661300	0	similar to CG32171-PB, isoform B	?
h_cluster_02896+3	11.7	11.22	0.0313744	2.05764	0.39584	tca:662414	0	similar to T-complex protein 1 subunit gamma (TCP-1-gamma) (CCT-gamma) ; K09495 T-complex protein 1 subunit gamma	chaperone
h_cluster_02910-1+1	8.94	7.837	0.577711	1.01187	0.80539	tca:656064	0	similar to CG8256-PC, isoform C ; K00111 glycerol-3-phosphate dehydrogenase [EC:1.1.5.3]	carbohydrate metabolsim
h_cluster_02917-1+1	2	38.23	0.724406	1.05584	0.870437	tca:663181	2e-115	similar to CG11064-PA : Apolipophorins	signaling
h_cluster_02925+2	10.93	11.72	0.817976	1.00684	0.910599	tca:662397	3e-62	similar to CG14285-PA	?
h_cluster_02933+1	28.31	25.96	0.670675	-1.07839	0.854716	tca:659957	0	similar to acyl-coa dehydrogenase ; K09479 very long chain acyl-CoA dehydrogenase [EC:1.3.99.-]	fatty acid metabolism
h_cluster_03015-1+3	2.43	8.621	0.0516568	-1.07326	0.460049	tca:658713	4e-17	similar to CG9032-PB, isoform B	respiration
h_cluster_03047+1	15.79	25.58	0.000956227	-1.61123	0.120644	tca:664343	8e-99	similar to CG5840-PA, isoform A ; K00286 pyrroline-5-carboxylate reductase [EC:1.5.1.2]	protein metabolism
h_cluster_03049+2	2.01	2.392	0.485618	1.09656	0.762682	tca:662012	1e-124	similar to CG2663-PB, isoform B	transport
h_cluster_03054-1+3	4	4.386	0.76719	-1.32435	0.892109	tca:657830	0	similar to Sb:cb283 protein ; K01255 leucyl aminopeptidase [EC:3.4.11.1]	protein metabolism
h_cluster_03057+2	13.87	11.02	0.103067	1.91096	0.553346	tca:660785	8e-129	similar to CG9701-PA	carbohydrate metabolism
h_cluster_03069+3	2.08	0	0.150837	1.19293	0.600967	bfo:BRAFLDRAFT_115930	9e-70	hypothetical protein	?
h_cluster_03081-1+2	2.09	2.975	0.716981	-1.05587	0.869799	tca:655493	2e-83	similar to Protein C14orf166	structure
h_cluster_03100+3	7.38	19.01	0.571302	1.11925	0.806858	tca:662933	6e-77	similar to F38B2.4 ; K00939 adenylate kinase [EC:2.7.4.3]	nucleic acid metabolism
h_cluster_03125+3	20.73	17.4	0.779503	-1.19041	0.894067	tca:659954	3e-126	similar to dihydrolipoamide succinyltransferase component of 2-oxoglutarate dehydrogenase ; K00658 2-oxoglutarate dehydrogenase E2 component (dihydrolipoamide succinyltransferase) [EC:2.3.1.61]	carbohydrate metabolism
h_cluster_03127-1+3	2	2.936	0.179473	-1.79483	0.626089	tca:660997	2e-159	similar to beta-ureidopropionase ; K01431 beta-ureidopropionase [EC:3.5.1.6]	nucleic acid metabolism
h_cluster_03208+3	2	4.762	0.582354	-1.05753	0.804455	tca:655659	2e-145	similar to argininosuccinate synthetase ; K01940 argininosuccinate synthase [EC:6.3.4.5]	protein metabolism
h_cluster_03211+3	12.37	15.21	0.430473	1.21816	0.735593	tca:662139	1e-100	similar to CG9453-PB, isoform B : Serpin	hormone metabolism
h_cluster_03227+1	2	5.587	0.151853	-1.35549	0.589501	tca:660329	1e-39	hypothetical protein LOC660329	?
h_cluster_03232+1	2	1.724	0.274321	1.24359	0.655083	tca:655631	2e-166	similar to methionine aminopeptidase ; K01265 methionyl aminopeptidase [EC:3.4.11.18]	protein metabolism
h_cluster_03235+1	2	4.636	0.85597	-1.05363	0.93233	tca:660696	2e-97	similar to caseinolytic protease, ATP-dependent, proteolytic subunit homolog ; K01358 ATP-dependent Clp protease, protease subunit [EC:3.4.21.92]	protein metabolism
h_cluster_03251-1+1	4.27	8.108	0.659644	-1.02797	0.853591			No Hits	?
h_cluster_03304-1+1	2	3.275	0.045668	-1.24061	0.437603	tca:658328	2e-81	calcium-transporting atpase sarcoplasmic/endoplasmic reticulum type ; K05853 Ca2+ transporting ATPase, sarcoplasmic/endoplasmic reticulum [EC:3.6.3.8]	respiration
h_cluster_03328+1	15.7	14.82	0.561194	1.04341	0.807651	tca:658177	0	similar to aspartate aminotransferase ; K00813 aspartate aminotransferase [EC:2.6.1.1]	sensory
h_cluster_03371-2+2	10.53	11.21	0.683352	1.03498	0.857873	ang:An16g06990	4e-60	pgaA; endo-polygalacturonase (EC:3.2.1.15); K01184 polygalacturonase [EC:3.2.1.15]	structure
h_cluster_03391+3	2	4.737	0.613835	1.01896	0.823889	cqu:CpipJ_CPIJ019446	9e-17	copper transport protein	homeostasis
h_cluster_03392-1+3	15.22	22.1	0.988163	-1.21886	0.994733	tca:663671	0	similar to CG6455-PA, isoform A	?
h_cluster_03407-2+3	2.57	2.791	0.98016	-1.03931	0.994613	tca:662567	0	similar to spectrin ; K06114 spectrin alpha	signaling
h_cluster_03412+2	2.31	5.976	0.114008	-1.49354	0.567791	tca:661347	3e-56	similar to CG13240-PA, isoform A : (Lethal (2) 35Di, isoform A)	?
h_cluster_03433+1	14.07	13.18	0.126205	1.713	0.575526	tca:657686	0	similar to CG10120-PB, isoform B ; K00029 malate dehydrogenase (oxaloacetate-decarboxylating)(NADP+) [EC:1.1.1.40]	carbohydrate metabolism
h_cluster_03480-1+1	2.03	4.252	0.108038	-1.98159	0.560172	tca:657047	0	similar to Succinyl-CoA:3-ketoacid-coenzyme A transferase 1, mitochondrial precursor (Somatic-type succinyl CoA:3-oxoacid CoA-transferase) (Scot-S) ; K01028 3-oxoacid CoA-transferase subunit A [EC:2.8.3.5]; K01029 3-oxoacid CoA-transferase subunit B [EC:2.8.3.5]	detoxification, immunity, and stress response
h_cluster_03561-1+2	2.32	2.095	0.423286	1.18951	0.728244	tca:662946	7e-33	similar to GA18041-PA ; K11830 transcription factor A, mitochondrial	transcription
h_cluster_03582+3	23.93	26.72	0.476097	-1.26354	0.755566	tca:664130	0	similar to trifunctional enzyme beta subunit (tp-beta)	fatty acid metabolism
h_cluster_03584-1+2	6	20.28	0.299061	-1.07999	0.683956	tca:657373	1e-63	similar to Low molecular weight phosphotyrosine protein phosphatase 2 (Low molecular weight cytosolic acid phosphatase 2) (PTPase 2)	protein metabolism
h_cluster_03614-1+1	2	4.384	0.0474997	-1.23989	0.449466	tca:659635	1e-93	similar to CG32155-PA ; K01307 gamma-glutamyl hydrolase [EC:3.4.19.9]	protein metabolism
h_cluster_03659+1	2	2.663	0.52002	1.05042	0.78731	tca:663856	1e-114	similar to CG5851-PA	signaling
h_cluster_03709+2	14.02	21.51	0.520958	1.38954	0.787156	tca:662326	0	similar to heat shock protein 70 B2 ; K03283 heat shock 70kDa protein 1/8	chaperone
h_cluster_03726+1	20.5	22.75	0.328653	1.41745	0.694945	tca:656298	2e-143	similar to CG5730-PC, isoform C Annexin-B9	signaling
h_cluster_03737-1-2	2.52	4.835	0.498816	-1.2645	0.77062	tca:662658	1e-165	similar to CG11796-PA, isoform A ; K00457 4-hydroxyphenylpyruvate dioxygenase [EC:1.13.11.27]	protein metabolism
h_cluster_03747-1+3	2.21	4.103	0.869547	1.00235	0.941698			No Hits	?
h_cluster_03772-1+1	4	16.23	0.0521237	-1.11478	0.45881	tca:659135	2e-50	similar to CG32633 CG32633-PA	?
h_cluster_03793-1+1	2	2.273	0.141878	-1.83099	0.590118	ame:411822	9e-67	similar to Aldehyde dehydrogenase type III CG11140-PI, isoform I	detoxification, immunity, and stress response
h_cluster_03825+2	2.3	3.743	0.221616	-1.52737	0.640317	api:100168555	2e-86	similar to GA20813-PA	?
h_cluster_03839-1+1	2.01	2.434	0.39264	-1.28472	0.721429	tca:656453	2e-92	glyoxylate reductase/hydroxypyruvate reductase-like	?
h_cluster_03865+1	33.79	38.92	0.840459	-1.25229	0.922069	tca:662549	0	similar to mitochondrial processing peptidase beta subunit ; K01412 mitochondrial processing peptidase [EC:3.4.24.64]	protein metabolism
h_cluster_03868-1+2	1.52	2.16	0.186271	-1.29441	0.623926	tca:655540	0	similar to myo-inositol-1 phosphate synthase ; K01858 myo-inositol-1-phosphate synthase [EC:5.5.1.4]	lipid metabolism
h_cluster_03890-1+2	16.61	15.92	0.226586	1.4507	0.628298	ame:552421	1e-140	similar to Glycogenin CG9480-PB, isoform B ; K00750 glycogenin glucosyltransferase [EC:2.4.1.186]	carbohydrate metabolism
h_cluster_03908-1+1	2	3.819	0.0409512	-1.47879	0.455883	tca:663354	3e-136	similar to CG31116-PD, isoform D	transport
h_cluster_03928-1+3	2.15	1.459	0.214204	1.39009	0.630943	tca:663206	6e-95	similar to UV excision repair protein RAD23 homolog A (hHR23A) ; K10839 UV excision repair protein RAD23	nucleic acid metabolism
h_cluster_03935+1	2	2.828	0.349719	-1.05305	0.705966	tca:660999	1e-99	similar to CG7460-PB	?
h_cluster_03956+2	2	3.607	0.630485	-1.07634	0.8344	tca:655785	2e-121	similar to malate dehydrogenase ; K00025 malate dehydrogenase [EC:1.1.1.37]	carbohydrate metabolism
h_cluster_04006-1+3	7.75	6.18	0.429146	1.24411	0.736652	tca:658846	3e-155	similar to CG1539-PD, isoform D ; K10370 tropomodulin	structure
h_cluster_04007-1+1	5.1	9.199	0.516594	1.11993	0.786845	tca:661893	9e-123	similar to proteasome zeta subunit ; K02729 20S proteasome subunit alpha 5 [EC:3.4.25.1]	protein metabolism
h_cluster_04014+1	2.92	2.679	0.0377248	-1.49157	0.432692	tca:656992	0	similar to CG7433-PA, isoform A ; K00823 4-aminobutyrate aminotransferase [EC:2.6.1.19]; K07250 (S)-3-amino-2-methylpropionate transaminase [EC:2.6.1.22]	sensory
h_cluster_04061+2	5.63	8.361	0.486191	1.04594	0.762002	tca:664518	4e-25	hypothetical protein LOC664518	?
h_cluster_04066-1+2	2	22.93	0.907935	-1.06237	0.962615	tca:660433	2e-117	similar to CG6543-PA, isoform A ; K07511 enoyl-CoA hydratase [EC:4.2.1.17]	fatty acid metabolism
h_cluster_04067+3	4.02	8.371	0.213047	-1.51419	0.634947	tca:660484	7e-82	similar to Ubiquitin-conjugating enzyme E2 L3 (Ubiquitin-protein ligase L3) (Ubiquitin carrier protein L3) (UbcM4) ; K04552 ubiquitin-conjugating enzyme E2 L3 [EC:6.3.2.19]	carbohydrate metabolism
h_cluster_04112+3	2	2	0.572042	-1.15484	0.806398	tca:660533	0	similar to CG1915-PC, isoform C : Titin	structure
h_cluster_04116+3	4.18	7.171	0.941071	-1.10904	0.983965	tca:659357	7e-44	similar to CG31988-PA	?
h_cluster_04141-2-2	2.84	2.941	0.606477	1.05705	0.818366	tca:654859	1e-147	similar to GA15696-PA	?
h_cluster_04179-2+2	2	2.597	0.311767	1.64148	0.680138	tca:660752	0	similar to phosphogluconate hydrogenase isoform 2 ; K00033 6-phosphogluconate dehydrogenase [EC:1.1.1.44]	carbohydrate metabolism
h_cluster_04183-1+1	39.56	27.6	0.97163	-1.24953	0.993951	tca:657887	0	similar to CG7145-PA, isoform A ; K00294 1-pyrroline-5-carboxylate dehydrogenase [EC:1.5.1.12]	protein metabolism
h_cluster_04183-1+2	7.51	3.748	0.598537	1.0077	0.813451	tca:657887	0	similar to CG7145-PA, isoform A ; K00294 1-pyrroline-5-carboxylate dehydrogenase [EC:1.5.1.12]	protein metabolism
h_cluster_04184-1+3	26.55	30.2	0.663467	1.0404	0.855612	tca:661187	0	similar to CG2331-PA, isoform A	signaling
h_cluster_04191+3	14.89	18.78	0.509084	1.12943	0.778539	api:100164905	1e-53	similar to troponin I	structure
h_cluster_04219-1-1	2.05	1.351	0.125286	1.90378	0.574797	tca:660082	2e-121	similar to CG14683-PA, isoform A : Probable methyltransferase-like protein 15 homolog	nucleic acid metabolism
h_cluster_04232-1+3	4	6.944	0.647491	1.02389	0.849481	tca:663751	2e-92	similar to CG7008-PA	translation
h_cluster_04237+1	8.03	20.71	0.160264	1.95317	0.60358	dse:Dsec_GM16470	2e-49	GM16470 gene product from transcript GM16470-RA : Histone H2B	transcription
h_cluster_04247+1	28.17	32.61	0.705634	-1.04689	0.862948	api:100162429	0	similar to CG7430 CG7430-PA ; K00382 dihydrolipoamide dehydrogenase [EC:1.8.1.4]	homeostasis
h_cluster_04288-1+1	52.61	44.64	0.469774	1.13738	0.755029	tca:660479	0	similar to CG32031-PA, isoform A ; K00933 creatine kinase [EC:2.7.3.2]	protein metabolism
h_cluster_04327+1	6.06	17.86	0.524964	1.10843	0.791629	tca:656510	9e-49	similar to troponin I	structure
h_cluster_04331-1+3	2	2.096	0.271671	-1.35827	0.657045	tca:655116	5e-160	similar to integrin-linked protein kinase 2 (ilk-2) ; K06272 integrin-linked kinase [EC:2.7.11.1]	signaling
h_cluster_04360-1+3	8.02	20.2	0.0205052	-1.41013	0.344943	aga:AgaP_AGAP002521	1e-66	AGAP002521-PA	?
h_cluster_04367-1+3	5.7	22.57	0.19846	-1.12566	0.631237	tca:658986	2e-109	similar to CG30084-PF, isoform F : PDZ and LIM domain protein Zasp (Z band alternatively spliced PDZ-motif protein)	structure
h_cluster_04410-2-1	2	6.803	0.0568367	1.41443	0.457717	tca:660413	1e-76	similar to Probable alpha-aspartyl dipeptidase (Asp-specific dipeptidase) (Dipeptidase E) ; K05995 dipeptidase E [EC:3.4.13.21]	protein metabolism
h_cluster_04436-1+1	2	5.501	0.359215	-1.90236	0.713716	tca:655964	2e-115	similar to CG8269-PA ; K10424 dynactin 2	mitosis
h_cluster_04441+2	2.03	2.941	0.0551223	1.2328	0.46364	tca:658671	9e-55	similar to CG9360-PA	?
h_cluster_04463+3	2	5.14	0.77441	-1.1762	0.890924	tca:100141566	1e-33	similar to acylphosphatase ; K01512 acylphosphatase [EC:3.6.1.7]	?
h_cluster_04503+2	7	33.85	0.82022	-1.03178	0.91042	tca:659350	7e-24	hypothetical protein LOC659350	?
h_cluster_04513+3	2	3.79	0.116205	-1.68419	0.5603			No Hits	?
h_cluster_04526-1+1	1.82	2.851	0.248731	-1.30602	0.64044	tca:656979	5e-154	similar to yellow protein precursor, putative	?
h_cluster_04561-2+2	3.54	6.149	0.338479	1.20573	0.707814	tca:655825	0	similar to CG3011-PA ; K00600 glycine hydroxymethyltransferase [EC:2.1.2.1]	protein metabolism
h_cluster_04567-1+3	2.05	3.107	0.0447715	1.18436	0.440156	tca:656352	1e-134	similar to CG1263-PA, isoform A ; K02938 large subunit ribosomal protein L8e	translation
h_cluster_04596-1+1	38.84	46.92	0.910869	-1.22371	0.964374	tca:662339	5e-145	similar to mitochondrial malate dehydrogenase precursor ; K00026 malate dehydrogenase [EC:1.1.1.37]	carbohydrate metabolism
h_cluster_04620-1+1	2.02	3.141	0.324038	-1.22353	0.692929	tca:657014	2e-153	similar to CG6206-PB, isoform B ; K12311 lysosomal alpha-mannosidase [EC:3.2.1.24]	carbohydrate metabolism
h_cluster_04648+3	8.18	10.33	0.926402	-1.0552	0.974008	tca:663882	8e-171	similar to CG10724-PB, isoform B	structure
h_cluster_04696-1+3	10.93	23.16	0.219135	1.14056	0.638021	tca:658986	7e-97	similar to CG30084-PF, isoform F : PDZ and LIM domain protein Zasp (Z band alternatively spliced PDZ-motif protein)	structure
h_cluster_04758-1+1	4.09	3.145	0.348081	-1.21635	0.704539	tca:658726	7e-148	similar to Ferrochelatase, mitochondrial precursor (Protoheme ferro-lyase) (Heme synthetase) ; K01772 ferrochelatase [EC:4.99.1.1]	protein metabolism
h_cluster_04787+2	13.07	12.58	0.602771	-1.01211	0.816274	tca:663246	2e-120	similar to CG10527-PA	?
h_cluster_04792+2	2	3.22	0.809695	-4.45694	0.906714	tca:658674	0	similar to Guanine nucleotide-binding protein beta subunit 1 ; K04536 guanine nucleotide binding protein (G protein), beta 1	signaling
h_cluster_04816-1+1	3.62	8.28	0.71271	1.08022	0.868795	tca:657774	3e-69	similar to AGAP006937-PA ; K10704 ubiquitin-conjugating enzyme E2 variant	protein metabolism
h_cluster_04818+2	4	5.72	0.767916	-1.01483	0.891583	tca:100141788	0	similar to predicted protein ; K06269 protein phosphatase 1, catalytic subunit [EC:3.1.3.16]	?
h_cluster_04820+3	2.03	3.203	0.671934	-1.02608	0.85488	tca:661316	1e-95	similar to CG9519-PA	carbohydrate metabolism
h_cluster_04881-1+1	2	3.07	0.295398	1.34778	0.683841	tca:656004	1e-133	similar to mitochondrial ribosomal protein S29 CG3633-PA	translation
h_cluster_04887-2-2	2	2.812	0.471817	1.24653	0.755106	tca:657082	2e-104	similar to proteasome (prosome, macropain) subunit, alpha type 6 ; K02730 20S proteasome subunit alpha 1 [EC:3.4.25.1]	protein metabolism
h_cluster_04931+2	26.03	33.21	0.94524	-1.10065	0.986961	tca:662903	2e-178	similar to isocitrate dehydrogenase ; K00030 isocitrate dehydrogenase (NAD+) [EC:1.1.1.41]	carbohydrate metabolism
h_cluster_04962+3	2.02	4	0.469562	-1.40852	0.757907			No Hits	?
h_cluster_04983+2	4.26	14.44	0.573264	-1.09698	0.806619	tca:658529	3e-25	similar to mitochondrial NADH:ubiquinone oxidoreductase ESSS subunit, putative	?
h_cluster_05016-2	6.01	8.114	0.699226	-1.12408	0.859276			No Hits	?
h_cluster_05022-2+2	2	2.773	0.656713	1.04396	0.855649	tca:656124	4e-56	similar to calcyclin binding protein ; K04507 calcyclin binding protein	?
h_cluster_05040+1	6	13.3	0.158033	1.15616	0.601162	tca:655339	3e-121	similar to proteasome (prosome, macropain) subunit, alpha type 1 ; K02725 20S proteasome subunit alpha 6 [EC:3.4.25.1]	protein metabolism
h_cluster_05056-2+1	8.03	13.4	0.55174	-1.3032	0.812582	tca:657077	1e-116	similar to CG10863-PA	?
h_cluster_05121-1+2	47.62	49.57	0.83157	-1.31118	0.913641	tca:656817	4e-152	similar to AGAP006099-PA ; K00415 ubiquinol-cytochrome c reductase core subunit 2 [EC:1.10.2.2]	protein metabolism
h_cluster_05133-1+1	4.01	5.479	0.471948	-1.57981	0.753722	tca:660370	6e-26	similar to CG7903-PA	binding
h_cluster_05247+3	3.76	9.809	0.226105	-1.06386	0.629271	nvi:100119701	1e-134	similar to Hsc70/Hsp90-organizing protein HOP ; K09553 stress-induced-phosphoprotein 1	detoxification, immunity, and stress response
h_cluster_05318-1+1	4.01	5.896	0.0255755	-1.3939	0.37232	tca:663647	4e-107	similar to CG6009-PA ; K00286 pyrroline-5-carboxylate reductase [EC:1.5.1.2]	protein metabolism
h_cluster_05328+2	2.1	2.242	0.558554	1.08213	0.816266	tca:660154	5e-146	similar to CG32019-PA : Bent, isoform C	structure
h_cluster_05331+1	7.77	9.635	0.925995	-1.01179	0.974935	ame:551919	9e-127	similar to Paxillin CG31794-PC, isoform C ; K05760 paxillin	signaling
h_cluster_05346-1+2	19.1	20.2	0.686727	-1.15613	0.85502	tca:661454	2e-35	similar to CG33205-PF, isoform F	signaling
h_cluster_05371-1+2	2.02	9.247	0.564998	-1.09351	0.806988	dme:Dmel_CG4898	2e-92	Tm1; Tropomyosin 1 ; K10373 tropomyosin 1	structure
h_cluster_05393-1+3	1.7	1.971	0.435311	-1.25304	0.737204	tca:655779	2e-114	similar to acid phosphatase-1	?
h_cluster_05419-1+2	6.05	13.2	0.0111064	1.36329	0.240216	tca:662141	9e-78	similar to CG8415-PA ; K02973 small subunit ribosomal protein S23e	translation
h_cluster_05423-1+2	4.03	10.03	0.0930681	1.14865	0.533731	ame:409728	3e-102	similar to ribosomal protein S5 ; K02989 small subunit ribosomal protein S5e	translation
h_cluster_05497+3	2	2.96	0.264614	1.45966	0.650366	tca:660855	4e-155	similar to Adenylyl cyclase-associated protein 1 (CAP 1)	structure
h_cluster_05635+1	4.02	3.859	0.25827	1.10174	0.647386	tca:661551	2e-94	similar to CG6944-PA ; K07611 lamin B	signaling
h_cluster_05660-3+2	15.91	24.55	0.399366	-1.0637	0.7181	tca:663379	5e-152	similar to CG7010-PD, isoform D ; K00161 pyruvate dehydrogenase E1 component subunit alpha [EC:1.2.4.1]	carbohydrate metabolism
h_cluster_05697+2	5.1	10.87	0.973837	-1.38828	0.993524			No Hits	?
h_cluster_05784-2-2	2	4.533	0.137611	-2.19645	0.602148	tca:662543	7e-94	similar to Inter-alpha-trypsin inhibitor heavy chain H4 precursor	detoxification, immunity, and stress response
h_cluster_06009-1+3	2	11.82	0.773373	-1.01274	0.891086	tca:655420	6e-60	similar to CG2216-PA, isoform A : Ferritin 1 heavy chain	transport
h_cluster_06062+2	4.43	8.831	0.36047	1.22682	0.714334	tca:663751	3e-146	similar to CG7008-PA	translation
h_cluster_06070+3	2	12.41	0.25236	-1.24081	0.645392			No Hits	?
h_cluster_06078-1+3	14.45	20.83	0.0806895	-1.39473	0.526569	tca:662939	7e-124	similar to prohibitin	signaling
h_cluster_06101-1-3	2.86	14.34	0.684334	-1.08084	0.857684	aag:AaeL_AAEL010850	4e-59	troponin i	structure
h_cluster_06183+1	2	5.102	0.761934	-1.03317	0.888727	nvi:100116372	2e-26	similar to ENSANGP00000009567	?
h_cluster_06184-1+2	11.87	20.05	0.164743	1.63238	0.605389	ame:408289	2e-126	similar to 14-3-3 CG17870-PC, isoform C ; K06630 tyrosine 3-monooxygenase/tryptophan 5-monooxygenase activation protein	signaling
h_cluster_06188-2	5.1	28.75	0.686999	-1.13847	0.853954	tca:656904	5e-121	similar to tropomyosin 1 ; K10373 tropomyosin 1	structure
h_cluster_06208+1	2	3.419	0.013189	1.56463	0.262739	tca:656728	4e-158	similar to ATP-citrate synthase ; K01648 ATP citrate (pro-S)-lyase [EC:2.3.3.8]	carbohydrate metabolism
h_cluster_06222-3+2	2	57.09	0.889377	-1.01001	0.950929	tca:657777	8e-95	similar to cxpwmw03 ; K03522 electron transfer flavoprotein alpha subunit	?
h_cluster_06225-1+3	7.4	25.07	0.517821	-1.03975	0.785551	tca:657493	3e-141	similar to Mov34 CG3416-PA ; K03038 26S proteasome regulatory subunit N8	protein metabolism
h_cluster_06263-2+1	2.2	1.676	0.0993466	1.14579	0.552981	tca:661175	7e-150	similar to CG5345-PA ; K01758 cystathionine gamma-lyase [EC:4.4.1.1]	protein metabolism
h_cluster_06270+3	2	37.71	0.360933	1.27661	0.713385	tca:659350	9e-68	hypothetical protein LOC659350	?
h_cluster_06285-1+1	13.44	19.76	0.144405	1.83949	0.594101	tca:657943	9e-124	similar to CG6084-PA, isoform A	?
h_cluster_06293-1+3	12	14.23	0.233068	-1.3796	0.630116	tca:655533	0	similar to pro-phenol oxidase subunit 2	?
h_cluster_06319-2+3	6	8.911	0.875007	-1.05251	0.942219	tca:659758	1e-126	similar to ubiquilin-1 ; K04523 ubiquilin	?
h_cluster_06329-3-1	41.93	50.84	0.460677	1.12362	0.754833	tca:659358	0	similar to Myosin heavy chain CG17927-PF ; K10352 myosin heavy chain	structure
h_cluster_06493-3-1	8	16.01	0.870274	-1.0146	0.941139	nvi:100119701	6e-78	similar to Hsc70/Hsp90-organizing protein HOP ; K09553 stress-induced-phosphoprotein 1	chaperone
h_cluster_06528+1	2.03	3.878	0.356089	1.16753	0.715012	tca:100142272	4e-82	similar to abhydrolase domain containing 11	?
h_cluster_06534-1+3	2	2.232	0.222933	1.55323	0.634439	tca:661585	9e-101	similar to CG18811-PA : Caprin Homolog	signaling
h_cluster_06549-1+3	4.03	7.419	0.559596	1.10755	0.814643	tca:661270	6e-33	Csp12; chemosensory protein 12	sensory
h_cluster_06661+3	3.4	8.102	0.362568	1.2855	0.707381	tca:664525	2e-145	similar to CG2330-PA : Neurochondrin homolog	sensory
h_cluster_06676+2	6.09	22.22	0.771728	1.01911	0.890546	dwi:Dwil_GK21886	4e-35	GK21886 gene product from transcript GK21886-RA	detoxification, immunity, and stress response
h_cluster_06684-1+3	34.58	32	0.240555	1.34998	0.636715	tca:659350	9e-33	hypothetical protein LOC659350	?
h_cluster_06687-1+2	2.07	5.307	0.888684	-1.02825	0.951533	tca:656432	4e-70	similar to galactosidase, beta 1 like 3	carbohydrate metabolism
h_cluster_06800+1	2.11	3.618	0.0614921	1.07477	0.465495	dpe:Dper_GL10774	3e-117	GL10774 gene product from transcript GL10774-RA	translation
h_cluster_06847-1+3	5.05	10.03	0.138288	-1.15698	0.598196	tca:655981	1e-60	similar to CG5903-PA	?
h_cluster_06865+2	4.73	18.18	0.70126	-1.04432	0.858987	nvi:100122841	2e-48	similar to ENSANGP00000032064 ; K11251 histone H2A	transcription
h_cluster_06992-2-2	17.28	30.56	0.339203	1.33339	0.705431	tca:658986	5e-71	similar to CG30084-PF, isoform F : Zasp	structure
h_cluster_07132-1	1.54	1.464	0.480665	-1.07082	0.759632	tca:660244	7e-16	similar to novel putative protein similar to YIL091C yeast hypothetical 84 kD protein from SGA1-KTR7 (human)	translation
h_cluster_07157-3	8	24.24	0.0118818	1.73734	0.243094	tca:659071	8e-62	similar to S14e ribosomal protein ; K02955 small subunit ribosomal protein S14e	translation
h_cluster_07257+2	11.33	19.41	0.402485	-1.34966	0.715214	tca:661530	9e-58	similar to CG6416-PF, isoform F	structure
h_cluster_07322+2	12.16	28.71	0.110618	-2.0961	0.562001	tca:658699	1e-50	similar to Cytochrome c oxidase polypeptide Va, mitochondrial precursor ; K02264 cytochrome c oxidase subunit Va [EC:1.9.3.1]	respiration
h_cluster_07392-1+2	8.67	9.914	0.396491	-1.07338	0.719768	tca:662503	0	similar to CG17838-PE, isoform E	transcription
h_cluster_07443+1	2	6.28	0.214183	-1.48414	0.635829			No Hits	?
h_cluster_07448+1	4.02	17.11	0.248807	1.20707	0.638463	tca:662484	3e-51	similar to CG2862-PB, isoform B	nucleic acid metabolism
h_cluster_07523-1	2	5.645	0.207628	-2.13057	0.628697	tca:661525	8e-58	similar to Protein translation factor SUI1 homolog	translation
h_cluster_07534-1+1	4.01	7.339	0.795787	-1.14813	0.89912	tca:655257	1e-61	similar to CG4447-PA ; K02838 ribosome recycling factor	translation
h_cluster_07540+1	97.84	53.31	0.12827	1.55079	0.57798	cbr:CBG14574	0	Hypothetical protein CBG14574 ; K05692 actin beta/gamma 1	structure
h_cluster_07557-1+1	2	1.623	0.255237	-1.34492	0.644048	dre:449829	8e-124	galk1; galactokinase 1 (EC:2.7.1.6); K00849 galactokinase [EC:2.7.1.6]	carbohydrate metabolism
h_cluster_07574-1+1	21.18	20.51	0.75615	-1.1407	0.884708	tca:658559	0	similar to isocitrate dehydrogenase ; K00030 isocitrate dehydrogenase (NAD+) [EC:1.1.1.41]	carbohydrate metabolism
h_cluster_07603+3	8.1	16.19	0.00391221	1.61138	0.16453	tca:655685	2e-99	similar to ribosomal protein S8 ; K02995 small subunit ribosomal protein S8e	translation
h_cluster_07616-2+2	6	9.333	0.176064	1.95909	0.61991	tca:658795	3e-82	similar to CG3203-PD, isoform D ; K02880 large subunit ribosomal protein L17e	translation
h_cluster_07653+1	4	6.834	0.0511478	-4.84082	0.460939	tca:663279	5e-140	similar to CG16935-PA ; K07512 mitochondrial trans-2-enoyl-CoA reductase [EC:1.3.1.38]	fatty acid metabolism
h_cluster_07740+1	4	9.524	0.962581	-1.00287	0.990046	tca:659336	3e-64	similar to Troponin C, isoform 1	structure
h_cluster_07811-1+3	7.04	9.885	0.970914	1.00003	0.994563	tca:660201	3e-92	similar to CG10467-PA ; K01785 aldose 1-epimerase [EC:5.1.3.3]	carbohydrate metabolism
h_cluster_07909-1+3	4.54	6.478	0.00853869	-1.45891	0.23085	tca:656308	6e-161	similar to sideroflexin 2	transport
h_cluster_08079-1+1	2	4.082	0.141549	-1.53511	0.592003	tca:656045	8e-66	similar to CG6584-PA, isoform A :Methionine-R-sulfoxide reductase B1 (EC 1.8.4.-) (Selenoprotein R)	protein metabolism
h_cluster_08149-3	2	7.813	0.08295	-1.39608	0.527674	cqu:CpipJ_CPIJ008830	3e-16	pupal cuticle protein 78E	structure
h_cluster_08192+3	5.78	21.49	0.0112389	1.6298	0.23633	tca:656528	1e-90	similar to S7e ribosomal protein ; K02993 small subunit ribosomal protein S7e	translation
h_cluster_08288-2	2	2.57	0.0890951	1.37509	0.535278	tca:657672	9e-152	similar to CG6465-PA ; K01436 aminoacylase [EC:3.5.1.14]	protein metabolism
h_cluster_08289-1+3	8	15.28	0.231186	-2.43424	0.629525	tca:657039	1e-168	similar to Succinate dehydrogenase [ubiquinone] flavoprotein subunit, mitochondrial precursor (Fp) (Flavoprotein subunit of complex II) ; K00234 succinate dehydrogenase (ubiquinone) flavoprotein subunit [EC:1.3.5.1]	carbohydrate metabolism
h_cluster_08358-2	2	3.211	0.589169	1.13561	0.805056	tca:655330	2e-77	similar to Leucine zipper-EF-hand containing transmembrane protein 1, mitochondrial precursor	detoxification, immunity, and stress response
h_cluster_08366-3-1	2	5.753	0.569235	-1.36763	0.808463	tca:655683	2e-112	similar to Guanine nucleotide exchange factor-related protein (Deafness locus associated putative guanine nucleotide exchange factor) (DelGEF)	signaling
h_cluster_08368-3	2	3.929	0.227813	-1.20036	0.627107	tca:660154	7e-143	similar to CG32019-PA : Bent, isoform C	structure
h_cluster_08374-1+2	2	3.889	0.0482632	1.2083	0.440184	nvi:100122261	1e-29	similar to proteasome inhibitor	protein metabolism
h_cluster_08392+3	34.01	45.23	0.304778	1.49851	0.682594	api:100168148	0	similar to beta1-tubulin ; K07375 tubulin beta	structure
h_cluster_08420+1	2	5.914	0.153385	-1.19822	0.592411	cqu:CpipJ_CPIJ018907	8e-12	lectin subunit alpha	signaling
h_cluster_08424-1+2	6	21.97	0.0478377	-2.30737	0.441624	tca:657737	1e-32	similar to mitochondrial ATP synthase coupling factor 6 ; K02131 F-type H+-transporting ATPase subunit 6 [EC:3.6.3.14]	respiration
h_cluster_08578+2	4.38	9.89	0.844097	-1.01286	0.923383	cqu:CpipJ_CPIJ004713	1e-40	mitochondrial ATP synthase F chain	respiration
h_cluster_08609-3-2	2	4.437	0.551472	1.09454	0.813771	ame:411896	6e-76	similar to prolyl endopeptidase ; K01322 prolyl oligopeptidase [EC:3.4.21.26]	protein metabolism
h_cluster_08736-1+1	24.91	29.82	0.939083	-1.24072	0.985972	api:100164899	4e-120	similar to alanine aminotransferase ; K00814 alanine transaminase [EC:2.6.1.2]	?
h_cluster_08752+1	6.83	12.89	0.569055	-1.2134	0.809726	tca:662219	1e-138	similar to CG11661-PF, isoform F ; K00164 2-oxoglutarate dehydrogenase E1 component [EC:1.2.4.2]	carbohydrate metabolism
h_cluster_08832+2	2	3.784	0.656403	1.03211	0.856719	tca:663166	4e-57	similar to methylmalonic aciduria (cobalamin deficiency) type B homolog ; K00798 cob(I)alamin adenosyltransferase [EC:2.5.1.17]	?
h_cluster_08939-1+3	2.09	4.181	0.36834	1.2957	0.704125	tca:663651	2e-93	similar to 60S ribosomal protein L9 ; K02940 large subunit ribosomal protein L9e	translation
h_cluster_09161-1+3	8.77	10.48	0.0609757	1.35613	0.471006	tca:658097	2e-112	similar to CG6084-PA, isoform A	?
h_cluster_09167-4-1	3.22	4.313	0.323709	1.19951	0.694185	tca:655826	1e-135	hypothetical protein LOC655826	?
h_cluster_09250-1+2	12.01	10.69	0.443579	-1.31085	0.744545	tca:661641	0	similar to CG1970-PA ; K03935 NADH dehydrogenase (ubiquinone) Fe-S protein 2 [EC:1.6.5.3 1.6.99.3]	respiration
h_cluster_09262-2-3	2	6.931	0.0563409	1.07615	0.463588	tca:661707	3e-48	similar to CREG1 protein precursor (Cellular repressor of E1A-stimulated genes 1)	transcription
h_cluster_09477-3	2.01	3.458	0.563566	-1.1401	0.806464	tca:658702	3e-88	similar to CG3265-PB, isoform B ; K10436 microtubule-associated protein, RP/EB family	signaling
h_cluster_09536-1+1	2.59	4.029	0.999959	1.00205	0.999959	tca:659377	9e-38	similar to CG4494-PA ; K12160 small ubiquitin-related modifier	mitosis
h_cluster_09559-3	4.26	9.949	0.794826	1.02052	0.899377	tca:658219	2e-116	similar to CG31196-PC, isoform C ; K06630 tyrosine 3-monooxygenase/tryptophan 5-monooxygenase activation protein	mitosis
h_cluster_09571+3	2	4.158	0.399254	-1.2332	0.719608	tca:655520	4e-70	similar to reticulon/nogo	signaling
h_cluster_09633+1	20.87	40.29	0.390163	1.24838	0.720374	tca:659621	1e-79	similar to CG5023-PA	structure
h_cluster_09715-2	2.46	1.808	0.138815	-1.20498	0.590354	tca:657085	3e-149	similar to CG5390-PA	protein metabolism
h_cluster_09728-1-1	4.01	16.67	0.291425	1.41526	0.678796	tca:657161	1e-104	similar to proteasome 25 kDa subunit ; K02726 20S proteasome subunit alpha 2 [EC:3.4.25.1]	protein metabolism
h_cluster_09822-1	2.42	3.365	0.00636382	1.39007	0.200725	ame:409832	2e-73	similar to Ribosomal protein L18A CG6510-PA ; K02882 large subunit ribosomal protein L18Ae	translation
h_cluster_09911-2+2	2	7.143	0.700246	1.02394	0.859135	tca:662482	2e-133	similar to CG1507-PA, isoform A	?
h_cluster_09962-1+1	5.18	8.385	0.11893	1.13584	0.566228	tca:659257	2e-64	similar to CG8759-PB, isoform B ; K03626 nascent polypeptide-associated complex subunit alpha	transport
h_cluster_09968+1	2.03	2.079	0.657645	-1.13906	0.853923	cqu:CpipJ_CPIJ013697	3e-128	tricarboxylate transport protein, mitochondrial	transport
h_cluster_10152-1+3	2	6.329	0.0540184	1.31917	0.45946	tca:663013	1e-64	similar to CG12775-PA ; K02889 large subunit ribosomal protein L21e	translation
h_cluster_10171-3-3	2	4.802	0.0945574	1.26596	0.538195	tca:658327	2e-148	similar to CG4001-PB, isoform B ; K00850 6-phosphofructokinase [EC:2.7.1.11]	carbohydrate metabolism
h_cluster_10342+1	2	6.452	0.382911	-1.13504	0.71045			No Hits	?
h_cluster_10374+3	15.02	25.69	0.732382	-1.03328	0.874468	tca:657543	8e-153	similar to GA17761-PA	fatty acid metabolism
h_cluster_10376+3	11.17	30.2	0.164125	1.42709	0.609031	nvi:100118234	1e-17	similar to 60S acidic ribosomal protein P2 ; K02943 large subunit ribosomal protein LP2	translation
h_cluster_10424+3	2	2.54	0.941024	-1.0017	0.985277	tca:660395	6e-115	similar to CG1440-PA ; K01372 bleomycin hydrolase [EC:3.4.22.40]	protein metabolism
h_cluster_10495-1+2	8.01	33.17	0.66697	1.0194	0.854309	tca:658057	6e-47	similar to CG11001-PA : 12 kDa FK506-binding protein (FKBP) (EC 5.2.1.8) (Macrolide-binding protein) (Peptidyl-prolyl cis-trans isomerase) (PPIase) (Rotamase)	chaperone
h_cluster_10519-1-3	2	8.116	0.093	-1.38524	0.537412	dwi:Dwil_GK23925	7e-75	GK23925 gene product from transcript GK23925-RA	?
h_cluster_10605-1+3	33.35	25.65	0.374392	1.25951	0.708536	tca:663893	9e-106	similar to CG7107-PG, isoform G ; K12046 troponin T, fast skeletal muscle	structure
h_cluster_10713+3	2	5.183	0.873038	-1.05848	0.941438	tca:659158	8e-44	similar to AGAP003514-PA	?
h_cluster_10758+2	27.47	27.32	0.300197	1.33014	0.684485			No Hits	?
h_cluster_10770-2+2	2.01	2.306	0.635776	1.05466	0.837013	tca:641597	1e-130	Vasa; vasa RNA helicase	signaling
h_cluster_10955+2	2	3.27	0.400566	-1.89092	0.718552	tca:661583	4e-90	similar to CG10236-PA : Laminin	signaling
h_cluster_11069+2	2	5.208	0.797023	1.03385	0.897837	tca:661043	4e-139	similar to CG12908-PA, isoform A : Nidogen/entactin	structure
h_cluster_11126+3	4	17.88	0.451691	-1.19382	0.75315	tca:100142367	3e-24	similar to Ccp84Ad CG2341-PA	structure
h_cluster_11229+2	2.01	3.141	0.0612967	-1.53438	0.468703	tca:659971	8e-83	similar to ubiquitin conjugating enzyme-like protein ; K04649 ubiquitin-conjugating enzyme (huntingtin interacting protein 2) [EC:6.3.2.19]	protein metabolsim
h_cluster_11235-2+1	6	39.29	0.222048	-1.07331	0.634304	tca:659350	4e-23	hypothetical protein LOC659350	?
h_cluster_11300-1+2	22.68	36.5	0.402795	1.2668	0.714088	tca:662923	5e-71	similar to myosin 1 light chain	structure
h_cluster_11301+2	10.91	40.16	0.183132	1.37058	0.630141	tca:655492	6e-49	similar to CG1469-PA, isoform A :Ferritin 2 light chain homologue, isoform A)	transport
h_cluster_11453+1	4.66	8.571	0.559914	1.02364	0.811983			No Hits	?
h_cluster_11510+1	2	6.633	0.267163	1.70626	0.654506	tca:662809	2e-77	similar to troponin C	binding
h_cluster_11775-1+1	2.02	3.261	0.113439	1.32986	0.568697	tca:664149	2e-76	similar to translocon-associated protein subunit alpha	transport
h_cluster_11916-1+3	2	2.542	0.981947	-1.00968	0.993762	tca:656198	7e-73	similar to CG3074-PA, isoform A	detoxification, immunity, and stress response
h_cluster_11975-1-2	8	11.08	0.223871	1.41726	0.627667	tca:663814	7e-86	similar to CG3186-PA, isoform A ; K03263 translation initiation factor eIF-5A	translation
h_cluster_12244-1+1	2	2.618	0.24147	-1.54063	0.632501	tca:664229	2e-59	Dat; dopamine N acetyltransferase	signaling
h_cluster_12245+2	2	3.484	0.414151	1.09934	0.719065	tca:658307	5e-65	similar to Phospholipid hydroperoxide glutathione peroxidase, mitochondrial precursor (PHGPx) (GPX-4)	detoxification, immunity, and stress response
h_cluster_12362+2	2	2.973	0.287226	1.16172	0.67525	tca:654968	6e-62	similar to CG5784-PB, isoform B : Mapmodulin	transport
h_cluster_12401-1+1	4	10.04	0.324188	-1.46629	0.691298	tca:663851	4e-68	similar to CG15441-PA : Probable pseudouridine-5'-monophosphatase	nucleic acid metabolism
h_cluster_12538-1+3	4.19	24.44	0.527884	-1.02553	0.792874			No Hits	?
h_cluster_12593+3	2.08	4.348	0.341023	1.21612	0.707272	tca:660570	4e-42	similar to CG9762-PA ; K03961 NADH dehydrogenase (ubiquinone) 1 beta subcomplex 5 [EC:1.6.5.3 1.6.99.3]	respiration
h_cluster_12694+2	10.01	41.25	0.115103	-1.63094	0.558544	tca:100141906	2e-24	similar to CG7630 CG7630-PA	?
h_cluster_12743+1	2.01	6.148	0.559913	-1.57216	0.81354	tca:658699	4e-52	similar to Cytochrome c oxidase polypeptide Va, mitochondrial precursor ; K02264 cytochrome c oxidase subunit Va [EC:1.9.3.1]	signaling
h_cluster_12779-1+1	3.1	4.839	0.238768	1.3538	0.636434	tca:663562	4e-71	similar to CG4464-PA, isoform A ; K02966 small subunit ribosomal protein S19e	translation
h_cluster_12795+3	6.54	15.07	0.785359	-1.03102	0.898062	dan:Dana_GF17091	7e-20	GF17091 gene product from transcript GF17091-RA	?
h_cluster_12831+2	2	6.25	0.0024578	-1.56855	0.155046	tca:656122	3e-83	similar to CG15105-PA, isoform A	?
h_cluster_12874-3	1.41	2.077	0.526539	1.14733	0.792425	tca:655995	7e-17	similar to CG1746-PA, isoform A ; K02128 F-type H+-transporting ATPase subunit c [EC:3.6.3.14]	respiration
h_cluster_12939-2	2	4.436	0.343693	1.07637	0.705082	tca:661409	7e-68	similar to CG9453-PG, isoform G : Serpin 4	hormone metabolism
h_cluster_12978+3	2.1	2.424	0.95514	-1.04437	0.986414	tca:655672	2e-98	similar to aldo-keto reductase	?
h_cluster_13083-1+2	16.46	30.91	0.642438	1.04919	0.844315	tca:657168	2e-75	similar to H+ transporting ATP synthase O subunit ; K02137 F-type H+-transporting ATPase oligomycin sensitivity conferral protein [EC:3.6.3.14]	respiration
h_cluster_13129+2	6	10.42	0.304794	1.17856	0.680616	tca:656024	7e-156	similar to 26S protease regulatory subunit 6a ; K03065 26S proteasome regulatory subunit T5	protein metabolism
h_cluster_13155-1+3	4.01	6.716	0.0140126	1.44548	0.25872	ame:551448	1e-152	similar to CG6767-PB, isoform B ; K00948 ribose-phosphate pyrophosphokinase [EC:2.7.6.1]	nucleic acid metabolism
h_cluster_13206-1+2	4.31	3.404	0.486909	1.34203	0.76155	tca:660394	1e-131	similar to CG10701-PB, isoform B : Moe	structure
h_cluster_13223-1+1	4.93	5.914	0.0557067	1.7382	0.463407	aag:AaeL_AAEL004325	8e-104	ribosomal protein L5 ; K02932 large subunit ribosomal protein L5e	translation
h_cluster_13258+2	25.71	33.33	0.993232	-1.1738	0.995863	tca:662701	0	similar to CG1516-PE, isoform E ; K01959 pyruvate carboxylase subunit A [EC:6.4.1.1]; K01960 pyruvate carboxylase subunit B [EC:6.4.1.1]	carbohydrate metabolsim
h_cluster_13331-1-2	2	2.882	0.810731	1.02706	0.906534	tca:655822	8e-86	similar to CG10103-PA	?
h_cluster_13447+2	6	11.72	0.775597	-1.14239	0.890936	cqu:CpipJ_CPIJ018590	3e-43	NADH dehydrogenase iron-sulfur protein 8, mitochondrial ; K03941 NADH dehydrogenase (ubiquinone) Fe-S protein 8 [EC:1.6.5.3 1.6.99.3]	respiration
h_cluster_13478+3	4.04	8.081	0.214189	1.84021	0.633364	tca:658496	8e-119	similar to proteasome alpha 3 subunit ; K02727 20S proteasome subunit alpha 7 [EC:3.4.25.1]	protein metabolism
h_cluster_13516-2-2	2	4.396	0.430166	-1.13879	0.736732	tca:659042	2e-27	similar to CG5013-PA	?
h_cluster_13523+2	6.23	17.34	0.668635	-1.24401	0.854994	tca:664573	5e-65	similar to CG12203-PA ; K03937 NADH dehydrogenase (ubiquinone) Fe-S protein 4 [EC:1.6.5.3 1.6.99.3]	respiration
h_cluster_13800+1	2.01	3.865	0.405492	-1.09287	0.712198	tca:662666	3e-80	similar to angiopoietin-like 1 precursor	signaling
h_cluster_13890-3	6	12.17	0.0414431	2.4999	0.448178	tca:655928	2e-49	similar to ribosomal protein S24e ; K02974 small subunit ribosomal protein S24e	translation
h_cluster_13985+1	6.73	9.543	0.0773504	1.80899	0.518179	tca:660741	0	similar to rTS beta protein	protein metabolism
h_cluster_14016-2-1	3.47	3.629	0.0478102	2.21779	0.446819	tca:660748	1e-47	similar to CG6846-PA ; K02898 large subunit ribosomal protein L26e	translation
h_cluster_14076+3	3.15	7.407	0.68524	1.02744	0.855985	dmo:Dmoj_GI13515	1e-23	GI13515 gene product from transcript GI13515-RA	?
h_cluster_14150-1+2	1.4	3.318	0.681434	-1.06515	0.858312	tca:662858	1e-39	similar to CG17280-PA ; K02266 cytochrome c oxidase subunit VIa [EC:1.9.3.1]	respiration
h_cluster_14161+3	10	16.58	0.825448	-1.18396	0.910881	tca:659658	2e-93	similar to GTP:AMP phosphotransferase mitochondrial ; K00939 adenylate kinase [EC:2.7.4.3]	nucleic acid metabolism
h_cluster_14204-1-2	2.01	4.386	0.0435039	1.27233	0.445033	tca:657461	4e-63	similar to ribosomal protein S11-2 ; K02949 small subunit ribosomal protein S11e	translation
h_cluster_14230-1+1	4.49	9.836	0.376729	1.22495	0.707652	tca:663119	9e-89	similar to Glutathione S-transferase 1-1 (GST class-theta) ; K00799 glutathione S-transferase [EC:2.5.1.18]	detoxification, immunity, and stress response
h_cluster_14241+3	26.08	39.64	0.293796	1.53842	0.682219	tca:663181	8e-78	similar to CG11064-PA : Apolipophorins	signaling
h_cluster_14356+3	4	6.977	0.221979	1.10758	0.638928	tca:656019	1e-96	similar to luciferin-regenerating enzyme	?
h_cluster_14364+3	2.01	2.404	0.147609	1.64838	0.59436	tca:664465	7e-71	similar to Cytochrome P450 6a2 (CYPVIA2) (P450-B1) ; K07424 cytochrome P450, family 3, subfamily A [EC:1.14.14.1]	detoxification, immunity, and stress response
h_cluster_14402-3	2	7.328	0.151445	-1.23125	0.59401	aag:AaeL_AAEL003272	2e-21	pupal cuticle protein 78E, putative	structure
h_cluster_14461-1	4	9.797	0.330203	1.45587	0.696277	tca:655927	8e-74	similar to dodo ; K09578 peptidyl-prolyl cis-trans isomerase NIMA-interacting 1 [EC:5.2.1.8]	signaling
h_cluster_14570+3	3.1	36.83	0.362397	-1.30605	0.708874	dmo:Dmoj_GI10131	2e-155	GI10131 gene product from transcript GI10131-RA ; K01623 fructose-bisphosphate aldolase, class I [EC:4.1.2.13]	carbohydrate metabolism
h_cluster_14581+1	5.54	11.04	0.000471186	1.49162	0.0713376	tca:656796	2e-101	similar to ribosomal protein S6 ; K02991 small subunit ribosomal protein S6e	translation
h_cluster_14608+2	8	16	0.404237	1.20683	0.714971	tca:659887	5e-87	similar to CG6776-PA	protein metabolism
h_cluster_14627-1	3.74	2.584	0.139011	1.07653	0.587885	tca:663731	0	similar to CG5289-PA ; K03062 26S proteasome regulatory subunit T2	protein metabolism
h_cluster_14827+2	4.02	6.812	0.271534	1.05255	0.658818	tca:656420	1e-100	similar to GA21887-PA ; K12663 delta(3,5)-Delta(2,4)-dienoyl-CoA isomerase [EC:5.3.3.-]	?
h_cluster_14919-1+1	4	5.04	0.462841	1.13045	0.755109	tca:656540	6e-74	similar to CG9917-PA	?
h_cluster_15190+1	2.01	5.854	0.0364069	-1.26955	0.424001	tca:664596	1e-22	similar to 13 kDa hemolymph protein a	sensory
h_cluster_15264-1+1	16.62	39.9	0.724832	-1.02469	0.869569	tca:654958	2e-47	similar to CG6783-PB, isoform B	transport
h_cluster_15280-1+3	2	4	0.464481	-1.45688	0.754532	tca:658955	3e-68	similar to LIM domain protein	structure
h_cluster_15301-1+3	1.73	0	0.0217395	-1.81179	0.350144	tca:100141926	1e-52	similar to galectin 4-like protein transcript	signaling
h_cluster_15635-2+3	2	2.967	0.390722	-1.60136	0.71965	tca:663333	6e-79	similar to CG6815-PA : Bor	?
h_cluster_15664+2	2.05	8.734	0.2433	1.54583	0.630747	tca:662804	2e-27	similar to vacuolar ATP synthase subunit G ; K02152 V-type H+-transporting ATPase subunit G [EC:3.6.3.14]	transport
h_cluster_15847-2+3	2	6.048	0.254224	-1.41636	0.647971			No Hits	?
h_cluster_15872-1+2	6.92	8.587	0.0961215	1.7698	0.538992	tca:663209	1e-66	similar to CG3661-PA ; K02894 large subunit ribosomal protein L23e	translation
h_cluster_16109+2	8.05	14.66	0.102912	1.38235	0.556458	tca:659167	3e-121	similar to 40S ribosomal protein S3 ; K02985 small subunit ribosomal protein S3e	translation
h_cluster_16167-2+2	55.14	50	0.346554	1.27531	0.705218	tca:659358	9e-144	similar to Myosin heavy chain CG17927-PF ; K10352 myosin heavy chain	structure
h_cluster_16168-2+2	3.01	3.734	0.479776	1.07429	0.759812			No Hits	?
h_cluster_16245-2	7.4	9.926	0.117581	1.40618	0.563346	tca:664459	2e-42	similar to CG7283-PA, isoform A ; K02865 large subunit ribosomal protein L10Ae	translation
h_cluster_16280-5-1	9.32	24.07	0.62503	-1.22035	0.830083	ame:552531	9e-30	similar to CG11267-PA ; K04078 chaperonin GroES	chaperone
h_cluster_16295-2+3	2	13.14	0.254579	-1.4198	0.646698			No Hits	?
h_cluster_16354-1+1	10	15.48	0.375674	1.04743	0.709191	tca:664430	7e-84	similar to CG3195-PA, isoform A ; K02870 large subunit ribosomal protein L12e	translation
h_cluster_16384-1+1	2	25.33	0.721213	-1.03645	0.870747	tca:655022	6e-79	Idgf4; imaginal disc growth factor 4	structure
h_cluster_16409-1+3	2.39	3.67	0.175635	-3.29612	0.624205	tca:659752	6e-100	similar to sec-23 interacting protein P125	transport
h_cluster_16413-2+2	2	15.59	0.627967	1.0966	0.832524	tca:657039	3e-86	similar to Succinate dehydrogenase [ubiquinone] flavoprotein subunit, mitochondrial precursor (Fp) (Flavoprotein subunit of complex II) ; K00234 succinate dehydrogenase (ubiquinone) flavoprotein subunit [EC:1.3.5.1]	carbohydrate metabolism
h_cluster_16459-2+2	8	22.36	9.62236e-05	2.40726	0.0728413			TSA: Dendroctonus ponderosae Contig584, mRNA sequence	?
h_cluster_16486+3	1.52	1.73	0.041102	-3.00716	0.45093			No Hits	?
h_cluster_16519+3	2.38	8.23	0.229211	1.2453	0.628669	tca:659649	2e-85	similar to CG2852-PA, isoform A ; K03768 peptidyl-prolyl cis-trans isomerase B (cyclophilin B) [EC:5.2.1.8]	protein metabolism
h_cluster_16534+1	4	16	0.575756	1.03929	0.805633	tca:662743	1e-55	similar to 40S ribosomal protein S26 (DS31) ; K02976 small subunit ribosomal protein S26e	translation
h_cluster_16559-1+2	4.45	9.023	0.00872558	2.84253	0.220175	tca:658195	3e-62	similar to CG6253-PA ; K02875 large subunit ribosomal protein L14e	translation
h_cluster_16692-2+3	3.7	15.44	0.721782	1.02948	0.868663	tca:659616	3e-21	similar to CG2998-PA ; K02979 small subunit ribosomal protein S28e	translation
h_cluster_16761+2	2	1.898	0.254703	-1.13557	0.644849	tca:657004	3e-114	similar to CG5390-PA	protein metabolism
h_cluster_17045-2	3.53	17.5	0.656984	1.02617	0.85453	tca:661042	4e-85	similar to CG4376-PB, isoform B ; K05699 actinin alpha	structure
h_cluster_17064+2	8	27.33	0.584875	-1.50915	0.805001	nvi:100113568	4e-26	similar to pupal cuticle protein 78E, putative	structure
h_cluster_17485-3	4.01	17.7	0.22947	-1.43219	0.627107	tca:659554	3e-81	similar to CG3299-PA : Vinculin	structure
h_cluster_17510+3	7.08	16.52	0.394301	1.20547	0.719243			No Hits	?
h_cluster_17540-3	6.15	18.15	0.393195	1.17993	0.718957	tca:663871	4e-59	similar to CG16901-PC, isoform C : squid	translation
h_cluster_17634+1	2	4.167	0.466168	-1.51656	0.755652	tca:656728	5e-137	similar to ATP-citrate synthase ; K01648 ATP citrate (pro-S)-lyase [EC:2.3.3.8]	carbohydrate metabolism
h_cluster_17658-2+3	2	7.619	0.32697	-1.84456	0.693324	tca:658150	2e-110	similar to CG5170-PC, isoform C Dodeca-satellite-binding protein 1	mitosis
h_cluster_17723-2-2	11.52	34.9	0.00224048	1.20658	0.154186	tca:663322	7e-105	similar to Vacuolar ATP synthase catalytic subunit A, osteoclast isoform (V-ATPase A subunit 2) (Vacuolar proton pump alpha subunit 2) (V-ATPase 69 kDa subunit 2) (Isoform HO68) ; K02145 V-type H+-transporting ATPase subunit A [EC:3.6.3.14]	transport
h_cluster_17930-1+2	2	3.934	0.346354	1.38585	0.706711	tca:661860	1e-53	similar to CG7917-PA : Nucleoplasmin-like protein (Chromatin decondensation protein 1) (dNLP)	transcription
h_cluster_18045-3	2	6.827	0.362172	-1.29436	0.710271	tca:656174	3e-119	similar to CG1651-PC, isoform C : Ankyrin	signaling
h_cluster_18065+1	19.13	46.03	0.665184	1.07157	0.854914	tca:657196	1e-78	similar to heat shock protein 1	chaperone
h_cluster_18219+1	2	5.804	0.490947	-1.31013	0.763136	tca:658435	2e-92	similar to aldehyde dehydrogenase	detoxification, immunity, and stress response
h_cluster_18274-2-3	2.82	26.26	0.398991	-1.85261	0.72085	tca:662701	3e-97	similar to CG1516-PE, isoform E ; K01959 pyruvate carboxylase subunit A [EC:6.4.1.1]; K01960 pyruvate carboxylase subunit B [EC:6.4.1.1]	carbohydrate metabolsim
h_cluster_18398-1+1	4.07	8.242	0.409613	1.05698	0.716113	tca:661348	1e-123	similar to CG3263-PC, isoform C ; K04739 cAMP-dependent protein kinase regulator	signaling
h_cluster_18550+1	2	26.43	0.301494	1.25713	0.683327	tca:663181	1e-40	similar to CG11064-PA : Apolipophorins	signaling
h_cluster_18627+3	17.71	46.01	0.201893	1.55264	0.628943	tca:663181	2e-33	similar to CG11064-PA : Apolipophorins	signaling
h_cluster_18699+2	3.05	8.589	0.00432916	1.24064	0.172483	tca:663175	1e-50	similar to ribosomal protein L31 ; K02910 large subunit ribosomal protein L31e	translation
h_cluster_18805-1	4.04	14.64	0.50652	1.06932	0.77776	tca:659478	2e-116	similar to ribosomal protein L10e ; K02866 large subunit ribosomal protein L10e	translation
h_cluster_18874-2	2.32	4.49	0.306495	1.08341	0.682402	tca:663882	5e-99	similar to CG10724-PB, isoform B Actin-interacting protein 1 (AIP1) (Protein flare)	structure
h_cluster_18926-1	2.2	5.179	0.0819552	1.93113	0.525764	cqu:CpipJ_CPIJ011334	2e-23	nuclear lamin L1 alpha	structure
h_cluster_19010+1	8.18	29.41	0.178617	1.66489	0.625985	tca:663181	4e-29	similar to CG11064-PA Apolipophorins	signaling
h_cluster_19034-1	2	12.96	0.561343	-1.37346	0.806332	tca:663322	9e-163	similar to Vacuolar ATP synthase catalytic subunit A, osteoclast isoform (V-ATPase A subunit 2) (Vacuolar proton pump alpha subunit 2) (V-ATPase 69 kDa subunit 2) (Isoform HO68) ; K02145 V-type H+-transporting ATPase subunit A [EC:3.6.3.14]	transport
h_cluster_19125-1+3	6	20.64	0.205016	-1.17259	0.628327	tca:662219	1e-78	similar to CG11661-PF, isoform F ; K00164 2-oxoglutarate dehydrogenase E1 component [EC:1.2.4.2]	carbohydrate metabolism
h_cluster_19175+3	18.49	52.75	0.22431	1.7408	0.626579	tca:663181	1e-69	similar to CG11064-PA : Apolipophorins	signaling
h_cluster_19194+2	12.01	43.94	0.697608	-1.10206	0.858682	tca:656683	3e-51	similar to ATP synthase delta chain, mitochondrial ; K02134 F-type H+-transporting ATPase subunit delta [EC:3.6.3.14]	respiration
h_cluster_19266-3	4.04	6.734	0.957966	-1.00786	0.987984	nvi:100123558	3e-98	similar to ENSANGP00000023647 ; K01490 AMP deaminase [EC:3.5.4.6]	nucleic acid metabolism
h_cluster_19448+3	2.06	2.74	0.172069	1.38971	0.62623	tca:657523	1e-47	similar to Ribosomal protein L27 CG4759-PA ; K02901 large subunit ribosomal protein L27e	translation
h_cluster_19477+1	2	4.403	0.719958	-1.77182	0.87062	tca:658986	3e-30	similar to CG30084-PF, isoform F	structure
h_cluster_19511-3	4.72	4.624	0.00136502	8.88139	0.147617	aag:AaeL_AAEL006138	2e-15	hypothetical protein (vitellogenin 6 precursor)	reproduction
RRRRRf_cluster_c2337-1REVERSED	2	5.028	0.820709	-1.04083	0.909629	tca:663895	3e-120	similar to Ets DNA-binding protein pokkuri (Protein yan) (Protein anterior open) ; K03211 ETS translocation variant 6/7	signaling
RRRRRf_cluster_c6821+2REVERSED	1.7	4.676	0.615598	1.07531	0.823335	tca:658562	2e-130	similar to ATPase, class I, type 8B, member 2 ; K01530 phospholipid-translocating ATPase [EC:3.6.3.1]	transport
RRRRRh_cluster_00692-1-3REVERSED	1.7	3.578	0.758891	-1.14993	0.886544			No Hits	?
RRRRRh_cluster_08031-1+1REVERSED	1.54	1.555	0.945423	-1.04634	0.985793	tca:661069	8e-59	similar to CG15211-PA	?
RRRRRh_cluster_15364-1-2REVERSED	1.4	2.672	0.445091	1.14729	0.743783	tca:100141620	1e-22	similar to endonuclease and reverse transcriptase-like protein	transcription
RRRRRs_cluster_12027-3REVERSED	2	10.43	0.459907	1.12864	0.755205			No Hits	?
s_cluster_01440+2	6.03	15.17	0.812004	-1.2841	0.906618			No Hits	?
s_cluster_01767+1	5.7	33.72	0.411392	1.16958	0.715916			No Hits	?
s_cluster_02177+2	6	13.52	0.476095	-1.70285	0.75715	tca:658306	5e-27	similar to CG5494-PA	structure
s_cluster_02541+2	6.13	17.37	0.739151	1.04065	0.875646	tca:657758	2e-25	similar to flightin CG7445-PA	structure
s_cluster_02560+1	15.57	51.5	0.207193	1.33768	0.629899			No Hits	?
s_cluster_03564+2	2.89	6.272	0.000292993	7.81494	0.0739319			TSA: Dendroctonus ponderosae Contig451, mRNA sequence	?
s_cluster_04032+1	19.73	27.45	0.978669	-1.30901	0.99577	tca:663893	3e-78	similar to CG7107-PG, isoform G ; K12046 troponin T, fast skeletal muscle	structure
s_cluster_06950+3	8.44	26.88	0.0216233	2.29593	0.355844			No Hits	?
s_cluster_07312+3	6	8.285	0.361172	-1.20036	0.711999	tca:658379	8e-51	similar to CG5494-PA	structure
s_cluster_07408+2	1.53	1.596	0.356734	1.32965	0.714412	tca:664181	0	similar to past-1	signaling
s_cluster_07947+2	4	13.4	0.0582355	-2.30641	0.464045	api:100160381	2e-16	cuticle protein	structure
s_cluster_08061+2	2	10.53	0.0438814	-1.11246	0.442909	tca:658941	9e-29	similar to CG32405-PA	structure
s_cluster_09488+3	4	19.58	0.126507	-1.65868	0.57345			No Hits	?
s_cluster_09803+1	8.87	32.84	0.19686	1.39682	0.63414	smm:Smp_053390	6e-39	histone H4	transcription
s_cluster_11156+1	2.8	5.74	0.457663	1.11273	0.754795	tca:656401	3e-51	similar to CG3644-PA, isoform A ; K01527 nascent polypeptide-associated complex subunit beta	translation
s_cluster_11682+1	2	5.584	0.61724	1.05404	0.824076	tca:662760	9e-49	similar to F36A2.8	?
s_cluster_16278+2	8.08	36.16	0.0136323	10.7131	0.257991			No Hits	?
s_cluster_16359+2	2.01	2.439	0.199255	-1.15677	0.628484	tca:660424	2e-34	similar to CG3420-PA : Putative uncharacterized protein CG3420	transcription
s_cluster_16734+3	2	3.586	0.133722	-1.71943	0.588534			No Hits	?
s_cluster_17180+1	2	6.358	0.361901	1.18665	0.711583			No Hits	?
s_cluster_19236+3	2	7.692	0.0731741	1.36033	0.512897	tca:660521	2e-26	similar to CG15697-PA, isoform A ; K02983 small subunit ribosomal protein S30e	translation
s_cluster_19456+2	2	6.757	0.00774588	2.85549	0.225524	tca:657326	1e-46	similar to mitochondrial F0 ATP synthase D chain, putative ; K02138 F-type H+-transporting ATPase subunit d [EC:3.6.3.14]	respiration
s_cluster_19682+1	3.54	10.33	0.0420975	-1.7068	0.442608	tca:663877	6e-67	similar to CG4696-PA, isoform A	structure
a Suffix (+1,+2,+3,-1,-2,-3) indicates translation frame. Non-translated contig sequences can be found in supplemental materials.
b Estimate only, based on a match to an EST assembly which may represent an incomplete sequence, or include 5’ and 3’ UTR translations.

## Sheet: Table S2 - Males
Supporting Information - Table S2 - Male iTRAQ Run
Translated EST contig IDa	Unused (ProtScore)b	%Cov(95)	p-value	fold change	BH	Subject	E-Value	Description	General
f_cluster_c1076-1	6.57	29.21	0.576306	-1.10625	0.855201	aag:AaeL_AAEL001091	4e-125	malic enzyme ; K00029 malate dehydrogenase (oxaloacetate-decarboxylating)(NADP+) [EC:1.1.1.40]	carbohydrate metabolism
f_cluster_c109-2	8.3	9.253	0.994005	-1.05461	0.999414	tca:659689	0	similar to sluggish A CG1417-PE	protein metablosim
f_cluster_c109-3	12.9	16.32	0.628013	1.07156	0.875664	tca:659689	0	similar to sluggish A CG1417-PE	protein metablosim
f_cluster_c1119-3	17.98	25.27	0.64305	-1.06874	0.880026	tca:659736	8e-161	similar to CG5590-PA	binding
f_cluster_c11478+2	17.26	41.28	0.00332731	-1.1346	0.15368	tca:662219	7e-163	similar to CG11661-PF, isoform F ; K00164 2-oxoglutarate dehydrogenase E1 component [EC:1.2.4.2]	carbohydrate metabolism
f_cluster_c1342+3	6.62	8.758	0.303501	1.08759	0.653899	tca:662567	0	similar to spectrin ; K06114 spectrin alpha	signaling
f_cluster_c1373+3	35.64	39.96	0.205564	-1.3208	0.600441	tca:661042	0	similar to CG4376-PB, isoform B ; K05699 actinin alpha	structure
f_cluster_c1665-2	13.05	28.7	0.0850428	-1.09056	0.465531	tca:664286	2e-150	similar to CG8542-PA ; K04043 molecular chaperone DnaK	chaperone
f_cluster_c1695-1	8.53	13.33	0.117243	-1.37236	0.531551	tca:662219	7e-175	similar to CG11661-PF, isoform F ; K00164 2-oxoglutarate dehydrogenase E1 component [EC:1.2.4.2]	carbohydrate metabolism
f_cluster_c1718-1	2	2.808	0.957529	1.00484	0.99384	tca:660887	6e-96	similar to CG8912-PC, isoform C	transcription
f_cluster_c184-2	2	0.9236	0.19708	1.08145	0.589644	tca:661163	2e-167	similar to CG15862-PA, isoform A ; K04739 cAMP-dependent protein kinase regulator	signaling
f_cluster_c1855+1	1.87	1.639	0.910088	-1.0157	0.996378	tca:662291	0	similar to AGAP001827-PA	?
f_cluster_c1855+2	2	3.025	0.932139	-1.03144	0.999783	tca:662291	0	similar to AGAP001827-PA	?
f_cluster_c1887-1	5.52	7.069	0.60894	1.07254	0.872106	tca:662209	0	similar to CG1411-PA, isoform A ; K01464 dihydropyrimidinase [EC:3.5.2.2]	nucleic acid metabolism
f_cluster_c201-2	4	6.115	0.613429	-1.02099	0.871777	tca:654931	0	similar to CG13391-PA, isoform A ; K01872 alanyl-tRNA synthetase [EC:6.1.1.7]	protein metabolism
f_cluster_c202+3	2.01	2.358	0.494803	1.07474	0.80013	tca:659073	0	similar to mitochondrial solute carrier	transport
f_cluster_c2024-2	2	2.405	0.459877	-1.05543	0.781263	tca:661354	0	similar to Spectrin beta chain ; K06115 spectrin beta	structure
f_cluster_c2299+3	5.4	11.55	0.648245	1.01763	0.877386	tca:661551	3e-60	similar to CG6944-PA ; K07611 lamin B	signaling
f_cluster_c2302-2	2	1.869	0.0577985	1.19615	0.384802	tca:662488	3e-60	similar to CG8266-PA, isoform A	transport
f_cluster_c2625-1	18.02	31.62	0.0846401	-1.2448	0.470294	tca:657607	5e-148	similar to CG5889-PA ; K00029 malate dehydrogenase (oxaloacetate-decarboxylating)(NADP+) [EC:1.1.1.40]	carbohydrate metabolism
f_cluster_c3347-3	2	4.605	0.00623588	-1.27185	0.184333	tca:655195	2e-98	similar to Kinesin light chain (KLC) ; K10407 kinesin light chain	structure
f_cluster_c3407-1	6	10.29	0.179149	1.04875	0.568202	tca:654908	3e-160	similar to CG8604-PA	sensory
f_cluster_c3717+1	14.03	45.7	0.00772556	-1.15128	0.196869	tca:661042	0	similar to CG4376-PB, isoform B ; K05699 actinin alpha	structure
f_cluster_c399-3	2	4.714	0.166537	1.15891	0.551888	tca:641602	5e-147	Ppp2r1a; protein phosphatase 2, regulatory subunit A, alpha isoform ; K03456 protein phosphatase 2 (formerly 2A), regulatory subunit A	signaling
f_cluster_c447-1	2	1.928	0.931522	1.00125	1.00057	tca:658328	0	calcium-transporting atpase sarcoplasmic/endoplasmic reticulum type ; K05853 Ca2+ transporting ATPase, sarcoplasmic/endoplasmic reticulum [EC:3.6.3.8]	respiration
f_cluster_c4515+1	2	4.144	0.968661	-1.00226	0.996992	tca:663333	2e-151	similar to CG6815-PA	?
f_cluster_c4896+3	2	26.59	0.172653	1.12674	0.562072	tca:659736	1e-144	similar to CG5590-PA	?
f_cluster_c577+2	21.89	18.26	0.0320875	-1.28842	0.307957	tca:662701	0	similar to CG1516-PE, isoform E ; K01959 pyruvate carboxylase subunit A [EC:6.4.1.1]; K01960 pyruvate carboxylase subunit B [EC:6.4.1.1]	carbohydrate metabolism
f_cluster_c577+3	24.54	25.19	0.00585306	-1.71352	0.19661	tca:662701	0	similar to CG1516-PE, isoform E ; K01959 pyruvate carboxylase subunit A [EC:6.4.1.1]; K01960 pyruvate carboxylase subunit B [EC:6.4.1.1]	carbohydrate metabolism
f_cluster_c658+2	10.42	23.6	0.971902	1.00171	0.994786	ame:409267	2e-150	similar to Glycogen phosphorylase ; K00688 starch phosphorylase [EC:2.4.1.1]	carbohydrate metabolism
f_cluster_c660-3	2	3.542	0.879855	1.0105	0.985171	tca:657464	2e-79	similar to synapse-associated protein	sensory
f_cluster_c6891+3	4	30.09	0.0106089	-1.19478	0.230587	tca:664286	1e-145	similar to CG8542-PA ; K04043 molecular chaperone DnaK	chaperone
f_cluster_c733-3	2	1.237	0.399117	-1.06862	0.741074	cqu:CpipJ_CPIJ008243	2e-52	hypothetical protein	?
f_cluster_c862+3	2.01	3.645	0.950201	-1.00877	0.991806	tca:656477	0	similar to AGAP005728-PA ; K08776 puromycin-sensitive aminopeptidase [EC:3.4.11.-]	protein metabolism
f_cluster_c9121+1	3.22	4.711	0.57826	-1.04269	0.85638	tca:663181	5e-81	similar to CG11064-PA : apolipophorins	signaling
f_cluster_c9121+2	20.36	27.08	0.159038	-1.30215	0.549201	tca:663181	5e-81	similar to CG11064-PA : apolipophorins	signaling
f_cluster_c9121-3	2	2.731	0.353961	-1.07566	0.695683	tca:663181	5e-81	similar to CG11064-PA : apolipophorins	signaling
f_cluster_c9484-3	2.01	2.674	0.361143	-1.0968	0.702327	tca:661354	3e-171	similar to Spectrin beta chain ; K06115 spectrin beta	signaling
f_cluster_c97+2	2.02	2.268	0.215893	-1.22786	0.602056	tca:659356	0	similar to CG4104-PA ; K00697 alpha,alpha-trehalose-phosphate synthase (UDP-forming) [EC:2.4.1.15]	carbohydrate metabolism
h_cluster_00005-1+1	22.5	20.3	0.382777	1.1447	0.71795	tca:655495	0	Efa1; elongation factor 1-alpha ; K03231 elongation factor EF-1 alpha subunit [EC:3.6.5.3]	translation
h_cluster_00006-1+2	28.97	40.88	0.984552	-1.00271	0.995327	tca:663556	1e-44	similar to Myosin regulatory light chain 2 (MLC-2)	structure
h_cluster_00009-1+3	26.19	19.14	0.187004	-1.2243	0.580657	tca:656975	4e-149	similar to adenine nucleotide translocase ; K05863 solute carrier family 25 (mitochondrial carrier; adenine nucleotide translocator)	transport
h_cluster_00011-1+2	30.4	36.82	0.00581557	1.64387	0.204653	tca:658019	8e-144	similar to CG6084-PA, isoform A	?
h_cluster_00016-2+3	10.84	11.56	0.0432954	1.50576	0.351596	tca:656265	3e-95	similar to CG4651-PA, isoform A ; K02873 large subunit ribosomal protein L13e	translation
h_cluster_00022+2	4.01	4.771	0.921593	-1.02238	0.997156	tca:656438	9e-121	similar to S3Ae ribosomal protein ; K02984 small subunit ribosomal protein S3Ae	translation
h_cluster_00036-1+3	14	17.55	0.677986	1.08308	0.889932	tca:659446	3e-147	similar to CG15102-PA, isoform A ; K10719 juvenile hormone epoxide hydrolase	hormone metabolism
h_cluster_00038+3	22.47	17.6	0.151575	1.2041	0.546409	sma:SAV_1855	0	guxA3; cellulose 1,4-beta-cellobiosidase	carbohydrate metabolism
h_cluster_00044-1+3	23.36	27.88	0.875645	1.01241	0.983437	tca:656649	0	similar to alpha-tubulin 1 ; K07374 tubulin alpha	signaling
h_cluster_00049-2+1	10.59	20	0.00263671	-1.3624	0.162377	tca:656683	6e-51	similar to ATP synthase delta chain, mitochondrial ; K02134 F-type H+-transporting ATPase subunit delta [EC:3.6.3.14]	respiration
h_cluster_00050-2+1	8.62	11.22	0.523426	1.06566	0.80754	tca:655420	6e-60	similar to CG2216-PA, isoform A	transport
h_cluster_00051-1+1	9.24	13.61	0.689915	1.02014	0.894469	tca:656560	1e-76	similar to Cofilin/actin-depolymerizing factor homolog (D61 protein) (Twinstar protein) ; K05765 cofilin	structure
h_cluster_00052-1+3	4.83	6.301	0.0863989	1.15664	0.46605	cin:100186893	7e-34	similar to thymidylate kinase family LPS-inducible member	signaling
h_cluster_00056-2+2	2	4.02	0.137236	-1.44793	0.542341	tca:656063	2e-46	similar to CG5654-PA	transcription
h_cluster_00058-1-1	4	3.978	0.150912	-1.18687	0.552099	tca:660172	0	similar to glycyl-tRNA synthetase ; K01880 glycyl-tRNA synthetase [EC:6.1.1.14]	protein metabolism
h_cluster_00060-2+1	5.41	33.53	0.808666	-1.03376	0.953117	tca:656991	0	similar to Actin-87E ; K05692 actin beta/gamma 1	structure
h_cluster_00061-1+3	13.2	24.1	0.296594	1.07871	0.652329	tca:662670	1e-103	similar to CG2767-PA	?
h_cluster_00064-1+2	4.54	7.749	0.0327216	1.16079	0.310016	tca:659371	5e-75	similar to CG4046-PA ; K02960 small subunit ribosomal protein S16e	translation
h_cluster_00065-1+3	2.21	2.368	0.212304	1.18305	0.598827	tca:655581	9e-111	similar to ribosomal protein L7Ae ; K02936 large subunit ribosomal protein L7Ae	translation
h_cluster_00069+2	2.46	5.594	0.0151188	1.86078	0.259832			No Hits	?
h_cluster_00070-1+3	10.75	24.01	0.045971	1.33818	0.336362	tca:662587	1e-81	similar to CG6341-PA ; K03232 elongation factor EF-1 beta subunit	translation
h_cluster_00077+1	35.72	34.52	0.288703	1.43613	0.652451	tca:656904	2e-132	similar to tropomyosin 1 ; K10373 tropomyosin 1	structure
h_cluster_00078-5+2	12.03	24.16	0.141192	1.31516	0.546289			No Hits	?
h_cluster_00083-1+1	5.34	5.816	0.151155	1.10897	0.547566	tca:661091	4e-144	similar to AGAP003584-PA	carbohydrate metabolism
h_cluster_00085-1+1	8.82	7.133	0.58394	-1.1192	0.851148	tca:663884	3e-170	similar to Glycerol-3-phosphate dehydrogenase [NAD+], cytoplasmic (GPD-C) (GPDH-C) ; K00006 glycerol-3-phosphate dehydrogenase (NAD+) [EC:1.1.1.8]	carbohydrate metabolsim
h_cluster_00088-1+1	17.2	41.61	0.669682	1.05218	0.888501	tca:657326	2e-65	similar to mitochondrial F0 ATP synthase D chain, putative ; K02138 F-type H+-transporting ATPase subunit d [EC:3.6.3.14]	respiration
h_cluster_00098-1+1	10.2	22.35	0.431607	1.08294	0.761236	tca:658600	1e-99	similar to 40S ribosomal protein SA (p40) (34/67 kDa laminin receptor) (Colon carcinoma laminin-binding protein) (NEM/1CHD4) (Multidrug resistance-associated protein MGr1-Ag) ; K02998 small subunit ribosomal protein SAe	translation
h_cluster_00103-1+2	2	5.204	0.131433	-1.53357	0.539604	tca:663626	2e-109	similar to fumarylacetoacetate hydrolase domain containing 2A	?
h_cluster_00108-1+3	10	14.88	0.914244	-1.06133	0.996499	tca:657348	1e-116	similar to alcohol dehydrogenase ; K07119	carbohydrate metabolism
h_cluster_00109-1+3	4.1	16.39	0.762791	-1.02424	0.928669	cqu:CpipJ_CPIJ016926	9e-39	cytochrome B5	transport
h_cluster_00110-1+1	3.31	4.58	0.699019	1.03268	0.899956	tca:662388	3e-180	similar to Guanine nucleotide-binding protein beta subunit-like protein (Receptor of activated protein kinase C homolog)	signaling
h_cluster_00113-1+1	13.04	11.71	0.00892173	-1.24668	0.206036	tca:663031	0	similar to CG1019-PA, isoform A	structure
h_cluster_00114-1+2	3.22	11.79	0.384317	-1.10583	0.719014	tca:662400	4e-66	similar to 60S ribosomal protein L27a ; K02900 large subunit ribosomal protein L27Ae	translation
h_cluster_00117-2+3	2.85	4.405	0.791566	-1.01674	0.941976	tca:657536	1e-62	similar to S17e ribosomal protein ; K02962 small subunit ribosomal protein S17e	translation
h_cluster_00118-1+1	9.64	10.26	0.958878	1.002	0.993845	tca:656087	0	similar to CG1743-PB, isoform B ; K01915 glutamine synthetase [EC:6.3.1.2]	protein metabolism
h_cluster_00120-1+3	2	2.616	0.999937	-1.01182	0.999937	tca:663380	2e-63	similar to S-phase kinase-associated protein 1A isoform b ; K03094 S-phase kinase-associated protein 1	protein metabolism
h_cluster_00123-3+2	27.97	21.02	0.948875	-1.00813	0.996049	tca:656270	0	hypothetical protein (Vitellogenin 6 precursor)	reproduction
h_cluster_00124-1+3	3.7	10.54	0.462657	1.11616	0.778823	tca:657572	8e-117	similar to proteasome beta-subunit ; K02731 20S proteasome subunit alpha 4 [EC:3.4.25.1]	protein metabolism
h_cluster_00125+1	7.08	16.46	0.965602	1.01728	0.99523			No Hits	?
h_cluster_00130-2+1	4.66	13.38	0.943434	1.00677	1.00028	tca:663240	3e-35	similar to Lethal(2)essential for life protein (Protein Efl21)	translation
h_cluster_00139-1+3	8	11.15	0.963648	-1.06044	0.995994	tca:655494	3e-163	similar to CG1548-PA ; K01379 cathepsin D [EC:3.4.23.5]	signaling
h_cluster_00143-1+2	4.02	11.37	0.856587	-1.02519	0.972377	tca:658195	2e-62	similar to CG6253-PA ; K02875 large subunit ribosomal protein L14e	translation
h_cluster_00144-1+2	6.07	7.84	0.558214	-1.10898	0.841877	sco:SCO6546	0	SC5C7.31c; secreted cellulase	carbohydrate metabolism
h_cluster_00145+2	13.07	16.34	0.358352	1.1566	0.702447	aga:AgaP_AGAP000462	6e-82	AGAP000462-PA ; K09565 peptidyl-prolyl isomerase F (cyclophilin F) [EC:5.2.1.8]	chaperone
h_cluster_00146-2+1	4.8	8.706	0.344893	1.10375	0.692597	tca:100142385	3e-92	similar to N-acetyl neuraminate lyase ; K01639 N-acetylneuraminate lyase [EC:4.1.3.3]	?
h_cluster_00147-1+2	3.31	9.917	0.484386	1.03776	0.79195	api:100166436	1e-22	similar to 60S acidic ribosomal protein P1-like protein ; K02942 large subunit ribosomal protein LP1	translation
h_cluster_00148+1	4.15	6.502	0.938021	-1.02559	0.997406	tca:657727	2e-138	similar to ribosomal protein S4e ; K02987 small subunit ribosomal protein S4e	translation
h_cluster_00159-1+2	11.61	14.53	8.53815e-05	1.53796	0.0630969	tca:660439	9e-163	similar to CG9429-PA: calreticulin	chaperone
h_cluster_00161-1+3	8.16	15.64	0.0123905	1.18084	0.247476	osa:4344210	3e-60	Os07g0665200; hypothetical protein ; K04565 Cu/Zn superoxide dismutase [EC:1.15.1.1]	detoxification, immunity, and stress response
h_cluster_00167-1+2	31.76	23.52	0.0925744	1.12892	0.465391	tca:657158	0	similar to heat shock cognate 70 ; K03283 heat shock 70kDa protein 1/8	chaperone
h_cluster_00169-1+2	4	10.28	0.824816	-1.02324	0.961418	tca:662333	1e-33	similar to NADH:ubiquinone dehydrogenase, putative ; K03948 NADH dehydrogenase (ubiquinone) 1 alpha subcomplex 4 [EC:1.6.5.3 1.6.99.3]	respiration
h_cluster_00174-2+1	7.3	10.26	0.974954	-1.00426	0.992412	tca:660298	0	similar to CG5502-PA ; K02930 large subunit ribosomal protein L4e	translation
h_cluster_00175-1+1	18.68	25.82	0.127299	1.0634	0.537565	tca:655413	2e-148	similar to CG4634-PA ; K11726 nucleosome-remodeling factor 38 kDa subunit [EC:3.6.1.1]	signaling
h_cluster_00189-1+2	15.1	14.94	0.334164	1.02793	0.69173	tca:664447	2e-135	similar to CG5362-PA ; K00026 malate dehydrogenase [EC:1.1.1.37]	carbohydrate metabolism
h_cluster_00191-1+1	2.01	5.763	0.587234	1.04623	0.852585	tca:662745	1e-35	similar to CG7975-PA ; K03676 glutaredoxin 3	homeostasis
h_cluster_00196-1+2	5.96	11.97	0.617451	-1.23708	0.870794	tca:661168	1e-87	similar to SOD (superoxide dismutase) family member (sod-2) ; K04564 superoxide dismutase, Fe-Mn family [EC:1.15.1.1]	detoxification, immunity, and stress response
h_cluster_00213-2+1	2.89	4.808	0.555917	-1.05463	0.843579	tca:656164	2e-147	similar to CG31692-PA, isoform A ; K03841 fructose-1,6-bisphosphatase I [EC:3.1.3.11]	carbohydrate metabolsim
h_cluster_00219-1+1	2.06	2.692	0.443141	-1.07595	0.768735	tca:659226	8e-152	similar to cathepsin-L-like cysteine peptidase 02	protein metabolism
h_cluster_00225-1+1	6.03	11.28	0.678692	-1.04033	0.889279	tca:660744	8e-113	similar to CG4769-PA ; K00413 ubiquinol-cytochrome c reductase cytochrome c1 subunit [EC:1.10.2.2]	?
h_cluster_00230-1+2	46.51	27.57	0.815501	-1.06459	0.958116	tca:655823	0	similar to CG3612-PA ; K02132 F-type H+-transporting ATPase subunit alpha [EC:3.6.3.14]	respiration
h_cluster_00238-3+1	6.23	6.129	0.226312	1.07445	0.612618	tca:660752	0	similar to phosphogluconate hydrogenase isoform 2 ; K00033 6-phosphogluconate dehydrogenase [EC:1.1.1.44]	carbohydrate metabolism
h_cluster_00240-1+3	4.11	10.26	0.449566	-1.09959	0.772626	tca:657161	1e-123	similar to proteasome 25 kDa subunit ; K02726 20S proteasome subunit alpha 2 [EC:3.4.25.1]	protein metabolsim
h_cluster_00252-1+3	2	3.109	0.50651	-1.04292	0.79981	tca:660648	2e-40	similar to 3-hydroxyacyl-CoA dehydrogenase type II (Type II HADH) (3-hydroxy-2-methylbutyryl-CoA dehydrogenase) (Scully protein) ; K08683 3-hydroxyacyl-CoA dehydrogenase / 3-hydroxy-2-methylbutyryl-CoA dehydrogenase [EC:1.1.1.178 1.1.1.35]	signaling
h_cluster_00256-1+3	8.82	10.12	0.889285	1.00417	0.98528	tca:656344	0	similar to CG16916-PA ; K03063 26S proteasome regulatory subunit T3	protein metabolism
h_cluster_00258-2-3	2	21	0.206179	-1.30006	0.599868	tca:663031	2e-115	similar to CG1019-PA, isoform A	structure
h_cluster_00259-1+1	21.24	29.71	0.623317	-1.07051	0.874064	tca:663470	9e-136	similar to CG10691-PA, isoform A	detoxification, immunity, and stress response
h_cluster_00261-1+2	2	2.471	0.0145186	1.98627	0.255459	tca:641592	6e-115	Chi-3; chitinase 3 (EC:3.2.1.14)	carbohydrate metabolism
h_cluster_00262+3	4	8.424	0.415245	-1.23055	0.757694	tca:663218	1e-120	similar to CG6287-PA ; K00058 D-3-phosphoglycerate dehydrogenase [EC:1.1.1.95]	protein metabolism
h_cluster_00263-3+1	2	3.152	0.290028	1.07975	0.647525	tca:656863	6e-128	similar to proteasome alpha 4 subunit ; K02728 20S proteasome subunit alpha 3 [EC:3.4.25.1]	protein metabolism
h_cluster_00266+1	34.2	51.33	0.0187801	1.39012	0.272127	tca:663877	1e-79	similar to CG4696-PA, isoform A	structure
h_cluster_00267-1+3	4	6.989	0.496326	-1.0694	0.799096			No Hits	?
h_cluster_00276+1	6	12.35	0.413975	1.06024	0.757246	tca:657394	2e-46	similar to CG3192-PA, isoform A ; K03964 NADH dehydrogenase (ubiquinone) 1 beta subcomplex 8 [EC:1.6.5.3 1.6.99.3]	respiration
h_cluster_00278-1+1	7.1	15.38	0.128739	1.07101	0.534484	tca:657889	5e-124	similar to Protein NipSnap	?
h_cluster_00280-2+2	11.66	12.65	0.122811	-1.12317	0.537025	tca:660087	3e-136	similar to CG1065-PA ; K01899 succinyl-CoA synthetase alpha subunit [EC:6.2.1.4 6.2.1.5]	carbohydrate metabolism
h_cluster_00284+3	84.43	62.15	0.256525	-1.27817	0.636147	tca:661213	0	similar to CG11154-PA, isoform A ; K02133 F-type H+-transporting ATPase subunit beta [EC:3.6.3.14]	respiration
h_cluster_00291-1+2	8	20.82	0.120009	1.07367	0.531058	ame:409552	5e-65	similar to Ribosomal protein S10b CG14206-PC, isoform C ; K02947 small subunit ribosomal protein S10e	translation
h_cluster_00292+1	2	4.255	0.741579	1.02828	0.917968	aga:AgaP_AGAP008503	2e-26	AGAP008503-PA	?
h_cluster_00296-1+2	6.66	17.43	0.244574	1.0649	0.623241	tca:659135	1e-47	similar to CG32633 CG32633-PA	?
h_cluster_00301-1+2	7.72	7.662	0.101714	1.07354	0.494517	tca:655022	2e-158	Idgf4; imaginal disc growth factor 4	structure
h_cluster_00302-1+3	3.31	7.398	0.138633	1.14484	0.542064	tca:662670	3e-84	similar to CG2767-PA	carbohydrate metabolism
h_cluster_00306-1+2	43.06	35.43	0.285075	1.45788	0.654256	cqu:CpipJ_CPIJ013364	9e-110	tropomyosin invertebrate	structure
h_cluster_00307-2+2	2	1.511	0.482512	1.06461	0.790635	tca:659090	0	similar to eukaryotic initiation factor 4A ; K03257 translation initiation factor eIF-4A	translation
h_cluster_00308-1+2	11.75	20.42	0.723084	1.02044	0.907231	tca:661196	9e-93	similar to CG4696-PA, isoform A	structure
h_cluster_00312+1	2	2.793	0.27575	-1.03926	0.642836	tca:664558	1e-126	similar to CG9769-PA ; K03249 translation initiation factor eIF-3 subunit 5	translation
h_cluster_00317-1+2	2.52	4.089	0.706776	1.02928	0.903646	tca:660570	3e-56	similar to CG9762-PA ; K03961 NADH dehydrogenase (ubiquinone) 1 beta subcomplex 5 [EC:1.6.5.3 1.6.99.3]	respiration
h_cluster_00321-1+3	2	4.507	0.0842225	-1.25433	0.475118	tca:663458	6e-27	hypothetical protein LOC663458	?
h_cluster_00323-1+2	53.82	46.33	0.101812	1.55269	0.491758	tca:660479	0	similar to CG32031-PA, isoform A ; K00933 creatine kinase [EC:2.7.3.2]	protein metabolism
h_cluster_00326-2+1	26.76	26.71	0.678759	1.03578	0.887793	tca:656993	0	similar to CG7070-PB, isoform B ; K00873 pyruvate kinase [EC:2.7.1.40]	carbohydrate metabolism
h_cluster_00338+1	6.31	11.28	0.945824	-1.01866	0.99852	tca:658085	1e-83	similar to CG6180-PA	?
h_cluster_00353+1	8.28	28.31	0.634135	-1.05494	0.875937	tca:661169	2e-67	similar to CG6514-PA	binding
h_cluster_00355-2-1	43.46	26.49	0.804776	1.04284	0.950046	tca:663893	1e-105	similar to CG7107-PG, isoform G ; K12046 troponin T, fast skeletal muscle	structure
h_cluster_00364-1+1	6.92	6.847	0.83011	-1.00986	0.963032	tca:664009	6e-165	similar to Alpha-amylase A precursor (1,4-alpha-D-glucan glucanohydrolase) ; K01176 alpha-amylase [EC:3.2.1.1]	carbohydrate metabolism
h_cluster_00368-1+3	10.77	20.06	0.193796	-1.02355	0.586946	tca:655702	2e-97	similar to CG5826-PA	detoxification, immunity, and stress response
h_cluster_00370-2-1	36.51	44.11	0.112374	1.15592	0.525596	tca:662339	2e-145	similar to mitochondrial malate dehydrogenase precursor ; K00026 malate dehydrogenase [EC:1.1.1.37]	carbohydrate metabolism
h_cluster_00371-1+2	6	12.89	0.046388	-1.11309	0.336086	tca:662954	1e-95	similar to 3-hydroxybutyrate dehydrogenase type 2	?
h_cluster_00377-2-3	2	2.597	0.222848	-1.09042	0.612212	tca:657776	0	similar to poly A binding protein	transcription
h_cluster_00378-1+2	2.62	2.32	0.638104	1.04232	0.878136	tca:664368	8e-49	similar to H2A histone family, member Z ; K11251 histone H2A	transcription
h_cluster_00390-1+2	3.7	7.104	0.336425	-1.06743	0.690607	tca:664311	2e-72	similar to CG9471 CG9471-PB	?
h_cluster_00392-1+1	5.74	4.238	0.372305	-1.2067	0.710938	tca:655466	0	similar to alpha glucosidase II alpha subunit isoform 2	carbohydrate metabolism
h_cluster_00393-2+2	2	2.727	0.752672	1.02148	0.920901	tca:663977	4e-131	similar to Mitochondrial 2-oxoglutarate/malate carrier protein (OGCP) (Solute carrier family 25 member 11)	transport
h_cluster_00395-1+3	2	6.202	0.110157	1.36547	0.518508	tca:661058	1e-55	similar to 40S ribosomal protein S12 ; K02951 small subunit ribosomal protein S12e	translation
h_cluster_00401-1+3	5.89	24.26	0.890313	-1.01525	0.984942	tca:658931	1e-23	similar to CG7580-PA ; K00418 ubiquinol-cytochrome c reductase subunit 8 [EC:1.10.2.2]	?
h_cluster_00411-1+1	16.53	14.29	0.0335449	1.45452	0.313793	tca:664074	1e-157	prolyl 4-hydroxylase, beta polypeptide [EC:5.3.4.1]	protein metabolism
h_cluster_00413-1+2	4.01	7.722	0.607856	-1.05056	0.872244	dya:COX2	2e-53	cytochrome c oxidase subunit II ; K02261 cytochrome c oxidase subunit II [EC:1.9.3.1]	respiration
h_cluster_00416-2+3	2.15	3.933	0.336544	-1.07682	0.688935	tca:655560	2e-83	similar to complement component	?
h_cluster_00420-3+1	10.3	37.17	0.022924	1.19093	0.252848			No Hits	?
h_cluster_00421-1+2	19.4	22.52	0.833727	-1.00756	0.961193	tca:658066	8e-127	similar to CG3283-PA ; K00235 succinate dehydrogenase (ubiquinone) iron-sulfur protein [EC:1.3.5.1]	carbohydrate metabolism
h_cluster_00428-1+3	12.34	8.679	0.0638671	-1.44076	0.406877	tca:658065	0	similar to CG7920-PA, isoform A	carbohydrate metabolism
h_cluster_00431+3	4.63	3.822	0.0476766	1.23881	0.342068	tca:655736	7e-174	similar to GA10732-PA (77% similar to gelsolin)	?
h_cluster_00433+3	13	17.69	0.832091	1.00771	0.963817	tca:655847	2e-81	similar to CG2210-PA ; K00940 nucleoside-diphosphate kinase [EC:2.7.4.6]	structure
h_cluster_00437-1+1	31.82	26.67	0.00158787	-1.1044	0.146679	tca:657777	1e-141	similar to cxpwmw03 ; K03522 electron transfer flavoprotein alpha subunit	?
h_cluster_00442-1+3	3.33	4.305	0.00316124	1.29632	0.155744	tca:662754	6e-62	similar to CG8938-PA, isoform A; DpGSTs4	detoxification, immunity, and stress response
h_cluster_00449-2	16.41	11.34	0.766482	1.04135	0.927054	tca:661433	5e-137	similar to RNA polymerase I 135kD subunit CG4033-PA ; K03002 DNA-directed RNA polymerase I subunit A2 [EC:2.7.7.6]	transcription
h_cluster_00453-2+1	8.84	12.97	0.134124	1.35963	0.541626	ame:410815	4e-64	TpnI; troponin I	structure
h_cluster_00455-1-3	21.19	13.31	0.456255	1.15054	0.780492	tca:661851	2e-81	similar to ATP synthase B chain, mitochondrial precursor (FO-ATP synthase subunit B) ; K02127 F-type H+-transporting ATPase subunit b [EC:3.6.3.14]	respiration
h_cluster_00458-1+3	13.63	23.68	0.417118	1.08286	0.755516	tca:655732	5e-22	similar to apolipophorin-III	transport
h_cluster_00467+1	2	17.39	0.10845	-1.08489	0.513748	tca:656235	1e-170	similar to translation elongation factor 1-gamma ; K03233 elongation factor EF-1 gamma subunit	translation
h_cluster_00469+3	2	3.133	0.505803	-1.08132	0.80212	tca:663809	6e-81	similar to CG10424-PA	?
h_cluster_00472-1-3	5.57	4.252	0.176343	1.13358	0.564146	tca:663347	0	similar to cyclin-dependent kinase 10 isoform 1 ; K02449 cyclin-dependent kinase 10 [EC:2.7.11.22]	signaling
h_cluster_00478+3	121.33	52.44	0.901437	-1.04607	0.991312	tca:659309	0	similar to CG5939-PA, isoform A	structure
h_cluster_00480+3	9.7	40.31	0.0144687	-1.6929	0.260789	tca:658517	0	similar to tubulin, beta, 2 ; K07375 tubulin beta	structure
h_cluster_00484+3	10.32	11.96	0.872245	1.02517	0.982605	tca:664509	1e-76	similar to CG12173-PA ; K09880 enolase-phosphatase E1 [EC:3.1.3.77]	protein metabolism
h_cluster_00497-1+1	10.42	4.473	0.505254	-1.15274	0.802974	tca:664546	0	similar to Elongation factor 2 (EF-2) ; K03234 elongation factor EF-2 [EC:3.6.5.3]	translation
h_cluster_00498-1+3	17.52	17.79	0.153356	1.19091	0.547487	tca:660692	0	similar to CG8036-PB, isoform B ; K00615 transketolase [EC:2.2.1.1]	carbohydrate metabolism
h_cluster_00509-1+3	6.43	10.79	0.851283	-1.04027	0.967843	dme:Dmel_CG3140	1e-98	Adk2; Adenylate kinase-2 (EC:2.7.4.3); K00939 adenylate kinase [EC:2.7.4.3]	signaling
h_cluster_00519-1+2	5.71	13.58	0.373788	-1.03811	0.710101	tca:658213	5e-53	similar to CG3214-PA ; K11352 NADH dehydrogenase (ubiquinone) 1 alpha subcomplex 12	respiration
h_cluster_00530-1+3	8	29.31	0.664432	-1.03145	0.88952	tca:658057	2e-46	similar to CG11001-PA	chaperone
h_cluster_00532-1+3	6.8	15.85	0.789343	-1.0908	0.940846	tca:656612	5e-50	similar to AGAP008724-PA ; K02265 cytochrome c oxidase subunit Vb [EC:1.9.3.1]	respiration
h_cluster_00550-1+2	4.01	11.5	0.415968	-1.12843	0.757143	api:100162795	9e-41	Acypi003921; similar to superoxide dismutase (AGAP005234-PA)	detoxification, immunity, and stress response
h_cluster_00558-1+3	7	15.03	0.331825	1.18511	0.688817	tca:662346	4e-50	similar to CG9306-PA ; K03965 NADH dehydrogenase (ubiquinone) 1 beta subcomplex 9 [EC:1.6.5.3 1.6.99.3]	?
h_cluster_00565-1+1	21.17	26.45	0.0119813	1.41398	0.24595	tca:659747	6e-125	similar to CG1721-PA, isoform A ; K01834 phosphoglycerate mutase [EC:5.4.2.1]	carbohydrate metabolism
h_cluster_00569+2	15.82	31.2	0.726115	-1.06741	0.90949	tca:654958	4e-47	similar to CG6783-PB, isoform B	transport
h_cluster_00582-1+2	9.15	9.954	0.955998	1.00258	0.993646	tca:661044	2e-176	similar to CG11909-PA	carbohydrate metabolism
h_cluster_00583-1+3	4	5.158	0.631202	1.03713	0.875156	bfo:BRAFLDRAFT_137589	8e-21	hypothetical protein	?
h_cluster_00593-1+1	1.6	0	0.127519	-1.21165	0.535436	tca:659377	1e-37	similar to CG4494-PA ; K12160 small ubiquitin-related modifier	signaling
h_cluster_00599-1+3	2	3.2	0.970918	-1.00621	0.995158	dze:Dd1591_2152	7e-117	Rhamnogalacturonate lyase	carbohydrate metabolism
h_cluster_00606-1+3	18.9	33.94	0.0366884	-1.26198	0.326659	tca:658807	4e-111	similar to CG7834-PA, isoform A ; K03521 electron transfer flavoprotein beta subunit	respiration
h_cluster_00610-2+1	6.03	12.34	0.144393	1.11114	0.547213	tca:659887	1e-86	similar to CG6776-PA	protein metabolism
h_cluster_00617-1+2	4	5.128	0.944977	-1.00092	1.00048	tca:659641	9e-111	similar to Nucleosome assembly protein 1-like 1 (NAP-1-related protein) (Brain protein DN38) ; K11279 nucleosome assembly protein 1-like 1	transcription
h_cluster_00621-2+2	14.68	19.11	0.324166	1.01386	0.67672	tca:658707	6e-171	similar to CG11876-PD, isoform D ; K00162 pyruvate dehydrogenase E1 component subunit beta [EC:1.2.4.1]	structure
h_cluster_00622-2+3	2.91	1.096	0.0437522	1.15625	0.340346	tca:661316	2e-105	similar to CG9519-PA	carbohydrate metabolism
h_cluster_00623-1+1	20.94	21.62	0.79879	-1.07493	0.947521	tca:655122	1e-149	Idgf2; imaginal disc growth factor 2	structure
h_cluster_00648-3+2	5.26	8.824	0.844623	1.01928	0.963235	tca:655637	2e-68	similar to GA18507-PA	?
h_cluster_00662-1+1	2.07	0	0.154996	1.14507	0.548046	tca:663406	6e-75	similar to CG3683-PA, isoform A ; K03952 NADH dehydrogenase (ubiquinone) 1 alpha subcomplex 8 [EC:1.6.5.3 1.6.99.3]	respiration
h_cluster_00668-1+1	2.02	5.121	0.00296728	-1.72772	0.15663	tca:658671	1e-63	similar to CG9360-PA (3-oxoacyl-[acyl-carrier-protein] reductase)	fatty acid metabolism
h_cluster_00673-4+3	4.8	5.197	0.254467	-1.06503	0.633168	tca:659459	0	similar to AGAP010039-PA ; K03942 NADH dehydrogenase (ubiquinone) flavoprotein 1 [EC:1.6.5.3 1.6.99.3]	?
h_cluster_00681-1+3	3.71	7.963	0.054531	1.16891	0.373133	tca:658671	6e-62	similar to CG9360-PA	?
h_cluster_00686-1+1	4	14.86	0.162919	-1.36173	0.55228	tca:662237	2e-51	similar to Lethal(2)essential for life protein (Protein Efl21)	translation
h_cluster_00689-1+1	34.58	30.06	0.581376	1.07106	0.855851	tca:658667	0	similar to CG3861-PA, isoform A ; K01647 citrate synthase [EC:2.3.3.1]	carbohydrate metabolism
h_cluster_00691-1+2	7.55	30.63	0.447911	1.12006	0.771576	tca:656527	9e-15	similar to cytochrome c oxidase	respiration
h_cluster_00701-1+3	6.43	7.49	0.639179	-1.02809	0.87798	tca:661114	0	similar to CG1341-PA ; K03061 26S proteasome regulatory subunit T1	protein metabolism
h_cluster_00702-1+2	9.35	11.99	0.0215769	1.10877	0.265756	tca:656024	0	similar to 26S protease regulatory subunit 6a ; K03065 26S proteasome regulatory subunit T5	protein metabolism
h_cluster_00705-1+1	34.31	35.19	0.0674219	1.13584	0.425853	tca:663391	0	similar to T21B10.2b ; K01689 enolase [EC:4.2.1.11]	carbohydrate metabolism
h_cluster_00707-1+1	2.46	46.18	0.195135	1.11301	0.58859	api:100168148	0	similar to beta1-tubulin ; K07375 tubulin beta	structure
h_cluster_00710-1+2	25.96	31.45	0.24808	-1.26619	0.625703	tca:656773	9e-151	similar to CG4600-PA ; K07508 acetyl-CoA acyltransferase 2 [EC:2.3.1.16]	?
h_cluster_00715-1+3	3.05	9.15	0.633354	1.03982	0.876496			No Hits	?
h_cluster_00722-1+1	16.05	20.07	0.00469308	1.55559	0.182536	nvi:100118379	0	similar to ENSANGP00000012893 ; K09490 heat shock 70kDa protein 5	chaperone
h_cluster_00723-1+1	2	2.121	0.210097	1.15909	0.604131	tca:662217	0	Cyp4g14; cytochrome P450 monooxygenase	detoxification, immunity, and stress response
h_cluster_00733-1+1	2.02	1.222	0.318906	1.08453	0.671428	tca:656485	0	similar to protein phosphatase 1, catalytic subunit, beta	?
h_cluster_00734-1+1	1.85	6.579	0.238738	1.58916	0.621222	tca:657625	2e-18	similar to CG3321-PA, isoform A	respiration
h_cluster_00742-1+3	6.68	13.41	0.0250731	1.20999	0.264701	tca:659833	4e-85	similar to CG4842-PA (ADH and hydroxyprostaglandin dehydrogenase)	hormone metabolism
h_cluster_00754+2	2	6.859	0.17044	-1.246	0.559801	tca:660535	5e-138	similar to NADH-ubiquinone oxidoreductase 42 kDa subunit, mitochondrial precursor (Complex I-42KD) (CI-42KD)	respiration
h_cluster_00757-1+3	16.4	22.04	0.657883	-1.04546	0.885565	tca:657289	0	similar to CG7176-PC, isoform C ; K00031 isocitrate dehydrogenase [EC:1.1.1.42]	carbohydrate metabolism
h_cluster_00760+3	4.86	9.153	0.629701	-1.02533	0.876364	nvi:100114603	6e-48	similar to phospholipid-hydroperoxide glutathione peroxidase ; K00432 glutathione peroxidase [EC:1.11.1.9]	detoxification, immunity, and stress response
h_cluster_00782-1+2	11.1	12.95	0.299792	1.19726	0.649695	tca:657683	6e-54	hypothetical protein LOC657683	?
h_cluster_00790-1+2	1.52	2.185	0.0791131	-1.22165	0.467717	tca:658803	1e-105	similar to CG10175-PC, isoform C	detoxification, immunity, and stress response
h_cluster_00793-1+2	4	9.677	0.417386	1.0442	0.752313	tca:657360	1e-69	similar to ribosomal protein S15Ae ; K02957 small subunit ribosomal protein S15Ae	translation
h_cluster_00816-1+2	6	3.196	0.232488	1.11907	0.615801	tca:656994	0	similar to CG4067-PA, isoform A : C-1-tetrahydrofolate synthase, cytoplasmic	protein metabolism
h_cluster_00827-2+2	5.04	5.198	0.232043	1.14945	0.616832	tca:656653	9e-139	similar to acidic p0 ribosomal protein ; K02941 large subunit ribosomal protein LP0	translation
h_cluster_00836+3	2	6.863	0.0221413	-1.24666	0.255663	dre:436830	6e-27	nedd8l; neural precursor cell expressed, developmentally down-regulated 8, like ; K12158 ubiquitin-like protein Nedd8	signaling
h_cluster_00861+2	16.08	25.47	0.0602239	1.48859	0.390399	tca:657348	1e-105	similar to alcohol dehydrogenase ; K07119	carbohydrate metabolism
h_cluster_00862-1+1	57.39	39.82	0.0185967	-1.56632	0.274859	nvi:100120123	0	similar to ENSANGP00000021964 ; K12657 delta-1-pyrroline-5-carboxylate synthetase [EC:1.2.1.41 2.7.2.11]	protein metabolism
h_cluster_00867-1+1	3	11.53	0.360438	-1.0812	0.702806	tca:657217	9e-89	similar to MGC107831 protein ; K08964 methylthioribulose-1-phosphate dehydratase [EC:4.2.1.109]	protein metabolism
h_cluster_00879-1+1	7.25	20.22	0.289708	1.1411	0.650742	tca:663486	5e-32	similar to CG14235-PA, isoform A ; K02267 cytochrome c oxidase subunit VIb [EC:1.9.3.1]	?
h_cluster_00881-2+3	2	3.8	0.604278	1.07851	0.87049	tca:660526	6e-64	similar to CG18410-PA	transcription
h_cluster_00882-2+3	2.01	1.899	0.637666	-1.05336	0.87917	tca:663091	0	similar to CG17896-PB, isoform B ; K00140 methylmalonate-semialdehyde dehydrogenase [EC:1.2.1.27]	protein metabolism
h_cluster_00883+3	139.78	60.13	0.136656	-1.34251	0.545884	tca:659358	0	similar to Myosin heavy chain CG17927-PF ; K10352 myosin heavy chain	structure
h_cluster_00884-1+3	4	7.381	0.935052	1.00254	0.99856	tca:656401	5e-53	similar to CG3644-PA, isoform A ; K01527 nascent polypeptide-associated complex subunit beta	translation
h_cluster_00886-1	2.01	9.375	0.918272	-1.01209	0.99648	tca:662582	1e-29	hypothetical protein LOC662582	?
h_cluster_00895-1+2	2.08	3.571	0.0498742	-1.10514	0.347708	tca:656105	9e-37	similar to Macrophage migration inhibitory factor (MIF) (Phenylpyruvate tautomerase) (Glutathione-binding 13 kDa protein)	detoxification, immunity, and stress response
h_cluster_00900-1+2	14.15	17.32	0.00921686	-1.43776	0.206402	tca:661810	4e-129	similar to 3-hydroxyacyl-coa dehyrogenase ; K00022 3-hydroxyacyl-CoA dehydrogenase [EC:1.1.1.35]	fatty acid metabolism
h_cluster_00901-1+3	7.4	8.468	0.935016	-1.0066	0.999967	tca:660093	8e-168	similar to DnaJ homolog subfamily A member 1 (Heat shock 40 kDa protein 4) (DnaJ protein homolog 2) (HSJ-2) (HSDJ) ; K09502 DnaJ homolog, subfamily A, member 1	chaperone
h_cluster_00907+3	20.94	18.85	0.0219001	1.36853	0.256891			No Hits	?
h_cluster_00918-1+2	5.7	17.58	0.947068	-1.00665	0.996984			No Hits	?
h_cluster_00930-1+1	4	30.17	0.00245154	1.36712	0.164699	tca:659147	4e-141	similar to heat shock 70 kD protein cognate ; K09490 heat shock 70kDa protein 5	chaperone
h_cluster_00931-1+1	2	3.419	0.646856	1.05194	0.877113	tca:100142338	3e-90	similar to hydroxypyruvate isomerase ; K01816 hydroxypyruvate isomerase [EC:5.3.1.22]	nucleic acid metabolism
h_cluster_00933-1+1	4	5.44	0.208794	1.12355	0.602731	tca:654964	7e-59	similar to CG16936-PA	detoxification, immunity, and stress response
h_cluster_00934-1+3	2.08	3.881	0.569838	-1.07562	0.850728	tca:663655	1e-55	similar to Peroxisomal multifunctional enzyme type 2 (MFE-2) (D-bifunctional protein) (DBP) (17-beta-hydroxysteroid dehydrogenase 4) (17-beta-HSD 4) ; K12405 3-hydroxyacyl-CoA dehydrogenase / 3a,7a,12a-trihydroxy-5b-cholest-24-enoyl-CoA hydratase [EC:1.1.1.35 4.2.1.107]	?
h_cluster_00951+1	11.76	12.98	0.020743	1.37482	0.268931	tca:660355	0	similar to CG8983-PA, isoform A ; K08056 protein disulfide isomerase family A, member 3 [EC:5.3.4.1]	homeostasis
h_cluster_00955-1+1	10	13.68	0.00497409	-1.2237	0.183792	tca:661684	0	similar to CG4703-PA ; K00248 butyryl-CoA dehydrogenase [EC:1.3.99.2] (short-chain specific acyl-CoA dehydrogenase, mitochondrial)	fatty acid metabolism
h_cluster_00962-1+2	2	2.08	0.0883132	-2.10227	0.466168	tca:660636	9e-72	similar to CG10851-PA, isoform A ; K12893 splicing factor, arginine/serine-rich 4/5/6	transcription
h_cluster_00965-1+1	35.36	32.34	0.0261517	1.1647	0.272198	api:100166128	1e-154	similar to putative fructose 1,6-bisphosphate aldolase ; K01623 fructose-bisphosphate aldolase, class I [EC:4.1.2.13]	carbohydrate metabolism
h_cluster_00982-1+1	4	3.129	0.916963	-1.0113	0.996523	tca:661768	0	similar to proteasome (prosome, macropain) 26S subunit, non-ATPase, 13 ; K03039 26S proteasome regulatory subunit N9	protein metabolsim
h_cluster_00984-2+1	6	8.462	0.435003	-1.04438	0.76177	tca:658378	0	similar to CG1354-PA, isoform A ; K06942	?
h_cluster_00988-1+3	36.75	30.33	0.460716	-1.0856	0.780893	tca:663181	0	similar to CG11064-PA	signaling
h_cluster_00996-1+3	1.44	0	0.342774	-1.06273	0.692104	tca:656755	0	similar to CG8439-PA, isoform A ; K09497 T-complex protein 1 subunit epsilon	structure
h_cluster_00999+2	8	30.53	0.47833	1.08733	0.787274	tca:662735	1e-44	similar to CG30045-PA	structure
h_cluster_01005+3	2	7.725	0.946353	-1.16884	0.997653	tca:661707	6e-41	similar to CREG1 protein precursor (Cellular repressor of E1A-stimulated genes 1)	transcription
h_cluster_01016+3	8	21.3	0.107675	1.36721	0.513365			No Hits	?
h_cluster_01017-1+1	12.52	9.128	0.472448	-1.08947	0.789907	tca:658397	7e-107	similar to CG12079-PA ; K03936 NADH dehydrogenase (ubiquinone) Fe-S protein 3 [EC:1.6.5.3 1.6.99.3]	respiration
h_cluster_01022-1+3	13.93	11	0.710409	1.02104	0.905159	tca:656208	0	similar to CG17369-PB, isoform B ; K02147 V-type H+-transporting ATPase subunit B [EC:3.6.3.14]	transport
h_cluster_01046-2+1	16.29	15.51	0.98635	-1.01209	0.994424	tca:658808	0	similar to Glucose-6-phosphate isomerase (GPI) (Phosphoglucose isomerase) (PGI) (Phosphohexose isomerase) (PHI) ; K01810 glucose-6-phosphate isomerase [EC:5.3.1.9]	carbohydrate metabolsim
h_cluster_01047+3	13.02	11.75	0.949975	-1.06997	0.992972	tca:664465	5e-118	similar to Cytochrome P450 6a2 (CYPVIA2) (P450-B1) ; K07424 cytochrome P450, family 3, subfamily A [EC:1.14.14.1]	detoxification, immunity, and stress response
h_cluster_01052-1+3	53.24	32.69	0.266397	-1.28341	0.641263	tca:663732	0	similar to CG9244-PB ; K01681 aconitate hydratase 1 [EC:4.2.1.3]	carbohydrate metabolism
h_cluster_01063+3	5.67	8.75	0.687347	1.03642	0.894278	tca:664057	8e-24	similar to CG3621-PA	respiration
h_cluster_01067-1+3	6.37	13.24	0.974843	-1.01421	0.993668	tca:100142590	2e-36	similar to NADH dehydrogenase 1 alpha subcomplex subunit 5 ; K03949 NADH dehydrogenase (ubiquinone) 1 alpha subcomplex 5 [EC:1.6.5.3 1.6.99.3]	transport
h_cluster_01069-1+1	46.95	45.79	0.026655	-1.58921	0.273584	tca:659013	0	similar to isocitrate dehydrogenase 2 (NADP+), mitochondrial ; K00031 isocitrate dehydrogenase [EC:1.1.1.42]	carbohydrate metabolism
h_cluster_01085-1+2	7.52	15.67	0.153564	-1.05619	0.545594	tca:655981	1e-55	similar to CG5903-PA	?
h_cluster_01101-1+2	2	1.567	0.729584	-1.10797	0.910748	sco:SCO6546	0	SC5C7.31c; secreted cellulase	carbohydrate metabolism
h_cluster_01136-1+1	8.27	55.21	0.0800591	1.40218	0.469553	nve:NEMVE_v1g217764	0	hypothetical protein ; K08770 ubiquitin C	protein metabolism
h_cluster_01143-1+1	17.75	23.33	0.0319427	-1.23779	0.310601	tca:658895	0	similar to GA19322-PA ; K02358 elongation factor EF-Tu [EC:3.6.5.3]	translation
h_cluster_01145-2+3	2	5.14	0.215252	1.2353	0.602543	tca:662710	9e-25	Ndufs5; NADH dehydrogenase (ubiquinone) Fe-S protein 5, 15kDa (NADH-coenzyme Q reductase) ; K03938 NADH dehydrogenase (ubiquinone) Fe-S protein 5 [EC:1.6.5.3 1.6.99.3]	respiration
h_cluster_01168-1+2	3.94	2.842	0.606414	1.02293	0.871868	tca:662232	3e-177	similar to CG4311-PA, isoform A ; K01641 hydroxymethylglutaryl-CoA synthase [EC:2.3.3.10]	signaling
h_cluster_01175-1+3	4.2	6.383	0.81894	1.01601	0.960629	tca:656868	6e-136	similar to Sorbitol dehydrogenase (L-iditol 2-dehydrogenase)	carbohydrate metabolism
h_cluster_01183-1+1	12.3	23.03	0.309169	1.0387	0.66225	tca:657790	2e-110	similar to CG5703 CG5703-PA ; K03943 NADH dehydrogenase (ubiquinone) flavoprotein 2 [EC:1.6.5.3 1.6.99.3]	signaling
h_cluster_01187-1+3	4.96	3.527	0.923023	1.00403	0.997243	tca:658078	4e-160	similar to CG10576-PA, isoform A	protein metabolism
h_cluster_01203-1+3	4.68	4.5	0.651377	1.03967	0.880013	tca:661242	9e-147	similar to DnaJ (Hsp40) homolog, subfamily B, member 1 ; K09507 DnaJ homolog, subfamily B, member 1	chaperone
h_cluster_01210-1+3	4	8.333	0.0712365	1.154	0.438698	tca:660518	2e-38	similar to CG10374-PA, isoform A	transport
h_cluster_01212-1+2	8.02	5.088	0.954269	-1.03937	0.993246	tca:655389	0	similar to CG14476-PB, isoform B	carbohydrate metabolism
h_cluster_01238+1	2	2.878	0.431244	-1.04283	0.762415	tca:662665	1e-65	similar to Histone deacetylase complex subunit SAP18 (Sin3-associated polypeptide, 18 kDa) (Bicoid-interacting protein 1) (dSAP18)	transcription
h_cluster_01284+3	11.79	10.96	0.0139899	-1.25413	0.265091			No Hits	?
h_cluster_01293-1+3	24.4	18.51	0.667228	1.0446	0.891648	tca:659315	0	similar to CG11963-PA ; K01900 succinyl-CoA synthetase beta subunit [EC:6.2.1.4 6.2.1.5]	mitosis
h_cluster_01338-1+3	2	1.576	0.291812	-1.12132	0.649545	tca:662113	0	similar to CG5525-PA ; K09496 T-complex protein 1 subunit delta	chaperone
h_cluster_01351+3	39.74	28.27	0.979071	-1.00485	0.992502	tca:662618	0	similar to NADH-ubiquinone oxidoreductase 75 kDa subunit, mitochondrial precursor (Complex I-75kD) (CI-75kD) ; K03934 NADH dehydrogenase (ubiquinone) Fe-S protein 1 [EC:1.6.5.3 1.6.99.3]	respiration
h_cluster_01352-1+2	10.96	12.61	0.266398	-1.06752	0.639183	tca:663885	5e-170	similar to acetyl-Coenzyme A acetyltransferase 1 precursor ; K00626 acetyl-CoA C-acetyltransferase [EC:2.3.1.9]	?
h_cluster_01379-1+3	2.86	2.174	0.269754	-1.03849	0.638937	tca:656104	0	similar to CG8231-PA ; K09498 T-complex protein 1 subunit zeta	mitosis
h_cluster_01385-1+3	5.86	4.753	0.0871767	-1.25062	0.463479	tca:661403	0	similar to CG10622-PA, isoform A ; K01900 succinyl-CoA synthetase beta subunit [EC:6.2.1.4 6.2.1.5]	carbohydrate metabolism
h_cluster_01402-1+1	2	19.75	0.77669	1.3755	0.931776	tca:655732	2e-22	similar to apolipophorin-III	transport
h_cluster_01411+1	22.11	30.72	0.692509	-1.15592	0.894692	tca:664127	2e-150	similar to NADH-ubiquinone oxidoreductase 39 kda subunit ; K03953 NADH dehydrogenase (ubiquinone) 1 alpha subcomplex 9 [EC:1.6.5.3 1.6.99.3]	respiration
h_cluster_01414-2+1	3.4	5.327	0.620872	1.03596	0.872289	tca:656049	2e-83	similar to CG6155-PA ; K03687 molecular chaperone GrpE	chaperone
h_cluster_01441+1	6.39	10.62	0.149501	-1.13699	0.552405	tca:656766	0	similar to CG11654-PA ; K01251 adenosylhomocysteinase [EC:3.3.1.1]	protein metabolism
h_cluster_01453-1+3	3.7	4.051	0.0299981	1.33086	0.295582	tca:658978	0	similar to CG3523-PA ; K00665 fatty acid synthase, animal type [EC:2.3.1.85]	fatty acid metabolism
h_cluster_01469-1+3	5.72	7.49	0.640067	1.0377	0.877569	tca:100141764	3e-69	similar to Juvenile hormone-inducible protein, putative	?
h_cluster_01513-1+3	6.05	7.387	0.916283	1.00361	0.99725	tca:654888	0	similar to CG5165-PA ; K01835 phosphoglucomutase [EC:5.4.2.2]	carbohydrate metabolism
h_cluster_01526-1+3	1.69	1.572	0.522482	-1.07977	0.811164	tca:655805	0	similar to CG8351-PA ; K09499 T-complex protein 1 subunit eta	mitosis
h_cluster_01532-1+2	4.32	6.691	0.9999	-1.0106	1.00125	tca:655380	3e-48	similar to CG9160-PA, isoform A ; K03955 NADH dehydrogenase (ubiquinone) 1 alpha/beta subcomplex 1 [EC:1.6.5.3 1.6.99.3]	respiration
h_cluster_01568+2	1.4	3.183	0.750886	1.08545	0.921769	tca:658702	4e-95	similar to CG3265-PB, isoform B ; K10436 microtubule-associated protein, RP/EB family	signaling
h_cluster_01569+1	5.7	22.87	0.365362	1.1456	0.704968			No Hits	?
h_cluster_01578-1+3	3.91	5.646	0.388328	1.0631	0.724684	tca:663234	0	similar to CG8947-PA	protein metabolism
h_cluster_01581-1+3	8	8.293	0.000916499	-1.1906	0.112882	tca:655052	0	similar to AMP dependent coa ligase	fatty acid metabolism
h_cluster_01584-2	2	4.054	0.0068802	-1.8036	0.181588			No Hits	?
h_cluster_01591+1	4.27	9.645	0.380891	-1.28103	0.71623			No Hits	?
h_cluster_01592-2+3	5.3	9.524	0.701612	1.02086	0.901724	tca:656867	0	similar to CG17259-PA ; K01875 seryl-tRNA synthetase [EC:6.1.1.11]	protein metabolism
h_cluster_01610-1+1	2	3.398	0.861233	-1.04891	0.973167	tca:663273	3e-65	similar to tyrosine protein kinase ; K09556 BCL2-associated athanogene 2	signaling
h_cluster_01621+1	15.63	21.4	0.662215	-1.0279	0.889776	tca:658043	2e-171	similar to Aspartate aminotransferase, cytoplasmic (Transaminase A) (Glutamate oxaloacetate transaminase 1) ; K00813 aspartate aminotransferase [EC:2.6.1.1]	protein metabolism
h_cluster_01629-1+3	4	7.958	0.00642345	1.18808	0.182574	tca:655339	3e-121	similar to proteasome (prosome, macropain) subunit, alpha type 1 ; K02725 20S proteasome subunit alpha 6 [EC:3.4.25.1]	protein metabolsim
h_cluster_01650-1+3	27.99	60.06	0.505898	1.01631	0.800554	tca:664393	3e-109	similar to triosephosphate isomerase 1b ; K01803 triosephosphate isomerase (TIM) [EC:5.3.1.1]	carbohydrate metabolism
h_cluster_01652-1+2	7.24	5.926	0.477863	1.01845	0.790024	tca:658150	0	similar to CG5170-PC, isoform C	mitosis
h_cluster_01656-3-2	2.02	0.9937	0.627465	1.14119	0.878213	tca:656066	0	similar to CG3989-PA	nucleic acid biosynthesis
h_cluster_01662-2-2	18.32	28.61	0.138709	-1.16667	0.539505	tca:661125	7e-98	similar to ubiquinol-cytochrome c reductase, Rieske iron-sulfur polypeptide 1 ; K00411 ubiquinol-cytochrome c reductase iron-sulfur subunit [EC:1.10.2.2]	respiration
h_cluster_01681-1+3	6	8.399	0.146494	-1.13219	0.552341	tca:663640	5e-127	similar to Maternal exuperantia protein	transcription
h_cluster_01683-1+3	2	9.302	0.0675207	1.42944	0.422862	tca:663695	7e-33	similar to CG8498-PA	?
h_cluster_01703-1+1	10.49	15.63	0.288789	1.04333	0.650657	tca:662501	4e-81	similar to CG14207-PA, isoform A	structure
h_cluster_01704-3+1	2.01	5.139	0.0437024	-1.15298	0.347269	tca:660937	9e-40	similar to CG31715-PA	signaling
h_cluster_01706-1+3	2	4.082	0.611828	-1.06559	0.872859	dya:Dyak_GE24940	1e-75	GE24940 gene product from transcript GE24940-RA	protein metabolism
h_cluster_01709-1+2	9.7	12.18	0.258567	-1.1269	0.632718	tca:656062	0	similar to CG2151-PA, isoform A ; K00384 thioredoxin reductase (NADPH) [EC:1.8.1.9]	detoxification, immunity, and stress response
h_cluster_01719+3	1.53	3.485	0.512894	-1.08247	0.806445			No Hits	?
h_cluster_01747-3-1	3.7	6.129	0.531225	-1.05852	0.817866	tca:660705	4e-49	similar to ribosomal protein L36e ; K02920 large subunit ribosomal protein L36e	translation
h_cluster_01760+1	22.74	13.68	0.00333662	-1.57301	0.145045	tca:656849	0	similar to AGAP007123-PA (sarcosine dehydrogenase - mitochondrial)	protein metabolism
h_cluster_01768-1+1	2	2.171	0.124559	-1.21593	0.5383	tca:657510	0	Eif-3p66; eukaryotic initiation factor 3 p66 subunit ; K03251 translation initiation factor eIF-3 subunit 7	translation
h_cluster_01770+3	11.35	13.5	0.188037	1.12154	0.581418	tca:662139	4e-98	similar to CG9453-PB, isoform B	hormone metabolism
h_cluster_01776-1+1	10.56	23.72	0.142593	-1.12268	0.548835	tca:662237	1e-59	similar to Lethal(2)essential for life protein (Protein Efl21)	translation
h_cluster_01781-1+2	3.7	17.88	0.358947	1.11917	0.70175	dwi:Dwil_GK19634	3e-22	GK19634 gene product from transcript GK19634-RA	?
h_cluster_01783-1+2	1.4	1.576	0.0447323	1.13522	0.344345	tca:657428	1e-132	similar to CG5269-PA	transport
h_cluster_01788-1+2	6.43	5.598	0.0577446	-1.14854	0.387938	tca:659228	0	similar to AGAP009694-PA ; K09494 T-complex protein 1 subunit beta	chaperone
h_cluster_01815-1+1	2	3.759	0.653103	-1.06609	0.880736	ame:408918	9e-20	similar to Death-associated protein 1 (DAP-1)	?
h_cluster_01829-1+3	2	2.832	0.495096	-1.07378	0.798855	aga:AgaP_AGAP004098	1e-100	AGAP004098-PA	transport
h_cluster_01830+1	36.6	37.21	0.879234	-1.04924	0.985969	tca:655573	1e-141	similar to Zeelin1 CG6803-PD	structure
h_cluster_01834-1+3	2.37	3.477	0.403443	-1.03734	0.74723	tca:659061	1e-105	similar to CG10374-PC, isoform C	transport
h_cluster_01845-1+3	2	4.564	0.692044	1.06919	0.895658	aga:AgaP_AGAP008909	4e-42	AGAP008909-PA	?
h_cluster_01854-1+2	3.1	5.691	0.949182	-1.04803	0.993549	aag:AaeL_AAEL006836	1e-85	dihydropteridine reductase ; K00357 dihydropteridine reductase [EC:1.5.1.34]	?
h_cluster_01861-1+1	2.19	3.419	0.0437097	1.24574	0.343633	tca:661497	2e-44	similar to 60S ribosomal protein L28 ; K02903 large subunit ribosomal protein L28e	translation
h_cluster_01864+1	2.09	5.682	0.417311	1.03908	0.754017	tca:660329	1e-39	hypothetical protein LOC660329	translation
h_cluster_01868-1+3	2.09	1.951	0.0409296	1.35715	0.339853	tca:659534	5e-47	similar to CG7225-PA ( endoplasmic reticulum protein erp29)	transport
h_cluster_01910-1+2	5.33	9.821	0.490619	1.04262	0.798607	tca:660651	8e-47	hypothetical protein LOC660651	?
h_cluster_01925-1+2	2	1.318	0.459423	-1.0461	0.782289	tca:662066	5e-150	similar to CG9149-PA ; K00626 acetyl-CoA C-acetyltransferase [EC:2.3.1.9]	?
h_cluster_01942-1+1	37.29	22.76	0.317273	-1.19228	0.6699	tca:662336	0	similar to CG4389-PA, isoform A ; K07510 long-chain 3-hydroxyacyl-CoA dehydrogenase [EC:1.1.1.211]; K07515 enoyl-CoA hydratase [EC:4.2.1.17]	fatty acid metabolism
h_cluster_01948-1+3	2	26.94	0.479516	1.10651	0.787471	tca:656521	0	similar to putative phosphoglycerate kinase ; K00927 phosphoglycerate kinase [EC:2.7.2.3]	signaling
h_cluster_01954+3	4	12.79	0.240401	1.13593	0.616862	tca:659195	1e-55	similar to Troponin C, isoform 1	structure
h_cluster_01963+2	9.4	11.27	0.840644	1.03199	0.963157	tca:661473	5e-126	similar to ATP synthase gamma chain, mitochondrial precursor ; K02136 F-type H+-transporting ATPase subunit gamma [EC:3.6.3.14]	respiration
h_cluster_01965-2	6	26.83	0.0205331	1.14636	0.270964	tca:659350	8e-24	hypothetical protein LOC659350	?
h_cluster_01968+2	35.52	33.96	0.0581202	-1.17273	0.38349	tca:660294	0	similar to 60 kDa heat shock protein, mitochondrial precursor (Hsp60) (60 kDa chaperonin) (CPN60) (Heat shock protein 60) (HSP-60) (Mitochondrial matrix protein P1) ; K04077 chaperonin GroEL	chaperone
h_cluster_02002+3	1.96	2.309	0.155435	-1.10543	0.546984	tca:657795	4e-27	similar to conserved hypothetical protein	?
h_cluster_02011+1	2	5.645	0.829612	1.02293	0.963967	tca:661672	7e-65	similar to CG15014-PA	?
h_cluster_02019-1+2	4.51	5.369	0.999896	-1.00053	1.00261	tca:657463	0	similar to sarcalumenin	?
h_cluster_02035+3	2	3.026	0.00650107	-1.33091	0.177937	tca:663523	0	similar to CG13340-PA (cytosol and leucine aminopeptidase)	protein metabolism
h_cluster_02053-1+3	4	7.458	0.493017	1.03729	0.79899	dsi:Dsim_GD17906	1e-46	GD17906 gene product from transcript GD17906-RA	binding
h_cluster_02063+2	4.45	5.942	0.0885667	-1.17898	0.46419	tca:658395	0	similar to aldehyde dehydrogenase 7 family, member A1	detoxification, immunity, and stress response
h_cluster_02076-1+1	2	2.493	0.184357	-1.24628	0.577288	tca:663535	5e-143	similar to CG5469-PD, isoform D	?
h_cluster_02081-1+2	2.06	5.714	0.441254	1.10935	0.767263	tca:664058	2e-32	similar to CG6684-PA, isoform A ; K02975 small subunit ribosomal protein S25e	translation
h_cluster_02086-1+2	10.43	9.166	0.100902	-1.5088	0.49382	aag:AaeL_AAEL004294	1e-132	dihydrolipoamide acetyltransferase component of pyruvate dehydrogenase ; K00627 pyruvate dehydrogenase E2 component (dihydrolipoamide acetyltransferase) [EC:2.3.1.12]	carbohydrate metabolism
h_cluster_02104-1+1	4	6.228	0.296013	1.21004	0.652997	tca:655144	0	similar to proteasome 26S non-ATPase subunit 12 ; K03035 26S proteasome regulatory subunit N5	protein metabolism
h_cluster_02118+3	9.42	9.853	0.960528	-1.00256	0.99416	tca:659834	0	similar to CG4382-PA	detoxification, immunity, and stress response
h_cluster_02128-2+3	19.56	25.06	0.271336	1.07758	0.638589			No Hits	?
h_cluster_02138+2	4.14	1.707	0.138031	-1.22629	0.54258	tca:661705	0	similar to Phosphoenolpyruvate carboxykinase [GTP] (Phosphoenolpyruvate carboxylase) (PEPCK) ; K01596 phosphoenolpyruvate carboxykinase (GTP) [EC:4.1.1.32]	carbohydrate metabolism
h_cluster_02146-1+3	12.62	19.5	0.476667	-1.04002	0.789813	tca:655448	0	similar to Fumarate hydratase, mitochondrial precursor (Fumarase) ; K01679 fumarate hydratase, class II [EC:4.2.1.2]	carbohydrate metabolism
h_cluster_02161-1+1	6.11	4.933	0.523254	1.03759	0.808963	nvi:100121857	0	similar to vacuolar ATP synthase subunit h ; K02144 V-type H+-transporting ATPase 54 kD subunit [EC:3.6.3.14]	transport
h_cluster_02163+3	18.21	15.65	0.0216983	-1.64846	0.262869	tca:659081	0	similar to CG12262 CG12262-PA ; K00249 acyl-CoA dehydrogenase [EC:1.3.99.3]	fatty acid metabolism
h_cluster_02182+3	12.8	17.25	0.229115	-1.07963	0.613464	tca:656235	4e-171	similar to translation elongation factor 1-gamma ; K03233 elongation factor EF-1 gamma subunit	translation
h_cluster_02195-1+3	9.56	9.635	0.645655	-1.01866	0.880331	cqu:CpipJ_CPIJ006068	0	utp-glucose-1-phosphate uridylyltransferase 2 ; K00963 UTP--glucose-1-phosphate uridylyltransferase [EC:2.7.7.9]	carbohydrate metabolism
h_cluster_02198-1+2	1.8	1.765	0.286027	-1.14046	0.652389	tca:658685	6e-136	similar to CG10997-PA : intracellular channel	transport
h_cluster_02201+1	2	3.712	0.949141	-1.0145	0.994915	tca:100142407	5e-61	similar to Cuticular protein 67B CG3672-PA	structure
h_cluster_02236-1+2	19.36	16.75	0.4995	1.16477	0.800716	tca:656298	1e-149	similar to CG5730-PC, isoform C	signaling
h_cluster_02276-1+2	4	13.08	0.548906	-1.03543	0.836375	tca:661042	6e-127	similar to CG4376-PB, isoform B ; K05699 actinin alpha	structure
h_cluster_02280-1+3	18.21	21.81	0.236483	-1.15253	0.621925	tca:656328	0	similar to CG3752-PA ; K00128 aldehyde dehydrogenase (NAD+) [EC:1.2.1.3]	detoxification, immunity, and stress response
h_cluster_02284-1+3	10	12.1	0.26109	1.08966	0.63469	tca:663322	0	similar to Vacuolar ATP synthase catalytic subunit A, osteoclast isoform (V-ATPase A subunit 2) (Vacuolar proton pump alpha subunit 2) (V-ATPase 69 kDa subunit 2) (Isoform HO68) ; K02145 V-type H+-transporting ATPase subunit A [EC:3.6.3.14]	transport
h_cluster_02312-1+2	2.03	2.264	0.458607	-1.09157	0.782703	tca:100141769	0	similar to DEAD box polypeptide 5 ; K12823 ATP-dependent RNA helicase DDX5/DBP2 [EC:3.6.1.-]	transcription
h_cluster_02313+2	6.28	8.155	0.259431	-1.08268	0.632738	tca:660535	3e-137	similar to NADH-ubiquinone oxidoreductase 42 kDa subunit, mitochondrial precursor (Complex I-42KD) (CI-42KD)	respiration
h_cluster_02317-2+2	23.89	31.7	0.768434	1.02236	0.927896	tca:662903	2e-178	similar to isocitrate dehydrogenase ; K00030 isocitrate dehydrogenase (NAD+) [EC:1.1.1.41]	carbohydrate metabolsim
h_cluster_02329+2	11.05	13.06	0.834332	-1.05734	0.960392	tca:657039	0	similar to Succinate dehydrogenase [ubiquinone] flavoprotein subunit, mitochondrial precursor (Fp) (Flavoprotein subunit of complex II) ; K00234 succinate dehydrogenase (ubiquinone) flavoprotein subunit [EC:1.3.5.1]	carbohydrate metabolism
h_cluster_02330-1+3	9.03	22.3	0.00100501	1.18304	0.1061	tca:661187	0	similar to CG2331-PA, isoform A	signaling
h_cluster_02348+2	1.76	1.46	0.708344	1.02473	0.904087	tca:661165	3e-146	similar to CG9701-PA	carbohydrate metabolism
h_cluster_02365-1+1	2.62	3.146	0.985278	-1.01671	0.9947	tca:659663	2e-128	similar to CG6972 CG6972-PA	?
h_cluster_02370-1+3	4.35	4.729	0.297407	1.07862	0.652177	tca:660193	0	similar to Glycoprotein 93 CG5520-PA ; K09487 heat shock protein 90kDa beta	chaperone
h_cluster_02380-1+1	1.52	2.08	0.275016	-1.16407	0.643154	tca:661165	1e-147	similar to CG9701-PA	carbohydrate metabolism
h_cluster_02388-1+1	4	5.882	0.813986	-1.03072	0.957859	tca:661729	0	similar to Leukotriene A-4 hydrolase (LTA-4 hydrolase) (Leukotriene A(4) hydrolase) ; K01254 leukotriene-A4 hydrolase [EC:3.3.2.6]	signaling
h_cluster_02400+3	2	23.54	0.778652	-1.03902	0.932616	api:100169122	3e-130	similar to glyceraldehyde-3-phosphate dehydrogenase ; K00134 glyceraldehyde 3-phosphate dehydrogenase [EC:1.2.1.12]	carbohydrate metabolism
h_cluster_02405-1+2	15.31	15.32	0.151789	1.02559	0.544524			No Hits	?
h_cluster_02414+1	1.7	4.348	0.909387	-1.01184	0.997088	tca:659487	5e-38	similar to CG8993-PA ; K03671 thioredoxin 1	homeostasis
h_cluster_02429+1	2.01	2.786	0.0199074	1.73573	0.277576	tca:655751	2e-48	similar to putative glutathione s-transferase	detoxification, immunity, and stress response
h_cluster_02464-1+3	2	1.413	0.974215	1.00592	0.995774	tca:664232	2e-179	similar to mitochondrial import inner membrane translocase subunit tim44	transport
h_cluster_02489-1+3	1.7	1.906	0.0199222	1.15591	0.272639			No Hits	?
h_cluster_02498-1+1	2.04	7.292	0.119474	-1.14021	0.531874	tca:656758	1e-34	similar to CG6105-PA ; K02140 F-type H+-transporting ATPase subunit g [EC:3.6.3.14]	respiration
h_cluster_02504-2+2	2.89	24.65	0.0496873	-1.17969	0.349704	dvi:Dvir_GJ24568	0	GJ24568 gene product from transcript GJ24568-RA	structure
h_cluster_02508-1+2	2	9.9	0.071643	-1.21159	0.437555	tca:658093	0	similar to CG1873-PA, isoform A ; K03231 elongation factor EF-1 alpha subunit [EC:3.6.5.3]	translation
h_cluster_02521-1+2	8.3	17.24	0.444554	-1.0345	0.769381	tca:664315	2e-109	similar to ribosomal protein S2 ; K02981 small subunit ribosomal protein S2e	translation
h_cluster_02527-2+2	11.62	13.55	0.0293556	-1.26516	0.297175	tca:658421	0	similar to CG12140-PA ; K00311 electron-transferring-flavoprotein dehydrogenase [EC:1.5.5.1]	?
h_cluster_02549+2	7.23	5.321	0.591568	1.0277	0.855516	tca:662414	0	similar to T-complex protein 1 subunit gamma (TCP-1-gamma) (CCT-gamma) ; K09495 T-complex protein 1 subunit gamma	chaperone
h_cluster_02553-1	10.39	13.21	0.837764	-1.01306	0.961347	nvi:100123445	1e-147	similar to CG3937-PD	signaling
h_cluster_02568-1+1	3.97	6.527	0.253726	-1.09884	0.633457	tca:663927	2e-91	similar to CG33546-PC, isoform C	protein metabolism
h_cluster_02588-1+3	4.72	4.723	0.227436	1.07562	0.611182	tca:662934	0	G6pd; glucose-6-phosphate dehydrogenase (EC:1.1.1.49); K00036 glucose-6-phosphate 1-dehydrogenase [EC:1.1.1.49]	carbohydrate metabolism
h_cluster_02592+3	3.47	7.621	0.0386639	1.53429	0.332239	tca:654959	3e-114	similar to CG2767-PA ( aldo-keto reductase)	?
h_cluster_02594-2+3	4.01	10.03	0.603248	1.06141	0.870704	tca:656241	3e-122	similar to CG11089-PA ; K00602 phosphoribosylaminoimidazolecarboxamide formyltransferase / IMP cyclohydrolase [EC:2.1.2.3 3.5.4.10]	nucleic acid metabolism
h_cluster_02648-1+1	36.87	42.38	0.404748	1.08117	0.747772	api:100168148	0	similar to beta1-tubulin ; K07375 tubulin beta	structure
h_cluster_02649-1+2	2.21	4.153	0.3613	1.07931	0.700789	tca:657366	3e-54	similar to putative elongation factor 1 delta ; K03232 elongation factor EF-1 beta subunit	translation
h_cluster_02657-1+1	4.01	4.419	0.609815	-1.02751	0.87167			No Hits	?
h_cluster_02731-1+2	2	1.873	0.714201	1.02772	0.905308	tca:662877	0	similar to DEAD box ATP-dependent RNA helicase ; K12812 ATP-dependent RNA helicase UAP56/SUB2 [EC:3.6.1.-]	transcription
h_cluster_02748-1	2	5.279	0.613717	1.04544	0.870512	tca:100142033	1e-22	similar to GM14937p	signaling
h_cluster_02760-1+3	5.1	6.313	0.434063	-1.08279	0.763744	tca:663823	1e-82	similar to 3-hydroxyisobutyrate dehydrogenase	carbohydrate metabolism
h_cluster_02765-1+2	1.7	1.547	0.891183	-1.01868	0.984431	tca:662277	0	similar to CG4236-PA ; K10752 histone-binding protein RBBP4	transcription
h_cluster_02776-1+3	24.15	18.52	0.313576	-1.38597	0.667817	tca:657380	0	similar to CG5320-PF, isoform F ; K00261 glutamate dehydrogenase (NAD(P)+) [EC:1.4.1.3]	protein metabolism
h_cluster_02778-1+1	1.9	2.387	0.842209	1.0194	0.963455	tca:657774	5e-69	similar to AGAP006937-PA ; K10704 ubiquitin-conjugating enzyme E2 variant	protein metabolism
h_cluster_02805-1+1	2.07	3.754	0.932232	-1.01482	0.998434	tca:659887	2e-52	similar to CG6776-PA	detoxification, immunity, and stress response
h_cluster_02867-2+2	10.62	21.65	0.0838792	2.29958	0.476821			No Hits	?
h_cluster_02876-1+2	4.7	4.111	0.645872	1.03029	0.877389	tca:661300	0	similar to CG32171-PB, isoform B	?
h_cluster_02902+2	5.32	18.18	0.942652	-1.01763	1.00089	tca:661667	5e-72	similar to ribosomal protein S13	translation
h_cluster_02910-1+1	8.15	7.524	0.617529	-1.02986	0.869245	tca:656064	0	similar to CG8256-PC, isoform C ; K00111 glycerol-3-phosphate dehydrogenase [EC:1.1.5.3]	carbohydrate metabolsim
h_cluster_02917-1+1	2	30.18	0.223413	-1.1761	0.606993	tca:663181	2e-115	similar to CG11064-PA	signaling
h_cluster_02925+2	3.06	0	0.412041	1.0252	0.755579	tca:662397	3e-62	similar to CG14285-PA	?
h_cluster_02933+1	25.39	21.04	0.201803	-1.5834	0.596529	tca:659957	0	similar to acyl-coa dehydrogenase ; K09479 very long chain acyl-CoA dehydrogenase [EC:1.3.99.-]	fatty acid metabolism
h_cluster_02960-2+2	4.01	7.945	0.71742	1.02794	0.90628	tca:654848	1e-72	similar to cytidylate kinase ; K00945 cytidylate kinase [EC:2.7.4.14]	nucleic acid biosynthesis
h_cluster_02966-1+3	17.31	16.06	0.211165	1.27978	0.602512	tca:658177	0	similar to aspartate aminotransferase ; K00813 aspartate aminotransferase [EC:2.6.1.1]	protein metabolism
h_cluster_03006-1+1	2	3.064	0.243366	1.1395	0.622309	tca:654964	3e-40	similar to CG16936-PA	detoxification, immunity, and stress response
h_cluster_03015-1+3	2.04	8.621	0.09178	1.11468	0.467762	tca:658713	4e-17	similar to CG9032-PB, isoform B	respiration
h_cluster_03054-1+3	2.96	3.07	0.740544	1.02546	0.918225	tca:657830	0	similar to Sb:cb283 protein ; K01255 leucyl aminopeptidase [EC:3.4.11.1]	protein metabolism
h_cluster_03057+2	9.91	9.562	0.507637	1.18598	0.79988	tca:660785	8e-129	similar to CG9701-PA	carbohydrate metabolism
h_cluster_03069+3	1.89	0	0.911536	-1.01012	0.995015	bfo:BRAFLDRAFT_115930	9e-70	hypothetical protein	?
h_cluster_03081-1+2	2	2.975	0.0368887	-1.29095	0.324533	tca:655493	2e-83	similar to Protein C14orf166	structure
h_cluster_03095-1+3	2	1.961	0.769397	-1.13865	0.927544	aga:AgaP_AGAP003781	2e-88	AGAP003781-PA	detoxification, immunity, and stress response
h_cluster_03100+3	8.78	22.18	0.258129	-1.04045	0.633745	tca:662933	6e-77	similar to F38B2.4 ; K00939 adenylate kinase [EC:2.7.4.3]	nucleic acid metabolism
h_cluster_03125+3	15.14	14.36	0.583779	-1.09064	0.852595	tca:659954	3e-126	similar to dihydrolipoamide succinyltransferase component of 2-oxoglutarate dehydrogenase ; K00658 2-oxoglutarate dehydrogenase E2 component (dihydrolipoamide succinyltransferase) [EC:2.3.1.61]	carbohydrate metabolism
h_cluster_03192-1+2	2	1.868	0.249407	-1.27183	0.626911	cqu:CpipJ_CPIJ013697	3e-128	tricarboxylate transport protein, mitochondrial	transport
h_cluster_03302-1-1	2	1.726	0.743634	-1.03938	0.918973	tca:656200	2e-164	similar to CG11840-PA ; K09595 minor histocompatibility antigen H13 [EC:3.4.99.-]	detoxification, immunity, and stress response
h_cluster_03308-1+3	15.86	16.3	0.885415	-1.00515	0.985424	tca:658559	0	similar to isocitrate dehydrogenase ; K00030 isocitrate dehydrogenase (NAD+) [EC:1.1.1.41]	carbohydrate metabolsim
h_cluster_03313-1+2	6.01	4.469	0.22288	-1.05867	0.610031	tca:657694	0	similar to CG3001-PA, isoform A ; K00844 hexokinase [EC:2.7.1.1]	carbohydrate metabolism
h_cluster_03321+2	2	2.17	0.312407	-1.1259	0.66725	ame:409444	0	similar to CG32626-PA, isoform A ; K01490 AMP deaminase [EC:3.5.4.6]	nucleic acid biosynthesis
h_cluster_03366-1+1	2	4.878	0.150545	1.21424	0.553498			No Hits	?
h_cluster_03371-2+2	6.8	6.897	0.573842	-1.03709	0.854978	ang:An16g06990	4e-60	pgaA; endo-polygalacturonase (EC:3.2.1.15); K01184 polygalacturonase [EC:3.2.1.15]	structure
h_cluster_03392-1+3	13.68	20.44	0.686175	-1.06519	0.895907	tca:663671	0	similar to CG6455-PA, isoform A	?
h_cluster_03407-2+3	2.89	6.568	0.668063	1.02974	0.891152	tca:662567	0	similar to spectrin ; K06114 spectrin alpha	signaling
h_cluster_03412+2	2.96	5.976	0.022152	-1.11854	0.251851	tca:661347	3e-56	similar to CG13240-PA, isoform A	?
h_cluster_03433+1	11.17	9.257	0.713226	1.013	0.905626	tca:657686	0	similar to CG10120-PB, isoform B ; K00029 malate dehydrogenase (oxaloacetate-decarboxylating)(NADP+) [EC:1.1.1.40]	carbohydrate metabolism
h_cluster_03460+2	2.96	3.922	0.00242871	1.3654	0.179482	tca:663982	3e-86	similar to CG14996-PB	structure
h_cluster_03476-1+2	2.02	2.381	0.0843667	1.14347	0.472325	tca:663871	1e-91	similar to CG16901-PC, isoform C	translation
h_cluster_03522+2	2	2.451	0.492839	1.17108	0.800457	tca:660914	8e-77	similar to CG4993-PB, isoform B ; K01104 protein-tyrosine phosphatase [EC:3.1.3.48]	signaling
h_cluster_03561-1+2	4	5.143	0.216687	-1.08438	0.602	tca:662946	7e-33	similar to GA18041-PA ; K11830 transcription factor A, mitochondrial	transcription
h_cluster_03582+3	22.11	19.85	0.00891039	-1.67999	0.212412	tca:664130	0	similar to trifunctional enzyme beta subunit (tp-beta) (acetyl-CoA acyltransferase)	fatty acid metabolism
h_cluster_03583-1+1	9.73	13.29	0.212209	-1.1981	0.600852	tca:662939	7e-118	similar to prohibitin	signaling
h_cluster_03659+1	2.06	2.663	0.418653	1.10524	0.747306	tca:663856	1e-114	similar to CG5851-PA	signaling
h_cluster_03673-1-3	13.12	17.86	0.735353	1.01769	0.914859	tca:661530	1e-88	similar to CG6416-PF, isoform F	structure
h_cluster_03709+2	5.41	12.82	0.267696	-1.16462	0.640217	tca:662326	0	similar to heat shock protein 70 B2 ; K03283 heat shock 70kDa protein 1/8	chaperone
h_cluster_03737-1-2	4.05	9.16	0.0576799	-1.31952	0.391059	tca:662658	1e-165	similar to CG11796-PA, isoform A ; K00457 4-hydroxyphenylpyruvate dioxygenase [EC:1.13.11.27]	protein metabolism
h_cluster_03747-1+3	2.2	4.615	0.612456	1.09968	0.872072			No Hits	?
h_cluster_03760+2	4	8.651	0.257301	1.06821	0.635937			No Hits	?
h_cluster_03772-1+1	4	16.23	0.338197	1.0713	0.688506	tca:659135	2e-50	similar to CG32633 CG32633-PA	?
h_cluster_03825+2	1.54	3.743	0.348691	-1.31924	0.694563	api:100168555	2e-86	similar to GA20813-PA	?
h_cluster_03844-1+3	3.14	11.94	0.261162	1.07015	0.632783	nvi:100120771	9e-52	similar to troponin H	structure
h_cluster_03854-1+2	2	3.846	0.31898	1.1356	0.669678	tca:659184	6e-40	similar to CG1963-PA ; K01724 4a-hydroxytetrahydrobiopterin dehydratase [EC:4.2.1.96]	protein metabolism
h_cluster_03865+1	28.47	30.37	0.910378	-1.03112	0.995221	tca:662549	0	similar to mitochondrial processing peptidase beta subunit ; K01412 mitochondrial processing peptidase [EC:3.4.24.64]	protein metabolism
h_cluster_03869+2	2	1.542	0.0203425	-1.26247	0.273329	api:100166893	2e-85	similar to Ras-like protein 3 precursor (Protein roughened)	signaling
h_cluster_03870-1+1	2	3.262	0.575119	-1.07174	0.855157	tca:660020	1e-123	similar to ribophorin ii ; K12667 oligosaccharyltransferase complex subunit delta (ribophorin II)	protein metabolism
h_cluster_03890-1+2	6.08	4.104	0.869307	-1.00669	0.98079	ame:552421	1e-140	similar to Glycogenin CG9480-PB, isoform B ; K00750 glycogenin glucosyltransferase [EC:2.4.1.186]	carbohydrate metabolism
h_cluster_03932+3	12.03	21.23	0.0131447	-1.46596	0.25563	tca:657044	4e-92	similar to CG11309-PA, isoform A	?
h_cluster_03935+1	2	2.828	0.039226	-1.19098	0.333196	tca:660999	1e-99	similar to CG7460-PB	?
h_cluster_03985-1+1	2	12.43	0.316919	-1.12349	0.671069	tca:661516	6e-29	similar to CG15261-PA	chaperone
h_cluster_04006-1+3	8	6.039	0.464066	-1.03073	0.77942	tca:658846	3e-155	similar to CG1539-PD, isoform D ; K10370 tropomodulin	structure
h_cluster_04007-1+1	6.01	14.84	0.257413	1.06741	0.634094	tca:661893	9e-123	similar to proteasome zeta subunit ; K02729 20S proteasome subunit alpha 5 [EC:3.4.25.1]	protein metabolism
h_cluster_04048-1+2	2	4.276	0.0432967	-1.21318	0.347786	aga:AgaP_AGAP005728	1e-109	AGAP005728-PA ; K08776 puromycin-sensitive aminopeptidase [EC:3.4.11.-]	protein metabolism
h_cluster_04060-2+1	2.09	2.872	0.172306	1.08904	0.563426	tca:660332	2e-97	similar to Vacuolar ATP synthase subunit D 1 (V-ATPase D subunit 1) (Vacuolar proton pump D subunit 1) (dV-ATPase D) ; K02149 V-type H+-transporting ATPase subunit D [EC:3.6.3.14]	respiration
h_cluster_04061+2	8.06	11.37	0.407722	1.17684	0.751389	tca:664518	4e-25	hypothetical protein LOC664518	?
h_cluster_04066-1+2	2	20.44	0.0242303	-1.55268	0.25951	tca:660433	2e-117	similar to CG6543-PA, isoform A ; K07511 enoyl-CoA hydratase [EC:4.2.1.17]	fatty acid metabolism
h_cluster_04067+3	6.13	10.41	0.128593	1.07577	0.536894	tca:660484	7e-82	similar to Ubiquitin-conjugating enzyme E2 L3 (Ubiquitin-protein ligase L3) (Ubiquitin carrier protein L3) (UbcM4) ; K04552 ubiquitin-conjugating enzyme E2 L3 [EC:6.3.2.19]	carbohydrate metabolism
h_cluster_04112+3	2	2	0.0813902	-1.34916	0.473601	tca:660533	0	similar to CG1915-PC, isoform C	structure
h_cluster_04141-2-2	2.02	2.731	0.115947	-1.10752	0.532205	tca:654859	1e-147	similar to GA15696-PA	?
h_cluster_04183-1+1	23.41	17.08	0.748566	-1.00674	0.921984	tca:657887	0	similar to CG7145-PA, isoform A ; K00294 1-pyrroline-5-carboxylate dehydrogenase [EC:1.5.1.12]	protein metabolism
h_cluster_04183-1+2	5.25	1.693	0.297927	1.04586	0.651385	tca:657887	0	similar to CG7145-PA, isoform A ; K00294 1-pyrroline-5-carboxylate dehydrogenase [EC:1.5.1.12]	protein metabolism
h_cluster_04184-1+3	19.76	26.51	0.156491	1.21496	0.545504	tca:661187	0	similar to CG2331-PA, isoform A	signaling
h_cluster_04213-2+3	9.4	25.56	0.19276	-1.34987	0.588635	ame:552531	3e-29	similar to CG11267-PA ; K04078 chaperonin GroES	chaperone
h_cluster_04232-1+3	4	6.944	0.88372	1.01275	0.986509	tca:663751	2e-92	similar to CG7008-PA	translation
h_cluster_04236-2+3	4	4.272	0.750499	1.0342	0.922826	tca:660342	5e-153	similar to CG7842-PA ; K00645 [acyl-carrier-protein] S-malonyltransferase [EC:2.3.1.39]	fatty acid metabolism
h_cluster_04237+1	9.46	26.63	0.562942	1.11785	0.842134	dse:Dsec_GM16470	2e-49	GM16470 gene product from transcript GM16470-RA	transcription
h_cluster_04244+3	2.15	3.659	0.0360816	1.17604	0.329189	tca:657447	2e-49	similar to Glycine cleavage system H protein, mitochondrial precursor (Pumpless protein)	protein metabolism
h_cluster_04247+1	16.69	25.43	0.836329	-1.00838	0.961193	api:100162429	0	similar to CG7430 CG7430-PA ; K00382 dihydrolipoamide dehydrogenase [EC:1.8.1.4]	homeostasis
h_cluster_04262+1	2	2.667	0.0160547	1.21798	0.257922	tca:662012	2e-124	similar to CG2663-PB, isoform B	transport
h_cluster_04325-1+1	3.4	5.819	0.362182	1.06628	0.700661	tca:658841	4e-175	similar to CG6767-PA, isoform A ; K00948 ribose-phosphate pyrophosphokinase [EC:2.7.6.1]	nucleic acid metabolism
h_cluster_04331-1+3	1.7	2.096	0.202426	-1.33228	0.595988	tca:655116	5e-160	similar to integrin-linked protein kinase 2 (ilk-2) ; K06272 integrin-linked kinase [EC:2.7.11.1]	signaling
h_cluster_04367-1+3	2.91	10.4	0.0864127	-1.29483	0.462746	tca:658986	2e-109	similar to CG30084-PF, isoform F	structure
h_cluster_04388-1	6.77	7.373	0.517977	1.1082	0.80927	tca:100141649	2e-152	similar to CG9090 CG9090-PA	transport
h_cluster_04410-2-1	2	6.803	0.23935	-1.25573	0.62063	tca:660413	1e-76	similar to Probable alpha-aspartyl dipeptidase (Asp-specific dipeptidase) (Dipeptidase E) ; K05995 dipeptidase E [EC:3.4.13.21]	protein metabolism
h_cluster_04463+3	2.36	5.14	0.561025	1.0196	0.842678	tca:100141566	1e-33	similar to acylphosphatase ; K01512 acylphosphatase [EC:3.6.1.7]	?
h_cluster_04477-1+1	2	5.488	0.262457	-1.17374	0.633843	tca:655282	7e-103	similar to CG8327-PA, isoform A ; K00797 spermidine synthase [EC:2.5.1.16]	reproduction
h_cluster_04492+1	13.3	37.13	0.0217949	-1.97074	0.259781			No Hits	?
h_cluster_04559-1+1	7.22	8.8	0.0347806	-1.11279	0.321286	cqu:CpipJ_CPIJ007338	1e-70	hypothetical protein ; K00164 2-oxoglutarate dehydrogenase E1 component [EC:1.2.4.2]	carbohydrate metabolism
h_cluster_04567-1+3	2.02	3.107	0.849428	1.01168	0.967223	tca:656352	1e-134	similar to CG1263-PA, isoform A ; K02938 large subunit ribosomal protein L8e	translation
h_cluster_04648+3	3.22	2.627	0.347537	-1.06842	0.694135	tca:663882	8e-171	similar to CG10724-PB, isoform B	structure
h_cluster_04670+1	6.13	15.94	0.335624	1.23593	0.69088	tca:655492	2e-48	similar to CG1469-PA, isoform A	transport
h_cluster_04673-1+2	6.1	21.97	0.29864	1.33413	0.649103	tca:657737	5e-33	similar to mitochondrial ATP synthase coupling factor 6 ; K02131 F-type H+-transporting ATPase subunit 6 [EC:3.6.3.14]	respiration
h_cluster_04696-1+3	8.02	16.62	0.460834	-1.04875	0.779304	tca:658986	7e-97	similar to CG30084-PF, isoform F	structure
h_cluster_04714-1+3	6	7.554	0.477924	1.06048	0.78836	tca:658795	4e-82	similar to CG3203-PD, isoform D ; K02880 large subunit ribosomal protein L17e	translation
h_cluster_04781+2	4	7.617	0.418541	-1.46382	0.748915			No Hits	?
h_cluster_04787+2	11.62	14.6	0.423406	-1.03053	0.752156	tca:663246	2e-120	similar to CG10527-PA	?
h_cluster_04815+2	1.4	3.421	0.190386	1.22656	0.58623	tca:657184	0	similar to AGAP006427-PA	transport
h_cluster_04820+3	7.81	10.14	0.417737	-1.06573	0.751113	tca:661316	1e-95	similar to CG9519-PA	detoxification, immunity, and stress response
h_cluster_04887-2-2	1.7	2.812	0.51891	1.06922	0.809019	tca:657082	2e-104	similar to proteasome (prosome, macropain) subunit, alpha type 6 ; K02730 20S proteasome subunit alpha 1 [EC:3.4.25.1]	protein metabolism
h_cluster_04942-3+1	1.48	0	0.395696	1.07254	0.736572	tca:663860	2e-49	similar to CG31057-PA	sturcture
h_cluster_04975-1+1	2.01	2.74	0.819282	1.01841	0.959508	tca:656816	1e-115	similar to transaldolase ; K00616 transaldolase [EC:2.2.1.2]	carbohydrate metabolism
h_cluster_04983+2	1.84	5.348	0.476205	1.1032	0.790821	tca:658529	3e-25	similar to mitochondrial NADH:ubiquinone oxidoreductase ESSS subunit, putative	?
h_cluster_05005-1+1	2	7.065	0.146629	1.23152	0.550046	tca:659536	2e-29	similar to 60S ribosomal protein L38 ; K02923 large subunit ribosomal protein L38e	translation
h_cluster_05016-2	5.15	6.288	0.335085	-1.16128	0.691699			No Hits	?
h_cluster_05041+3	3.43	6.942	0.121479	-1.1287	0.534365	tca:661165	8e-143	similar to CG9701-PA	carbohydrate metabolism
h_cluster_05056-2+1	12.77	19.59	0.274468	1.09926	0.643912	tca:657077	1e-116	similar to CG10863-PA	?
h_cluster_05121-1+2	46.7	47.83	0.300345	-1.10436	0.648991	tca:656817	4e-152	similar to AGAP006099-PA ; K00415 ubiquinol-cytochrome c reductase core subunit 2 [EC:1.10.2.2]	protein metabolism
h_cluster_05240+2	10.18	12.38	0.440876	1.15528	0.768414	aga:AgaP_AGAP007780	5e-58	AGAP007780-PA ; K03966 NADH dehydrogenase (ubiquinone) 1 beta subcomplex 10 [EC:1.6.5.3 1.6.99.3]	respiration
h_cluster_05289+3	4.01	8.437	0.049102	-1.14663	0.348908	tca:658435	2e-153	similar to aldehyde dehydrogenase	detoxification, immunity, and stress response
h_cluster_05305+3	6.84	8.042	0.269392	-1.11087	0.64013	tca:664475	8e-110	similar to Probable cytochrome P450 6a14 (CYPVIA14)	detoxification, immunity, and stress response
h_cluster_05328+2	2	2.242	0.4162	-1.14742	0.755705	tca:660154	5e-146	similar to CG32019-PA	structure
h_cluster_05331+1	6	9.635	0.336936	-1.10431	0.687833	ame:551919	9e-127	similar to Paxillin CG31794-PC, isoform C ; K05760 paxillin	signaling
h_cluster_05371-1+2	4.02	11.99	0.586837	1.04656	0.853687	dme:Dmel_CG4898	2e-92	Tm1; Tropomyosin 1 ; K10373 tropomyosin 1	structure
h_cluster_05390+1	6	14.4	0.722146	1.01495	0.907594	tca:659243	1e-64	similar to profilin ; K05759 profilin	structure
h_cluster_05393-1+3	1.71	1.971	0.251527	1.14071	0.630097	tca:655779	2e-114	similar to acid phosphatase-1	?
h_cluster_05419-1+2	4.35	8.8	0.798196	1.01411	0.94834	tca:662141	9e-78	similar to CG8415-PA ; K02973 small subunit ribosomal protein S23e	translation
h_cluster_05497+3	4.01	7.188	0.883335	1.01331	0.987571	tca:660855	4e-155	similar to Adenylyl cyclase-associated protein 1 (CAP 1)	structure
h_cluster_05502-1+3	4.01	14	0.774797	-1.06138	0.931016	tca:662265	1e-55	similar to CG15693-PA ; K02969 small subunit ribosomal protein S20e	translation
h_cluster_05635+1	2	4.195	0.643379	1.04437	0.878849	tca:661551	2e-94	similar to CG6944-PA ; K07611 lamin B	signaling
h_cluster_05660-3+2	10	11.47	0.0750253	-1.10197	0.450761	tca:663379	5e-152	similar to CG7010-PD, isoform D ; K00161 pyruvate dehydrogenase E1 component subunit alpha [EC:1.2.4.1]	carbohydrate metabolism
h_cluster_05697+2	4.01	13.04	0.289918	1.48865	0.649241			No Hits	?
h_cluster_05759-2+2	4	9.025	0.727663	-1.0308	0.909886	tca:657702	1e-93	similar to 60S ribosomal protein L15 ; K02877 large subunit ribosomal protein L15e	translation
h_cluster_05811+1	2.8	1.732	0.0237072	1.22668	0.257641	tca:660098	0	similar to CG17337-PA ; K08660 cytosolic nonspecific dipeptidase	protein metabolism
h_cluster_05813+3	2	10.47	0.0823885	1.31566	0.475665	tca:656510	2e-63	similar to troponin I	structure
h_cluster_05883-2-1	2.04	2.091	0.213306	1.10376	0.599367	tca:660172	8e-46	similar to glycyl-tRNA synthetase ; K01880 glycyl-tRNA synthetase [EC:6.1.1.14]	protein metabolism
h_cluster_05899-1+2	2	1.639	0.476185	-1.05561	0.792569	dvi:Dvir_GJ10622	0	GJ10622 gene product from transcript GJ10622-RA	protein metabolism
h_cluster_06009-1+3	2	14.38	0.14847	1.47084	0.554136	tca:655420	6e-60	similar to CG2216-PA, isoform A	transport
h_cluster_06062+2	4.14	7.16	0.885519	1.00474	0.984058	tca:663751	3e-146	similar to CG7008-PA	translation
h_cluster_06159-2+3	4.2	13.07	0.045276	1.22195	0.337969	tca:662302	4e-40	similar to ribosomal protein L22e ; K02891 large subunit ribosomal protein L22e	translation
h_cluster_06184-1+2	18.17	25	0.162576	1.43702	0.553657	ame:408289	2e-126	similar to 14-3-3 CG17870-PC, isoform C ; K06630 tyrosine 3-monooxygenase/tryptophan 5-monooxygenase activation protein	signaling
h_cluster_06188-2	5.54	29.98	0.133873	1.21936	0.543585	tca:656904	5e-121	similar to tropomyosin 1 ; K10373 tropomyosin 1	structure
h_cluster_06222-3+2	2	57.09	0.675331	1.03628	0.889607	tca:657777	8e-95	similar to cxpwmw03 ; K03522 electron transfer flavoprotein alpha subunit	?
h_cluster_06225-1+3	6	21.97	0.461663	-1.06947	0.778925	tca:657493	3e-141	similar to Mov34 CG3416-PA ; K03038 26S proteasome regulatory subunit N8	protein metabolism
h_cluster_06275+1	2	3.175	0.766067	-1.0593	0.928072	tca:664224	2e-176	similar to bicoid stability factor CG10302-PA	translation
h_cluster_06285-1+1	10.53	20.48	0.00619004	1.18296	0.190602	tca:657943	9e-124	similar to CG6084-PA, isoform A	?
h_cluster_06293-1+3	11.53	12.97	0.206706	-1.13534	0.599042	tca:655533	0	similar to pro-phenol oxidase subunit 2	?
h_cluster_06301+1	2	2.477	0.114063	-1.37906	0.530142	nvi:100123445	2e-119	similar to CG3937-PD	signaling
h_cluster_06319-2+3	3.19	2.723	0.292133	-1.13365	0.648307	tca:659758	1e-126	similar to ubiquilin-1 ; K04523 ubiquilin	?
h_cluster_06329-3-1	41.34	51.47	0.533586	-1.31226	0.818091	tca:659358	0	similar to Myosin heavy chain CG17927-PF ; K10352 myosin heavy chain	structure
h_cluster_06375-2+1	2	3.106	0.375313	1.0488	0.711169	tca:100141769	2e-89	similar to DEAD box polypeptide 5 ; K12823 ATP-dependent RNA helicase DDX5/DBP2 [EC:3.6.1.-]	transcription
h_cluster_06481-2+3	2	4.833	0.163961	1.35494	0.55076	tca:660023	1e-50	similar to secreted protein	?
h_cluster_06493-3-1	8	19.64	0.349736	1.14285	0.694771	nvi:100119701	6e-78	similar to Hsc70/Hsp90-organizing protein HOP ; K09553 stress-induced-phosphoprotein 1	chaperone
h_cluster_06534-1+3	2	2.232	0.978396	1.00704	0.99318	tca:661585	9e-101	similar to CG18811-PA	signaling
h_cluster_06544+2	14.28	27.51	0.211308	-1.03941	0.600603	tca:664074	9e-88	similar to Protein disulfide-isomerase precursor (PDI) ; K09580 prolyl 4-hydroxylase, beta polypeptide [EC:5.3.4.1]	carbohydrate metabolism
h_cluster_06549-1+3	3	4.516	0.11851	1.31557	0.534016	tca:661270	6e-33	Csp12; chemosensory protein 12	sensory
h_cluster_06582-1-2	4	16.09	0.116682	1.13652	0.53227			No Hits	?
h_cluster_06654+1	3.42	8.383	0.0087215	1.1603	0.21484	tca:663175	1e-50	similar to ribosomal protein L31 ; K02910 large subunit ribosomal protein L31e	translation
h_cluster_06661+3	2	3.412	0.686417	-1.04814	0.894642	tca:664525	2e-145	similar to CG2330-PA	sensory
h_cluster_06675-1+3	24.33	26.29	0.945217	1.01769	0.999307	tca:662923	4e-61	similar to myosin 1 light chain	structure
h_cluster_06684-1+3	29.01	23.81	0.123931	1.04063	0.538735	tca:659350	9e-33	hypothetical protein LOC659350	?
h_cluster_06767-1+1	2	5.993	0.0847834	-1.5662	0.467574	tca:662543	2e-66	similar to Inter-alpha-trypsin inhibitor heavy chain H4 precursor	detoxification, immunity, and stress response
h_cluster_06800+1	2	3.618	0.000583095	-1.2129	0.107727	dpe:Dper_GL10774	3e-117	GL10774 gene product from transcript GL10774-RA	translation
h_cluster_06806+3	2	1.803	0.0115055	-1.12649	0.24293	tca:655020	7e-17	similar to phosphatase 2C beta	protein metabolism
h_cluster_06927+2	4	11.06	0.339664	1.05623	0.689593	tca:654912	9e-33	similar to CG9282-PA ; K02896 large subunit ribosomal protein L24e	translation
h_cluster_06992-2-2	11.48	17.22	0.802259	-1.03689	0.948591	tca:658986	5e-71	similar to CG30084-PF, isoform F	structure
h_cluster_07010-1-2	2	1.989	0.237963	-1.14061	0.623597	tca:663602	2e-154	similar to CG7332 CG7332-PA	?
h_cluster_07104+2	6.01	12.69	0.149249	1.11215	0.554245	tca:659257	1e-68	similar to CG8759-PB, isoform B ; K03626 nascent polypeptide-associated complex subunit alpha	transport
h_cluster_07157-3	6	10.82	0.367123	1.04889	0.70652	tca:659071	8e-62	similar to S14e ribosomal protein ; K02955 small subunit ribosomal protein S14e	translation
h_cluster_07257+2	2	19.86	0.193327	-1.13	0.587937	tca:661530	9e-58	similar to CG6416-PF, isoform F	structure
h_cluster_07303-1+1	7.09	13.51	0.986834	-1.07882	0.993556	tca:658219	4e-129	similar to CG31196-PC, isoform C ; K06630 tyrosine 3-monooxygenase/tryptophan 5-monooxygenase activation protein	signaling
h_cluster_07322+2	14.38	29.67	0.160723	1.46915	0.549882	tca:658699	1e-50	similar to Cytochrome c oxidase polypeptide Va, mitochondrial precursor ; K02264 cytochrome c oxidase subunit Va [EC:1.9.3.1]	respiration
h_cluster_07356+2	36.44	52.75	0.671758	1.02523	0.889658	tca:655409	0	similar to Actin-87E	structure
h_cluster_07443+1	2	6.28	0.452376	-1.05634	0.775652			No Hits	?
h_cluster_07492-2-2	2	5.952	0.340082	1.06917	0.68855	tca:662484	3e-51	similar to CG2862-PB, isoform B	nucleic acid metabolism
h_cluster_07523-1	2	5.645	0.0427176	-1.18594	0.350759	tca:661525	8e-58	similar to Protein translation factor SUI1 homolog	translation
h_cluster_07540+1	86.91	43.69	0.16586	-1.39217	0.552119	cbr:CBG14574	0	Hypothetical protein CBG14574 ; K05692 actin beta/gamma 1	structure
h_cluster_07566-2	1.7	2.08	0.029569	-1.30776	0.295291	tca:654859	5e-69	similar to GA15696-PA (and 65% Muscle M-line assembly protein unc-89)	structure
h_cluster_07603+3	6.62	15.38	0.0624306	1.10279	0.401185	tca:655685	2e-99	similar to ribosomal protein S8 ; K02995 small subunit ribosomal protein S8e	translation
h_cluster_07653+1	2	4.1	0.0194381	-1.35152	0.276245	tca:663279	5e-140	similar to CG16935-PA ; K07512 mitochondrial trans-2-enoyl-CoA reductase [EC:1.3.1.38]	fatty acid metabolism
h_cluster_07740+1	6	23.38	0.353395	1.0694	0.696423	tca:659336	3e-64	similar to Troponin C, isoform 1	structure
h_cluster_07811-1+3	6.79	9.195	0.285459	1.06497	0.653108	tca:660201	3e-92	similar to CG10467-PA ; K01785 aldose 1-epimerase [EC:5.1.3.3]	carbohydrate metabolism
h_cluster_07909-1+3	6.03	8.3	0.0364471	-1.32584	0.328469	tca:656308	6e-161	similar to sideroflexin 2	transport
h_cluster_07915-1+2	2.46	10.62	0.50032	1.09714	0.800295	tca:657607	2e-95	similar to CG5889-PA ; K00029 malate dehydrogenase (oxaloacetate-decarboxylating)(NADP+) [EC:1.1.1.40]	carbohydrate metabolism
h_cluster_07933-1	10.15	10.18	0.627917	-1.04829	0.877185	tca:661454	2e-34	similar to CG33205-PF, isoform F	signaling
h_cluster_08129-1+2	4.66	35.22	0.738777	1.04816	0.917573	tca:655573	1e-140	similar to Zeelin1 CG6803-PD	structure
h_cluster_08149-3	4	13.02	0.975755	-1.01665	0.991861	cqu:CpipJ_CPIJ008830	3e-16	pupal cuticle protein 78E	structure
h_cluster_08221-1+2	3.1	3.03	0.843903	1.00764	0.963902	tca:659619	1e-123	similar to CG3329-PA ; K02739 20S proteasome subunit beta 2 [EC:3.4.25.1]	protein metabolism
h_cluster_08222+1	2.01	1.8	0.0152184	1.09819	0.2556	tca:661165	2e-140	similar to CG9701-PA	carbohydrate metabolism
h_cluster_08239-1+1	2	4.688	0.547513	-1.10883	0.835976	tca:656634	1e-99	similar to cop9 complex subunit 7a ; K12180 COP9 signalosome complex subunit 7	signaling
h_cluster_08275+1	6	12.86	0.706257	-1.02402	0.904547	nvi:100114919	7e-14	similar to ENSANGP00000018316	?
h_cluster_08282-1+1	24.45	36.56	0.468379	-1.12161	0.78488	api:100169122	2e-148	similar to glyceraldehyde-3-phosphate dehydrogenase ; K00134 glyceraldehyde 3-phosphate dehydrogenase [EC:1.2.1.12]	carbohydrate metabolism
h_cluster_08289-1+3	6.09	14.62	0.859033	-1.01932	0.973658	tca:657039	1e-168	similar to Succinate dehydrogenase [ubiquinone] flavoprotein subunit, mitochondrial precursor (Fp) (Flavoprotein subunit of complex II) ; K00234 succinate dehydrogenase (ubiquinone) flavoprotein subunit [EC:1.3.5.1]	carbohydrate metabolism
h_cluster_08348+3	4.05	14.35	0.00268356	1.16319	0.15255	tca:657373	1e-63	similar to Low molecular weight phosphotyrosine protein phosphatase 2 (Low molecular weight cytosolic acid phosphatase 2) (PTPase 2)	protein metabolism
h_cluster_08358-2	3	3.211	0.522246	-1.08924	0.812504	tca:655330	2e-77	similar to Leucine zipper-EF-hand containing transmembrane protein 1, mitochondrial precursor	detoxification, immunity, and stress response
h_cluster_08366-3-1	2	5.753	0.583478	-1.06359	0.853843	tca:655683	2e-112	similar to Guanine nucleotide exchange factor-related protein (Deafness locus associated putative guanine nucleotide exchange factor) (DelGEF)	signaling
h_cluster_08371-1+1	4	9.957	0.102725	1.12226	0.492949	nvi:100118434	1e-55	similar to translationally controlled tumor protein	signaling
h_cluster_08485-1+2	4	9.04	0.444705	1.0971	0.767843			No Hits	?
h_cluster_08514-2	3.55	4.062	0.418476	1.07234	0.750616	tca:660785	3e-152	similar to CG9701-PA	carbohydrate metabolism
h_cluster_08565+2	4.7	18.12	0.551559	1.04834	0.838688	tca:656528	2e-90	similar to S7e ribosomal protein ; K02993 small subunit ribosomal protein S7e	translation
h_cluster_08578+2	3.49	5.495	0.702265	-1.0237	0.900996	cqu:CpipJ_CPIJ004713	1e-40	mitochondrial ATP synthase F chain	respiration
h_cluster_08659+1	10.42	14.89	0.0944968	-1.07282	0.468679	tca:662783	5e-170	similar to CG6439-PA ; K00030 isocitrate dehydrogenase (NAD+) [EC:1.1.1.41]	carbohydrate metabolsim
h_cluster_08736-1+1	17.34	27.35	0.00608943	-1.19262	0.195656	api:100164899	4e-120	similar to alanine aminotransferase ; K00814 alanine transaminase [EC:2.6.1.2]	?
h_cluster_08821-1-3	5.17	6.322	0.205237	1.11011	0.601864	aag:AaeL_AAEL004325	6e-104	ribosomal protein L5 ; K02932 large subunit ribosomal protein L5e	translation
h_cluster_09054-1-3	2	2.572	0.514313	-1.10823	0.806959	ame:552326	5e-44	similar to CG9259-PA	?
h_cluster_09082-4-1	1.53	2.91	0.919749	-1.00582	0.996619	tca:656502	2e-128	similar to skd/vacuolar sorting ; K12196 vacuolar protein-sorting-associated protein 4	transport
h_cluster_09084+2	2	17.84	0.930985	1.02113	1.00145	tca:664343	2e-100	similar to CG5840-PA, isoform A ; K00286 pyrroline-5-carboxylate reductase [EC:1.5.1.2]	protein metabolism
h_cluster_09161-1+3	8.99	10.48	0.346647	1.13459	0.694234	tca:658097	2e-112	similar to CG6084-PA, isoform A	?
h_cluster_09167-4-1	2	2.965	0.409911	1.06986	0.753543	tca:655826	1e-135	hypothetical protein LOC655826	?
h_cluster_09250-1+2	14.42	15.27	0.886222	-1.10237	0.983361	tca:661641	0	similar to CG1970-PA ; K03935 NADH dehydrogenase (ubiquinone) Fe-S protein 2 [EC:1.6.5.3 1.6.99.3]	respiration
h_cluster_09534-2+3	4	9.904	0.0458049	1.29134	0.338499	tca:661891	6e-86	similar to CG11522-PB, isoform B ; K02934 large subunit ribosomal protein L6e	translation
h_cluster_09571+3	2	4.158	0.177232	-1.16864	0.564546	tca:655520	4e-70	similar to reticulon/nogo	signaling
h_cluster_09633+1	20.56	35.16	0.538642	1.09779	0.824133	tca:659621	1e-79	similar to CG5023-PA	structure
h_cluster_09661-5-1	8	12.41	0.0215448	1.62974	0.269858	tca:656276	2e-20	similar to 60S acidic ribosomal protein P2 (Acidic ribosomal protein RPA1) ; K02943 large subunit ribosomal protein LP2	translation
h_cluster_09712-2	1.45	2.247	0.000609239	-1.2024	0.0900455			No Hits	?
h_cluster_09822-1	4.04	3.365	0.270794	1.15759	0.639351	ame:409832	2e-73	similar to Ribosomal protein L18A CG6510-PA ; K02882 large subunit ribosomal protein L18Ae	translation
h_cluster_09879-1+3	13.31	24	0.114505	1.18792	0.52887	tca:659393	1e-91	similar to peroxiredoxins, prx-1, prx-2, prx-3	detoxification, immunity, and stress response
h_cluster_09911-2+2	2	7.143	0.184242	-1.1359	0.579381	tca:662482	2e-133	similar to CG1507-PA, isoform A	?
h_cluster_10152-1+3	2.09	6.329	0.175235	1.17287	0.567975	tca:663013	1e-64	similar to CG12775-PA ; K02889 large subunit ribosomal protein L21e	translation
h_cluster_10171-3-3	4.07	7.91	0.00459302	-1.2429	0.188569	tca:658327	2e-148	similar to CG4001-PB, isoform B ; K00850 6-phosphofructokinase [EC:2.7.1.11]	carbohydrate metabolism
h_cluster_10252+1	11.46	14.72	0.157952	1.62956	0.548012	tca:657758	1e-39	similar to flightin CG7445-PA	structure
h_cluster_10261+2	1.59	0	0.2803	-1.15988	0.649347	tca:659357	2e-59	similar to CG31988-PA	?
h_cluster_10342+1	2	6.452	0.57831	-1.0546	0.854741			No Hits	?
h_cluster_10374+3	11.68	18.68	0.136907	-1.48116	0.543949	tca:657543	8e-153	similar to GA17761-PA	fatty acid metabolism
h_cluster_10512+3	4	8.249	0.131775	-1.11986	0.538022	tca:661409	3e-67	similar to CG9453-PG, isoform G	hormone metabolism
h_cluster_10531-3	3.7	4.878	0.309097	-1.77648	0.66402			No Hits	?
h_cluster_10598-2	2	4.219	0.87307	-1.02077	0.982037	tca:657832	2e-69	similar to ubiquitin conjugating enzyme E2 ; K10580 ubiquitin-conjugating enzyme E2 N [EC:6.3.2.19]	protein metabolism
h_cluster_10625+3	2	6.984	0.67685	1.03574	0.890022	tca:659747	9e-108	similar to CG1721-PA, isoform A ; K01834 phosphoglycerate mutase [EC:5.4.2.1]	carbohydrate metabolism
h_cluster_10723+2	2.01	2.746	0.349772	-1.20672	0.692979	tca:656453	1e-92	glyoxylate reductase/hydroxypyruvate reductase-like	?
h_cluster_10758+2	19.42	22.55	0.58341	1.06009	0.855437			No Hits	?
h_cluster_10806+1	2.82	8.264	0.199893	-1.08297	0.593258	aag:AaeL_AAEL009872	1e-142	alanine aminotransferase ; K00814 alanine transaminase [EC:2.6.1.2]	?
h_cluster_11069+2	5.38	9.375	0.557449	1.04566	0.842444	tca:661043	4e-139	similar to CG12908-PA, isoform A	structure
h_cluster_11167+2	8.02	18.64	0.927098	-1.0043	1.00018	ame:412396	4e-45	similar to CG10664-PA, isoform A ; K02263 cytochrome c oxidase subunit IV [EC:1.9.3.1]	?
h_cluster_11228-3	4.07	11.94	0.166541	1.09238	0.549438	ame:410280	2e-119	similar to ran CG1404-PA, isoform A ; K07936 GTP-binding nuclear protein Ran	signaling
h_cluster_11235-2+1	2.06	24.52	0.786328	-1.03129	0.940286	tca:659350	4e-23	hypothetical protein LOC659350	?
h_cluster_11510+1	2	6.633	0.98213	-1.00865	0.994239	tca:662809	2e-77	similar to troponin C	binding
h_cluster_11726+2	14.62	18.4	0.226567	1.25883	0.61107	tca:656510	2e-52	similar to troponin I	structure
h_cluster_11768+1	5.42	14.42	0.0971422	1.16647	0.478587	tca:664596	4e-22	similar to 13 kDa hemolymph protein a	sensory
h_cluster_11916-1+3	2	2.542	0.0904892	-1.2039	0.464385	tca:656198	7e-73	similar to CG3074-PA, isoform A	detoxification, immunity, and stress response
h_cluster_11975-1-2	6	8.807	0.645826	-1.04099	0.878942	tca:663814	7e-86	similar to CG3186-PA, isoform A ; K03263 translation initiation factor eIF-5A	translation
h_cluster_11996-1	2	4.984	0.370075	1.2804	0.708511	tca:660091	3e-104	similar to CG8593-PA : Quemao (GGPPS)	signaling
h_cluster_12180+2	2	3.385	0.713185	1.026	0.907132	tca:661175	2e-79	similar to CG5345-PA ; K01758 cystathionine gamma-lyase [EC:4.4.1.1]	protein metabolism
h_cluster_12341+2	1.7	2.424	0.163263	1.17916	0.55092	tca:657650	3e-95	similar to CG2746-PA, isoform A ; K02885 large subunit ribosomal protein L19e	translation
h_cluster_12352+3	5.78	14.39	0.96933	1.00452	0.996293	tca:662087	2e-65	similar to CG1349-PA	detoxification, immunity, and stress response
h_cluster_12362+2	2	2.973	0.0683822	1.16905	0.424659	tca:654968	6e-62	similar to CG5784-PB, isoform B	transport
h_cluster_12429-1+2	2.15	2.35	0.669322	-1.1127	0.88962	tca:655267	2e-68	similar to hydroxyprostaglandin dehydrogenase 15 (NAD)	hormone metabolism
h_cluster_12487+1	2	3.279	0.694762	-1.02504	0.896037	tca:658307	5e-65	similar to Phospholipid hydroperoxide glutathione peroxidase, mitochondrial precursor (PHGPx) (GPX-4)	detoxification, immunity, and stress response
h_cluster_12524-2	3.23	4.751	0.974398	-1.00338	0.994586	tca:656153	2e-94	similar to CG7823-PA ; K12462 Rho GDP-dissociation inhibitor	?
h_cluster_12538-1+3	4	24.44	0.786696	-1.00914	0.939205			No Hits	?
h_cluster_12694+2	10.46	46.25	0.368088	-1.07899	0.706538	tca:100141906	2e-24	similar to CG7630 CG7630-PA	?
h_cluster_12718-2-3	11.83	25.29	0.0892683	-1.09837	0.464572	tca:664343	7e-89	similar to CG5840-PA, isoform A ; K00286 pyrroline-5-carboxylate reductase [EC:1.5.1.2]	protein metabolism
h_cluster_12778+1	5.13	7	0.674784	-1.03873	0.892066	tca:662976	6e-18	similar to CG6472-PA	lipid metabolism
h_cluster_12831+2	2	6.25	0.246008	-1.21234	0.622602	tca:656122	3e-83	similar to CG15105-PA, isoform A	?
h_cluster_12978+3	4	5.455	0.774525	1.0155	0.932205	tca:655672	2e-98	similar to aldo-keto reductase	?
h_cluster_13040+2	6	10.23	0.0211485	-1.24517	0.26946			No Hits	?
h_cluster_13083-1+2	12.69	21.77	0.765842	1.01458	0.929322	tca:657168	2e-75	similar to H+ transporting ATP synthase O subunit ; K02137 F-type H+-transporting ATPase oligomycin sensitivity conferral protein [EC:3.6.3.14]	respiration
h_cluster_13231+3	4.2	7.877	0.151034	-1.0792	0.549825	tca:657719	5e-68	similar to peroxiredoxin-like protein	detoxification, immunity, and stress response
h_cluster_13258+2	16.04	28.76	0.130427	-1.35846	0.538466	tca:662701	0	similar to CG1516-PE, isoform E ; K01959 pyruvate carboxylase subunit A [EC:6.4.1.1]; K01960 pyruvate carboxylase subunit B [EC:6.4.1.1]	carbohydrate metabolsim
h_cluster_13447+2	6	11.72	0.21858	-1.09401	0.604984	cqu:CpipJ_CPIJ018590	3e-43	NADH dehydrogenase iron-sulfur protein 8, mitochondrial ; K03941 NADH dehydrogenase (ubiquinone) Fe-S protein 8 [EC:1.6.5.3 1.6.99.3]	respiration
h_cluster_13523+2	2.97	3.69	0.331792	-1.13888	0.690688	tca:664573	5e-65	similar to CG12203-PA ; K03937 NADH dehydrogenase (ubiquinone) Fe-S protein 4 [EC:1.6.5.3 1.6.99.3]	respiration
h_cluster_13674-1+1	4	7.36	0.176316	1.16197	0.56651	ame:409728	5e-102	similar to ribosomal protein S5 ; K02989 small subunit ribosomal protein S5e	translation
h_cluster_13710+2	26.92	41.68	0.044834	-1.34854	0.34157	tca:662925	1e-122	similar to voltage-dependent anion-selective channel ; K05862 voltage-dependent anion channel	transport
h_cluster_13800+1	2	3.865	0.578754	-1.04844	0.85369	tca:662666	3e-80	similar to angiopoietin-like 1 precursor	signaling
h_cluster_13879+1	2	6.115	0.239946	-1.27599	0.620001	tca:663066	1e-129	similar to cathepsin b ; K01363 cathepsin B [EC:3.4.22.1]	protein metabolism
h_cluster_13890-3	4	7.826	0.00160856	1.15902	0.13208	tca:655928	2e-49	similar to ribosomal protein S24e ; K02974 small subunit ribosomal protein S24e	translation
h_cluster_13985+1	2.82	0	0.822158	1.0165	0.961353	tca:660741	0	similar to rTS beta protein	protein metabolism
h_cluster_14016-2-1	4.49	6.855	0.0380752	1.11764	0.33103	tca:660748	1e-47	similar to CG6846-PA ; K02898 large subunit ribosomal protein L26e	translation
h_cluster_14034-1+1	1.7	3.185	0.731598	1.02472	0.911721	tca:662379	3e-89	similar to Proteasome subunit beta type 6 precursor (Proteasome delta chain) (Macropain delta chain) (Multicatalytic endopeptidase complex delta chain) (Proteasome subunit Y) ; K02738 20S proteasome subunit beta 1 [EC:3.4.25.1]	protein metabolism
h_cluster_14146-3	7.3	38.03	0.756218	-1.17661	0.923711	tca:661707	6e-23	similar to CREG1 protein precursor (Cellular repressor of E1A-stimulated genes 1)	transcription
h_cluster_14157-1+1	2	4.071	0.233587	-1.15754	0.616503			No Hits	?
h_cluster_14161+3	10.14	16.58	0.947101	-1.01783	0.995602	tca:659658	2e-93	similar to GTP:AMP phosphotransferase mitochondrial ; K00939 adenylate kinase [EC:2.7.4.3]	nucleic acid metabolism
h_cluster_14204-1-2	2.46	4.386	0.617197	1.04422	0.872101	tca:657461	4e-63	similar to ribosomal protein S11-2 ; K02949 small subunit ribosomal protein S11e	translation
h_cluster_14215+3	4	7.818	0.423558	-1.17365	0.750622	tca:655257	2e-57	similar to CG4447-PA ; K02838 ribosome recycling factor	translation
h_cluster_14230-1+1	4.85	7.869	0.833317	-1.01468	0.963727	tca:663119	9e-89	similar to Glutathione S-transferase 1-1 (GST class-theta) ; K00799 glutathione S-transferase [EC:2.5.1.18]	detoxification, immunity, and stress response
h_cluster_14241+3	16.74	25.91	0.315233	-1.2624	0.669416	tca:663181	8e-78	similar to CG11064-PA	signaling
h_cluster_14356+3	4.65	6.977	0.969645	1.00103	0.995233	tca:656019	1e-96	similar to luciferin-regenerating enzyme	?
h_cluster_14402-3	2	7.328	0.581961	-1.30049	0.855008	aag:AaeL_AAEL003272	2e-21	pupal cuticle protein 78E, putative	structure
h_cluster_14461-1	2	3.378	0.0157213	1.14165	0.258179	tca:655927	8e-74	similar to dodo ; K09578 peptidyl-prolyl cis-trans isomerase NIMA-interacting 1 [EC:5.2.1.8]	signaling
h_cluster_14570+3	2	33.47	0.350404	-1.23492	0.692376	dmo:Dmoj_GI10131	2e-155	GI10131 gene product from transcript GI10131-RA ; K01623 fructose-bisphosphate aldolase, class I [EC:4.1.2.13]	carbohydrate metabolism
h_cluster_14581+1	6.03	11.04	0.195859	1.06103	0.588374	tca:656796	2e-101	similar to ribosomal protein S6 ; K02991 small subunit ribosomal protein S6e	translation
h_cluster_14627-1	2	3.976	0.557181	1.04689	0.843764	tca:663731	0	similar to CG5289-PA ; K03062 26S proteasome regulatory subunit T2	protein metabolism
h_cluster_14637-1-1	4	9.428	0.343373	1.07201	0.691424	tca:656356	5e-36	similar to CG31884-PA, isoform A ; K03671 thioredoxin 1	homeostasis
h_cluster_14919-1+1	7.7	10.69	0.018295	1.18814	0.275919	tca:656540	6e-74	similar to CG9917-PA	?
h_cluster_14974-2	4	6.316	0.125919	-1.15593	0.537884	tca:660533	0	similar to CG1915-PC, isoform C	structure
h_cluster_15133-3	2.12	4.331	0.0451764	1.2324	0.340667	tca:663651	2e-93	similar to 60S ribosomal protein L9 ; K02940 large subunit ribosomal protein L9e	translation
h_cluster_15158-2+2	2.38	5.49	0.0773701	-1.17381	0.461101	tca:662410	1e-99	similar to Proteasome subunit beta type 3 (20S proteasome subunit beta-3) ; K02735 20S proteasome subunit beta 3 [EC:3.4.25.1]	protein metabolism
h_cluster_15272-1	2	3.425	0.630722	1.03855	0.876135	tca:658496	7e-115	similar to proteasome alpha 3 subunit ; K02727 20S proteasome subunit alpha 7 [EC:3.4.25.1]	protein metabolism
h_cluster_15635-2+3	2.16	2.967	0.828098	-1.03375	0.963723	tca:663333	6e-79	similar to CG6815-PA	?
h_cluster_15664+2	2	8.734	0.66854	1.05364	0.890182	tca:662804	2e-27	similar to vacuolar ATP synthase subunit G ; K02152 V-type H+-transporting ATPase subunit G [EC:3.6.3.14]	transport
h_cluster_15693-2+1	2	3.96	0.896321	-1.01665	0.987155	cqu:CpipJ_CPIJ011017	0	heat shock protein ; K09488 TNF receptor-associated protein 1	chaperone
h_cluster_15697-1	1.4	26.22	0.286757	1.2281	0.650042	tca:658667	4e-114	similar to CG3861-PA, isoform A ; K01647 citrate synthase [EC:2.3.3.1]	carbohydrate metabolism
h_cluster_15872-1+2	4.25	6.261	0.475307	-1.18083	0.792894	tca:663209	1e-66	similar to CG3661-PA ; K02894 large subunit ribosomal protein L23e	translation
h_cluster_16109+2	4	9.774	0.833667	-1.0268	0.962625	tca:659167	3e-121	similar to 40S ribosomal protein S3 ; K02985 small subunit ribosomal protein S3e	translation
h_cluster_16167-2+2	44.71	51.83	0.688243	-1.11907	0.89387	tca:659358	9e-144	similar to Myosin heavy chain CG17927-PF ; K10352 myosin heavy chain	structure
h_cluster_16208-2+3	3.7	14.67	0.936059	-1.02063	0.998193	nvi:100115358	1e-31	similar to H(+)-transporting ATPase ; K02150 V-type H+-transporting ATPase subunit E [EC:3.6.3.14]	transport
h_cluster_16245-2	6	7.537	0.126268	1.42746	0.536276	tca:664459	2e-42	similar to CG7283-PA, isoform A ; K02865 large subunit ribosomal protein L10Ae	translation
h_cluster_16354-1+1	6.93	9.836	0.211047	-1.05201	0.604512	tca:664430	7e-84	similar to CG3195-PA, isoform A ; K02870 large subunit ribosomal protein L12e	translation
h_cluster_16384-1+1	2	17.78	0.165452	1.25269	0.553254	tca:655022	6e-79	Idgf4; imaginal disc growth factor 4	structure
h_cluster_16409-1+3	2.03	3.67	0.221842	-1.11679	0.611722	tca:659752	6e-100	similar to sec-23 interacting protein P125	transport
h_cluster_16413-2+2	2	15.59	0.891289	-1.01546	0.983079	tca:657039	3e-86	similar to Succinate dehydrogenase [ubiquinone] flavoprotein subunit, mitochondrial precursor (Fp) (Flavoprotein subunit of complex II) ; K00234 succinate dehydrogenase (ubiquinone) flavoprotein subunit [EC:1.3.5.1]	carbohydrate metabolism
h_cluster_16459-2+2	3.7	10.13	0.181547	-1.07397	0.573346			No Hits	?
h_cluster_16519+3	4.03	13.17	0.040632	1.09592	0.341216	tca:659649	2e-85	similar to CG2852-PA, isoform A ; K03768 peptidyl-prolyl cis-trans isomerase B (cyclophilin B) [EC:5.2.1.8]	protein metablosim
h_cluster_16534+1	2	6	0.720798	1.02231	0.908992	tca:662743	1e-55	similar to 40S ribosomal protein S26 (DS31) ; K02976 small subunit ribosomal protein S26e	translation
h_cluster_16556-1+2	2	2.951	0.434605	-1.068	0.762882	tca:662323	4e-141	similar to CG10990 CG10990-PB	?
h_cluster_16692-2+3	4	15.44	0.950803	1.00069	0.991034	tca:659616	3e-21	similar to CG2998-PA ; K02979 small subunit ribosomal protein S28e	translation
h_cluster_16761+2	2	1.898	0.860632	1.00728	0.973977	tca:657004	3e-114	similar to CG5390-PA	protein metabolism
h_cluster_17045-2	4	13.33	0.28021	-1.05631	0.651179	tca:661042	4e-85	similar to CG4376-PB, isoform B ; K05699 actinin alpha	structure
h_cluster_17064+2	8.02	27.33	0.502348	1.1342	0.801804	nvi:100113568	4e-26	similar to pupal cuticle protein 78E, putative	structure
h_cluster_17510+3	6.28	16.52	0.0535666	1.34115	0.36996			No Hits	?
h_cluster_17540-3	6	18.15	0.714492	1.01894	0.904126	tca:663871	4e-59	similar to CG16901-PC, isoform C	translation
h_cluster_17634+1	2	4.167	0.298488	-1.53111	0.650686	tca:656728	5e-137	similar to ATP-citrate synthase ; K01648 ATP citrate (pro-S)-lyase [EC:2.3.3.8]	carbohydrate metabolism
h_cluster_17658-2+3	2	7.619	0.67519	-1.03715	0.891009	tca:658150	2e-110	similar to CG5170-PC, isoform C	mitosis
h_cluster_17723-2-2	8.23	22.75	0.321658	-1.05495	0.673385	tca:663322	7e-105	similar to Vacuolar ATP synthase catalytic subunit A, osteoclast isoform (V-ATPase A subunit 2) (Vacuolar proton pump alpha subunit 2) (V-ATPase 69 kDa subunit 2) (Isoform HO68) ; K02145 V-type H+-transporting ATPase subunit A [EC:3.6.3.14]	transport
h_cluster_18045-3	2	6.827	0.231618	-1.4581	0.617928	tca:656174	3e-119	similar to CG1651-PC, isoform C	signaling
h_cluster_18065+1	15.33	30.16	0.43953	1.12309	0.767879	tca:657196	1e-78	similar to heat shock protein 1	chaperone
h_cluster_18274-2-3	2	29.05	0.0856104	-1.3192	0.465192	tca:662701	3e-97	similar to CG1516-PE, isoform E ; K01959 pyruvate carboxylase subunit A [EC:6.4.1.1]; K01960 pyruvate carboxylase subunit B [EC:6.4.1.1]	carbohydrate metabolsim
h_cluster_18398-1+1	4.25	8.242	0.663437	1.02179	0.8898	tca:661348	1e-123	similar to CG3263-PC, isoform C ; K04739 cAMP-dependent protein kinase regulator	signaling
h_cluster_18507+1	2	8.12	0.422752	1.1455	0.752804	dme:Dmel_CG6871	4e-75	Cat; Catalase (EC:1.11.1.6); K03781 catalase [EC:1.11.1.6]	detoxification, immunity, and stress response
h_cluster_18550+1	2	21.59	0.53239	-1.08752	0.817955	tca:663181	1e-40	similar to CG11064-PA	signaling
h_cluster_18627+3	19.31	46.39	0.190572	-1.37586	0.584367	tca:663181	2e-33	similar to CG11064-PA	signaling
h_cluster_18805-1	4.17	14.64	0.245438	-1.23641	0.623294	tca:659478	2e-116	similar to ribosomal protein L10e ; K02866 large subunit ribosomal protein L10e	translation
h_cluster_18837-1	2	4.367	0.721942	-1.08305	0.908884	tca:663487	1e-26	similar to CG8547-PA, isoform A	?
h_cluster_18852+2	2	7.643	0.37813	1.11004	0.712852	tca:661860	9e-45	similar to CG7917-PA	transcription
h_cluster_18874-2	2.02	4.49	0.79881	1.01343	0.946027	tca:663882	5e-99	similar to CG10724-PB, isoform B	structure
h_cluster_19010+1	8.02	29.86	0.523102	-1.03052	0.810424	tca:663181	4e-29	similar to CG11064-PA	signaling
h_cluster_19034-1	2	10.96	0.142959	-1.21481	0.547393	tca:663322	9e-163	similar to Vacuolar ATP synthase catalytic subunit A, osteoclast isoform (V-ATPase A subunit 2) (Vacuolar proton pump alpha subunit 2) (V-ATPase 69 kDa subunit 2) (Isoform HO68) ; K02145 V-type H+-transporting ATPase subunit A [EC:3.6.3.14]	transport
h_cluster_19125-1+3	2.21	4.626	0.0896256	-3.8142	0.46317	tca:662219	1e-78	similar to CG11661-PF, isoform F ; K00164 2-oxoglutarate dehydrogenase E1 component [EC:1.2.4.2]	carbohydrate metabolism
h_cluster_19175+3	14.4	34.86	0.503149	-1.13681	0.801351	tca:663181	1e-69	similar to CG11064-PA	signaling
h_cluster_19266-3	2.04	3.704	0.497258	1.10481	0.798856	nvi:100123558	3e-98	similar to ENSANGP00000023647 ; K01490 AMP deaminase [EC:3.5.4.6]	nucleic acid metabolism
h_cluster_19350+1	2.09	8.372	0.15974	-1.09249	0.549061	tca:655714	2e-60	similar to GA18507-PA	?
h_cluster_19674-3	2	7.287	0.516552	-1.06826	0.808754	tca:660571	2e-118	similar to CG10882-PA	transport
RRRRRf_cluster_c1537-2REVERSED	1.52	2.964	0.293945	-1.09427	0.650374			No Hits	?
RRRRRf_cluster_c4596+1REVERSED	1.52	1.744	0.000433878	1.54789	0.106879			No Hits	?
RRRRRf_cluster_c778-3REVERSED	2	4.058	0.1358	-1.26026	0.545413	tca:661723	4e-97	similar to CG18009-PD, isoform D ; K03120 transcription initiation factor TFIID TATA-box-binding protein	transcription
RRRRRh_cluster_00461-2REVERSED	1.4	3.927	0.561616	1.04812	0.841854	tca:663755	5e-113	similar to CG5219-PA	translation
RRRRRh_cluster_09510-3-2REVERSED	1.7	2.642	0.0940108	1.16235	0.469419			No Hits	?
RRRRRh_cluster_12071-3REVERSED	1.52	7.407	0.999622	-1.00022	1.0037	tca:659867	2e-28	similar to GA21720-PA	?
RRRRRs_cluster_12510-1REVERSED	2.18	2.957	0.587276	1.02726	0.850974	ecu:ECU11_1720	1e-50	hypothetical protein	?
RRRRRs_cluster_14708+2REVERSED	1.4	3.607	0.376489	1.09702	0.711574			No Hits	?
s_cluster_01767+1	12	33.72	0.0169901	1.3073	0.267142			No Hits (ADFb like protein [Tribolium castaneum]) 78%	?
s_cluster_02177+2	4	6.633	0.223105	-1.10217	0.608394	tca:658306	5e-27	similar to CG5494-PA	structure
s_cluster_02541+2	7.53	22.07	0.902252	-1.00815	0.990734	tca:657758	2e-25	similar to flightin CG7445-PA	structure
s_cluster_02560+1	6.43	20.6	0.744393	-1.07567	0.918375			No Hits	?
s_cluster_03073+1	2	7.666	0.75848	1.03406	0.924945			No Hits	?
s_cluster_03311+3	2	2.559	0.0222752	-1.487	0.249415			No Hits	?
s_cluster_03357+1	7.55	12.5	0.000226781	-2.17472	0.0837954			No Hits	?
s_cluster_03383+1	6.22	16.14	0.937036	-1.00268	0.997795	tca:663846	1e-45	similar to CG5596-PA, isoform A	structure
s_cluster_03564+2	6.89	9.059	0.017809	-1.51884	0.274184			laminin and tropomyosin (under 50% aa similarity)	?
s_cluster_03678+1	4	7.471	0.286592	-1.04872	0.651666	aag:AaeL_AAEL000038	2e-47	serine protease	protein metabolism
s_cluster_04032+1	25.4	31.13	0.372808	1.22427	0.710065	tca:663893	3e-78	similar to CG7107-PG, isoform G ; K12046 troponin T, fast skeletal muscle	structure
s_cluster_04532+2	4.72	12.45	0.0829702	-1.15603	0.47531	tca:660229	2e-14	similar to CG4409-PA	?
s_cluster_05117+2	4.89	6.528	0.284296	-1.17611	0.654502			No Hits	?
s_cluster_05779+1	5.51	7.927	0.197203	-1.14861	0.587633			No Hits	?
s_cluster_05887+1	23.15	22.87	0.184854	-1.16682	0.576402			No Hits	?
s_cluster_06950+3	15.85	45.7	0.616599	-1.12878	0.872924			No Hits	?
s_cluster_07015+1	1.7	10.52	0.0592176	-1.22642	0.387272	dvi:Dvir_GJ17449	2e-101	GJ17449 gene product from transcript GJ17449-RA	carbohydrate metabolism
s_cluster_07015+3	5.52	12.87	0.0140892	-1.23246	0.260299	dvi:Dvir_GJ17449	2e-101	GJ17449 gene product from transcript GJ17449-RA (enolase)	carbohydrate metabolism
s_cluster_07312+3	7.53	10.02	0.268741	-1.07549	0.640644	tca:658379	8e-51	similar to CG5494-PA	structure
s_cluster_07342+1	2	4.4	0.175953	-1.22903	0.567814	ame:724436	3e-17	similar to secretory Phospholipase A2 CG11124-PA, isoform A	lipid metabolism
s_cluster_07408+2	2.03	1.596	0.240251	1.11958	0.618624	tca:664181	0	similar to past-1	signaling
s_cluster_07947+2	6	22.68	0.764199	1.03935	0.928853	api:100160381	2e-16	cuticle protein	structure
s_cluster_08061+2	2	10.53	0.884665	1.003	0.986075	tca:658941	9e-29	similar to CG32405-PA	structure
s_cluster_08107+2	25.38	51.68	0.750915	1.01992	0.920276			No Hits	?
s_cluster_08534+1	6.01	19.9	0.14372	-1.18774	0.547471			No Hits	?
s_cluster_09794+2	2.89	2.75	0.930282	1.01705	1.00215			No Hits	?
s_cluster_09803+1	9.53	38.81	0.23818	1.23087	0.62196	smm:Smp_053390	6e-39	histone H4	transcription
s_cluster_10811+1	2	7.784	0.559302	1.05085	0.841801			No Hits	?
s_cluster_11682+1	3.4	12.18	0.823769	-1.00905	0.961714	tca:662760	9e-49	similar to F36A2.8	?
s_cluster_11843+1	4.12	9.867	0.0919818	-1.2152	0.465579	tca:663023	4e-130	similar to Glyceraldehyde-3-phosphate dehydrogenase II (GAPDH II) ; K00134 glyceraldehyde 3-phosphate dehydrogenase [EC:1.2.1.12]	carbohydrate metabolism
s_cluster_12266+3	2	6.25	0.0726293	-1.25003	0.439943			No Hits	?
s_cluster_12544+1	2	8.846	0.489972	1.06818	0.799313	tca:656750	4e-33	similar to Cuticular protein 47Ef CG13214-PA	structure
s_cluster_14663+2	2	5.882	0.125542	1.38897	0.539392	tca:660521	7e-42	similar to CG15697-PA, isoform A ; K02983 small subunit ribosomal protein S30e	translation
s_cluster_16359+2	2	2.439	0.119225	-1.22797	0.533984	tca:660424	2e-34	similar to CG3420-PA	transcription
s_cluster_17180+1	2	6.358	0.156255	1.16007	0.547264			No Hits	?
s_cluster_18588+3	1.7	6.433	0.28176	1.10803	0.65069	tca:660256	7e-39	similar to CG1101-PA ; K12881 THO complex subunit 4	transcription
s_cluster_19682+1	2.01	10.33	0.965094	-1.02442	0.996096	tca:663877	6e-67	similar to CG4696-PA, isoform A	structure
a Suffix (+1,+2,+3,-1,-2,-3) indicates translation frame. Non-translated contig sequences can be found in supplemental materials.
b Estimate only, based on a match to an EST assembly which may represent an incomplete sequence, or include 5’ and 3’ UTR translations.

## Sheet: Table S3 - Sequences
Supporting Information - Table S3 - Untranslated Transcriptome Sequences
>h_cluster_00005-1
TTATCATAATTCGCTAATAGTAAGTGCGTCGGACTTTATTCTTCAATGCAATTTATCTTAGTATTGTAATTTAGATTTGGAATAATTTTTATAAATATTTTATCGAAGTGATGCTGTAAGCACATCTTGCTGGCGGCAAAATTTTTGAACGTCGACATCAACTGCGCATACTCGGTATGATTCGTAGCGTTTCCGGTACGTCATTGAACGAGTAGGCTACGAAAGTGGGGGGGGAGTTCAATCGGAGAGTCTCTTCCTTTTTGACTGACTCGTTGCACGGTACAGCTGCTGTCTCGTTAAGTTGTTAAATTCCAAGTGTTCATTATATTTTAAGTTCGTTCAACTGTTGCATTTAGAGAATTCCAAACAGTCGAAATGGGTAAAGAAAAGGTTCATATT…
>h_cluster_00006-1
GGGGGATCCCGAACTTACTTAAGTAGGCCGTTGGCAAATTAGGGGGGAGTCGCGGGTGTTTCTGAGAGAGCAAACATCAACGATCATGGCGGACAAGGAGAAGAAGGTTAAGAAGAAGAAGAAGGAAGACGCAGGTGAAGCGCCTGCTGCCGCCCCAGCTCCTGCAGCTGAAACCCGCACCTCATCCAAGAGCTCCTCGAAGAGGGCGAAACGTTCCGGATCCAATGTCTTCTCCATGTTCTCGCAGAGCCAAGTGGCAGAGTTCAAGGAAGCCTTCCAGCTGATGGACCATGACAAAGATGGCATCATCAGCAAGGAAGACTTGAGGGCCACCTTCGACGCTGTTGGTAAAATCGCCAGCGAGAAGGAACTGGACGAGATGGTTCGCGAAGCACCTGG…
>h_cluster_00009-1
GGGGGCACATGACCGGGGCCGGGGCTCTTCGCTTTTCGTGCTGAATCGTCTACTTCACTGGCAGTTTAGTGCGCGGTCCGAATACACCTGGACATAATTGTCGCTCGTACCCTTGATTTCAAGCCCTATTGCAAACCTACCACAAAATGTCTCTGTCTGACCCAGTTGCCTTCTTCAAAGATTTCCTGGCTGGAGGTATCTCTGCCGCTGTATCCAAAACATGTGTAGCCCCAATCGAACGTGTGAAATTGCTTTTGCAAGTACAGCACATTTCCAAGCAAATCCCCGAAGATCAACGTTACAAAGGTATGGTCGACTGTTTTGTCCGTATCCCCAAGGAACAAGGTGTATTGGCTTACTGGCGTGGTAACACCGCTAACGTAATCAGATATTTCCCAA…
>h_cluster_00010-1
GGGGGTCGGGGGTCTTTATCTATGGTTTCGGGGCCCTTTCACAATTTGTGTTGCTGCTGTTTGTTCTTCGATTTTCGCAATCTTCGAAAATCTTACTAAACTCGGAATAATTTTCATCGAAAAAGTAAAGTTTCCCAATTAAACACCATGGCAGACAAGACTGAGGAGCTAGTCAAGAAGAAGAGGACCTTCAAAAAGTTCACATACAGAGGTGTTGATCTGGACCAACTTTTGGACATGCCAAATGAACAACTCATGGAGTTGATGCACTGTCGGGCAAGGCGACGTTTTAGCCGTGGACTGAAGCGCAAGCCAATGGCCTTAGTTAAGAAGTTGCGAAAGGCCAAAAAAGAAGCACCACCACTAGAAAAGCCGGAGATCGTGAAAACTCATCTCCGG…
>h_cluster_00011-1
ATTATTGAGTTATTAGTAGAATATCTACACTAAAATTCAAAAGCCACCAGGAGTCAATATTAAGCAAGTAAACTGGCTGAACACGGTCCTGAAAAAATCTATTCAAGGCTGCCGTATTTCACAGATATAAAGGCGGGGAATACGCGCAGGGGGGACATTTCCTTTGGTTGTTTTCATGAGAATAGTAGTGTCTCATATTGTAAATTCAACTAGAAAAATGGCAAAGCAAGTACCAAAAATCAAGTTCAACAATGGGCAGGAGTTCCCCGTCTTTGGACTGGGTACCTGGAAGTCAAAACCCGGTGAAGTTACTCAAGCCGTGAAGGATGCCTTCGACATCGGCTACCGCCACATCGATTGTGCCCATATTTATGGAAATGAAGCTGAAGTTGGAGAAGC…
>h_cluster_00016-2
AAACGAAAAGTTCCTACCGGGGAACCTAAGTTGGGGGTCCATTTCGTGTCCCTCTTTGCAAAGTTTGCACGTGTTTGTGAAGCATCAGTTTCGGGTGATAAAAACTCGCTATGGCTCCAAAAGGAAATAATATGATTCCAAATGGCCATTTCCATAAGGATTGGCAACGTTTCGTTAAAACCTGGTTCAACCAACCGGCCCGAAAATTCCGCAGACATCAGACTCGCGTCAAGAAAGCCAAAGCCATCGCCCCCAGGCCCGTAGCTGGACCCCTGAGGCCTGTGGTTCGGTGCCCCACTGTGCGATACCACACCAAGGTACGCGCAGGCCGTGGCTTCACCCTGCAAGAGCTGAAGGCTGCTGGCTTAAACCGCAGATTTGCAAAATCTACCGGGATCG…
>h_cluster_00017-1
GATTCGCCCAGCTAAATTTAACCAGCGTCGAGTTTTCCACAACTACGTTGAAATCCTGTAGGTTGATCGAAAATCCGACCTCGTATATAAGCAAAACAAGTTGATTTTCGGGGGGAGTTTAGTGTGGTGGTCAAATTCGTTGGTTCACCTAAGCGCGAAACTCGCTATCATGTCTCTGGAACGTCAAGTCCAAGCCAAACTCGCTGCCAAGCGTGATGTACAACAGGACAAGGAAGCCCAAGAATGGATCGAATCCATCTTGGGAGCCAAATTCCCCCCAGGCCAGGCGTACGAAGATGTCCTTAAGGACGGTACCATCCTGTGCGAAGTAATCAACAAACTTGCCCCCGGATCCGTTAGCAAAATCAACAAATCTGGCGGACAGTTCAAATTCATGGA…
>h_cluster_00020-2
GGGGGACGAAGTGAGTATAAAAAGACTAAACCGACAAACAGGGGGACAGACCAAGGGAGCATTTCCAAAATGAAGCTCACGTTGACTTTGTTGGTGTTGGGTCTTGGTGCGGTTGCGTTCAGCGGCAGCATTCCTCCACAGCAAGAAAAACGTTACAAAACTGTTGATCAAGATTTCTTGGACAAGCAGTTGAAAGTATTGAACTTATTTAAGCACATTCACCAACATAGTGTAACCGAAGAACATGTGAAAATATCCGGAAGTGTCACTGATCCAATTCAGTGGCTTCAAATCCACAAAGCATCATTTGAGAAGCCTGAGGTGGTTGATTTGGTTATTAAGTACCTGCACTACGACTACATACTTCCCAAAGGTGTGCCTTTCTCGATCTTCACTGAG…
>h_cluster_00022
GGGGGCGTGTCAAATGTCAATCTAAAACGACGGGGGGACTTATCAACGGAGCATTCGGGGCTCTTGCAGTTCTTAGTCCAACATGGCCGTAGGAAAAAATAAGGGTCTCTCCAAAGGAGGTAAAAAGGGAGTTAAAAAGAAGGTAGTTGACCCCTTCACACGCAAAGAATGGTATGATGTTAAGGCCCCGTCTATGTTCACCAGCCGGCAAGTGGGTAAAACCCTCGTCAACCGTACCCAAGGAACCAAAATCGCTTCCGAAGGTTTAAAGGGTCGTGTCTTTGAAGTCAGTTTAGCAGATTTGCAAAACGATAATGATGCTGAACGGTCTTTCAGAAAATTCAGACTCATTGCCGAAGATGTACAAGGTCGTTATGTATTAACAAACTTCCATGGAAT…
>h_cluster_00024
GGGGACAACTGATAACAAACACTTGTTCCATATGTATATAACGGCAGTCTTGCCGTGAAACGGGGACGAGTTTCACTCTTGTCTTGATACAATGAAGATAGTAGGACTTCTCCTTTTGGCCGCTGCAATTGCATCAGCTGATCAGACTGCGCCTGGCACATCTACTCGACCAATTCTTACATCGACAGAAGCATCCAGCTATGCCAAATCTAATTATCTTCAGGGATGGAGCCCCAGTACTATCAGCACCAGTACTGCTGACTACACGGTTGGGAGCGGATACAGTACCATCCAGGCAGCCGTAAATGCCGCTATCAATGCTGGAGGCACAACCAGAAAGTACATAAAAATCCCCGCTGGCACCTATAGTGAGGTAGTCTACATTCCCAGTACAGACGT…
>h_cluster_00036-1
GATTTTTTGTGCGCATCAGTTTCGCTGGCTAGCAAGCAGCCAAATGAAGATGACTTTTATATGCAGTCCAATTGAAAATTTGAACAAGCTTGTCTGGCACAAGATAAGGTTCACATAATACTAGTTTCACAATCATCCAATGAAATAATAGTAGTGTTATTAGAGTGCGTCTGTCTCCGGACTCAGCAGTTAACTATCCGACTAAATCAAATTTCGCTGTGCTAAACAGCAAACAGGGGACAGTAGCAATCTTAGTCGCCATCAGTAAAGAGCACTTACCTAACGGGATGGGGTTCATTTTAAAAGGGGTTTTGGGGCTGGTTTTGGCCACGCTTGCATATTTAGTTGTAATTTATTATAAACTCAGTTATGTACCAGAAGTTCCCGTATTCCCGGAAA…
>h_cluster_00037-1
GGGGAACAGACCGCGGGTTGGCAAATCCGGTTCCGTTTACGATGGGGCTCTTTGAGTGACCGAGCAAGATGCCTCCAAAGAAGGATTCGAAGTCGTCGGCTAAACAGCCCCAGAAAACCCAAAAGAAGAAGGAGGGATCCGGTGGCGGTAAAGCCAAGAAGAAGAAGTGGTCCAAAGGAAAGGTGCGCGACAAGTTGAACAACCAGGTGTTGTTCGATAAGGCTACCTACGACAAATTGTACAAGGAAGTGCCTTCCTACAAACTGATCACTCCCTCAGTTGTATCTGAAAGGTTGAAGGTGAGGGGGTCCCTGGCCAGGCGGGCTCTCATTGAATTGCAACAGAAGGGTCTAATTAAGCAAGTCGTGCAACATAGGGCGCAACTTATCTACACCAGGA…
>h_cluster_00038
GGGGGGGGATCAGTTGGTCTCTTGCCCTTGCGAGTAGAGCATAGATCTAGGGATTTGCAATGAAAGTCCTTGCTATCTTCGCGATAGCTTTGGTGGCCGGCATCAATGCCGGTACCTACACCGACCGTTTCTTGGAACAGTACAATAAAATTAAGAGCGCCGGCAATGGATACTTTTCCAAGGAGGGAGTTCCATACCACAGCGTTGAAACTTTGATTGTTGAGGCTCCGGATCAGGGACACGAAACCACTTCCGAAGCTGTGAGCTACTATGTCTGGCTTGAGGCTTTGTACGGCGCCATCGAAGGAGACTTCTCTGGCTTCAACAATGCCTGGGACATCTTGGAGAAGTACACCATCCCATCTCTCCAAAGCTCCAACAGCGAATACGACCCTTCCA…
>h_cluster_00044-1
GGGCCAGCACGAAGGCGTCGGCCGGCTGACGTCACGGATTCTATAAAACCAGCGACCGGCGATTGCAGGGGGCAGAAAATTTAGACCATTTAGAAGCTCCATTAGTCGCTTTCTAAAGGGTTACTTTACAAATTTCTATTTCTTGTTAGTGAGTGAAGCAGAACTAAAGCAACAAAATGCGTGAATGTATCTCAGTTCATGTTGGCCAAGCTGGTGTACAGATAGGAAACGCCTGTTGGGAACTATATTGTCTCGAACATGGAATTCAACCTGATGGTCAGATGCCCTCAGACAAGAGCGTCGGAGGAGGTGATGACAGCTTCAACACTTTCTTCAGTGAAACTGGTGCCGGAAAGCACGTGCCCAGGGCCGTGTTTGTGGACTTGGAACCCACTGTCG…
>h_cluster_00049-2
GGGGGACATGGGGGGGGGTCGCTGAAATCTGTCAACCCTTTTGGACTCAGTGAACTTTCCTGTTTGGAAACTAGGAAAAACTCAAATTGCAGCCCATTTTCATCTGCTAGGAAACTCTAACTTTCACCTGACCTCACAATGGCCGCAATGAGATCAGTATCCCGTCTCCTATCCAGCAGGGCTCTGAGCACCACAGTCAAAAGGGGCTATGCTGAGGAAATGAGCTTTACATTCGCCTCAGGAAACCAGATATTCTACGAAGCTAAAAGTGTGCGGCAAGTGGATGTTCCTTCGTTCTCGGGCAGTTTTGGTATCCTGCCCAAGCATGTTCCCACTTTGGCAGTGCTGAAGCCCGGAGTTGTTTCTGTATATGAAAACGAGGGCAATGTGAAGAAGATC…
>h_cluster_00050-2
GGGGGGGAGTTAAAGGTAGGCAAGAGAATGGTCTAAATGATCCGGGGGTTGTTGAGGTTTTCCAAGTTTCACCGCCTCTAGGTGTGCCTTTGCGCACTTGGGAGGCCTTATGTGGGGCTTAATTGGCAAAAAATCCCGGAATTGAGGGTCGGAGACGTAAAATTGCCAAAATTTCCATCAGGAAAAGCCCTAATAAACCAAACTAGCTGGCAACAGAGCCCCGAAACAACGAAGCAAACAAAGAGCAAAAGCCGGACGCGGTTCGTGCGCAGTATGACTGTATCCCACTAATGTATATTTCCAGTGAGGTTAAGATAATGAGAAATTTCGTGTCGTGTGCATCAACAACACCCCAAATAGATTAAAAATCCACCGATAATCGTCTAGTTCGAATAGTCA…
>h_cluster_00051-1
GATTGTGAAATGAAATTTTGAATGTCCCGCGTTAGTGCGCAGCGAAAAGCAGGGCGTTTCACGTAAATCGCTTTCAAATATTTTGGCGATTGTTTCAAGTTAGCCGGACAAGTGACGTGGTTGAGGGAATATTTGCTTAGTTCCAGAGAAATTGCGGTCGGCCTCAATTAGTGGCTGGACGTTGTGTTTTGTTAGGGTTTCGGTAGCCGCTCGGGGCTGCGCATTGTTCGTTTCACCGTCTCTCACTTTCAGTTACGCGCTGATAACAGAGACCGATATATACCGGCCGTGACAGTTGGCGTGAATCAATCGCAGATCAACGTCCGTAGAAGACCTCCTCGAAGTACGGTCGTTTCAACTGCAGTGCTAATACGAGTCAGTAGTGATTTAAATAGTTTT…
>h_cluster_00052-1
TGTGCAGGCCTGGGAGTTGTCAAATAGGTTGATTCCAATTCCAATAGTATGTAGTCTGTGGTTGATTCAAGAAAAAATTATGATGTTTTTTGTTGGAAAATTTATAATCTGTTGATGTTTTTGGTTGGCGAAACTGAGCAATCGGTGATTTACTGAAATTGGGCGTCGAAGAAACATTATCTTGTATGATTCACGTATTCGTCAAAAAACTATTTAATTCTTCAAAACACAGCGCCCGAAGTCTGTTCGGCTTAAACTCAAAAATGAATTCATCTGCTGATTTCGGTCTTTTCAAGGATTCAAGAGAAATATTGCAGTATTTATCAAAATATGAAGATCTTGAACCGGTTCGAAAACTTCTCAAGATTTATGATGAAACAAAGACAAGGGCCGATGAGC…
>h_cluster_00056-2
GGGGGGATTTGACTCGTAATGAGTTTATTTATAAGCGAAAAAAGAGGAGCATGGTGAAGATCATTAAACAACCGAGTTCGTCAGGAAGAAATAACACCAAGGTGAGGTAGCGGTTTTAACATCTTCCACCGGCCCGAACACCATCATGGCTGAGACGGAGCAGCAGCAGCCACAACAACAACAATCACCACCACCATCACAATCGGAAGAGCCCGTAAAGGCTCCCGTGAAGCAGAAGGAAGTGATCGCAACGAAGGTTACTGGTACGGTGAAGTGGTTCAACGTGAAAAGTGGATATGGTTTCATCAACCGTAACGACACTAAAGAAGATGTGTTTGTTCATCAAACGGCCATAACTAAGAACAATCCAAAGAAGAGGGTTCGATCTGTAGGAGACGG…
>h_cluster_00058-1
GGGGAGAATAAATGTGACAATTTTATAAAAGAATCGTATCGATAAAACGACGAGCGACGCCCTCTAATCGCATTTTGATCATTCGGGGAGCTTCAGGTTGTTGTCTCTTTTGGCGGCAAGTTGGAGTGAACTCTCGTTCTCGTTTTTCCATTCACCGATCTGATAATTAAGTGAAGTCCTCAGAATGACCGATTCCAAATTGTTACCCCCCGTTATGTGGGCTCAAAGGTCCGCTGTTGTATTCCTAACTATTAATTTAGAAGACGTTCAGGACCCCGTAGTCAAATTTACGAATCATTCGGTATACTTCCACGGGACAGGAGGGCTAGAGAAAAAGGAATACGAAGTAACAATCAACCTTTACAAAGAAATAGACCCCGAAAAAACCAAGAACTTCAA…
>h_cluster_00060-2
GGGGGCTCTATAAAAGCATACCTGGATCTATTCAAGGGGGAGTCGCATTCGAGCTTTTAAGCTGTCTCTTTTCTGTCTTTTGTGAGCAGTAGTGATCAACCACAACAGACAACATGTGTGACGACGATGTTGCGGCTCTTGTCGTTGACAACGGTTCCGGTATGTGCAAAGCCGGATTCGCCGGTGATGACGCACCCCGTGCCGTCTTCCCATCCATCGTTGGTCGCCCCAGGCATCAGGGAGTGATGGTCGGTATGGGTCAAAAAGACTCATACGTAGGAGATGAAGCCCAAAGCAAAAGAGGTATCCTCACTTTGAAATACCCCATTGAGCACGGTATCATCACCAACTGGGATGATATGGAGAAGATCTGGCATCACACCTTCTACAATGAATTGC…
>h_cluster_00061-1
CAAGGTGATGCGAGGTAATTTTCATTACTGCTTGATCATGCTGCGCTTACTTGCCGAAGACAGTTGTGTAGACCTACTTGAACAATCATTACATTTTATCGCCCAACTGCTGATAAACCTAGTTTGTTTCGACTATAAATAAAAATCCATTTATCTTTAGTGGCTAGATCATGGCAGTCCCATCCTTTGAATTAGTAAGCGGATACAAAATTCCTGCTGTGGGACTTGGAACGTGGCAAAGCAGCGATGAAAAGGAACTGGAAGGCGCTTTGAATGCCGCCTTGGAAAATGGCTACAGACACATCGATACCGCTTTCGTATACCAAAACGAGCATATTATCGGCAGGGTGATTAAAGAATGGCTCACTTCCGGCAAAGTTAAGAGAGAAGAACTGTTTA…
>h_cluster_00063
GGGGACCAGTCGGCGGGGGACATTTTTGTCAGGGGCTCTTTGGAAGTTGCTGTATTTGTGGGTTTCCATCATGGGTGCTTACAAGTACATCCAGGAATTATACAGGAAAAAGCAAAGTGATGTGTTGAGGTTCTTGTTGAGGATTAGAGTATGGCAATATCGCCAACTAACCAAGATCCATCGTGCTCCCAGACCCAGCCGCCCTGATAAGGCCAGGAGGTTGGGATACAGGGCTAAACAAGGTTTTGTAATCTTCCGCATTCGCGTTCGTCGTGGTGGACGTAAGCGTCCCGTACCAAAAGGTGCCACTTACGGTAAACCTAAAGGACATGGAGTAAATGAGTTGAAGCCAGTCCGCAATCTTCAATCCATTGCCGAGGAGCGTGTTGGCAGACGATG…
>h_cluster_00064-1
GGGACAGTCAAGAGGGCCATTAAGCATTTCCTGTACGTGGGGCTCTCGTGTCAATTTTAGCAAAATGACGACTCCGAAGCCTAAGAAGGAACCGATCCACGCCGTGCAGGTTTTCGGTAGAAAGAAATCCGCCACTGCAGTAGCTTATTGCAAAAGGGGACGAGGAGTTCTTCGAGTAAATGGACGCCCCTTGAGTCAGGTGGAGCCCAAAATGCTCCAAGACAAACTTCAAGAACCCATCTACTTGTTGGGCAAAGATAAGTTCTCCGCGGTCGACATCAGGGTACGTGTGAATGGGGGTGGACATGTGTCTCAAATTTATGCCATCAGGCAAGCAATTTCAAAGGCCTTGGTAGCTTATTATCAGAAATATGTCGATGAAGCTTCAAAGAAGGAATT…
>h_cluster_00065-1
AACGTCCGCATCATTGGCAACAACAACGCCGACGCTGACATTTCAAGTCACTTTTTGCCTTTTACACGGCGCTTCTTCAGTGAGTAGTTGCCTGTGAACGTGGAGTATTTTTTTCTTAAATAATCTGCGCCATCCTAAAGGTTTGGTGATTCAAAATGGTTCAGAAGAAACCGAAGAAGAAGGTTGGAAAGAAGGTAGCAGCAGCCCCTCTTGCTGTAAAGAAAACTGAAGCAAGGAAGGAGGTCAACCCCTTGTTCGAGAAGAGGCCCAGAAACTTCGGCATTGGGCAGGACATTCAGCCTCCACGTGACCTCTCCCGGTTCGTCAAATGGCCGAAATATATCAGAATCCAACGGCAGAAGGCTGTTTTGCAAAAGCGATTGAAGGTGCCTCCACCAA…
>h_cluster_00067-1
TGAGCAATGCTTTTTTATAATGCCAACGGGGGGGGAGTTTTGGTTGATTGGCTTCACGATGAAGATTGTCGCACTTCTTCTATTGGCTGTTGCATACGCATCGGCTACTCAAACCTCGCCTGGAACTTCATCTCGTCCTATTCTGAGCTCAACTGAAGCTGCCAGCTATACAAAGGCTAAATACCTACAAGGATGGACGCCAAGTACTATAAGCACTAGTACTGCTGACTACACAGTGGGTAGTGGATACAGCACAATTCAAGCAGCCGTAAATGCCGCCATCAATGCTGGAGGCACAACCAGAAAGTACATAAAAATCCCCGCTGGTACTTATAGTGAAGTCGTGTACATTCCCAACACTAATGTACCATTAACTATATACGGGGGTGGTAGTGCACC…
>h_cluster_00069
GGGGGATCTCAGTGTTTTTTCCTACGGTCGGTGGAACAAGAACGAAATGAAATTTTTTGCAGCATTCTTCGTCACCCTTTTGGCTGTACATGCCAGTACTCAAACTCCTGTAAATGATGCTTCTACCAAAGAAGTACTCATTGAACTTCTAAACGATGCCCTGAAGGTTTCTGCGGCACTTCTATCGACCGCCAATAGCGTGTTGAATGACTTCAAGACTAACGAAACTGAGACCGCTGAGGGTTTAGCAAATCTGGTAGCTAAACGACTACAAACGATCAATGAGGTTGTTGTGGACCTTGTCGACGAATTAAAAGACGGTGCCACCGACCAAGGAAGGAAGGTTCTATCTTGCGTTGATGCTGAAAAGGACAACGTCGACGCTGCCATTCTTAAAAC…
>h_cluster_00070-1
GATCATAGTGGCAACATCCAATGTGATATGTGATGTGACATTCCTTCAGAGATTCTTTTCTCGTCACGATTGAGCAGCCAGCTGCCGTTATCTTTTCGTTACAATTTCTCAAATCAATCCAAAAAATGGCTTTTGGCAATCTCAAAACCGAACAAGGAGTTAATGCTCTGAACAGCTTCCTCGAGGATAAAAGTTACGTCTCTGGGTACCAACCGTCCCAAGCCGATGTCGATGCTTTTAACCAGATAGCCAAGGCACCATCATCAAGTCAAGCAAATGCACTCCGTTGGTACAACCATATCAAATCCTTCAGTGCGGAAGAGCTGAAAAGTTTTGGCGCTTCGCCTTTGTCGGCAGGCAAACCCACTACAGCTCCTGCTAAAGCTGCCCCTGCCGATG…
>h_cluster_00071-1
GCTCTCTTACTTCATTTTCTCTATGAGGAGTAATCTGTGGGTCTTTCCACAGACTCTTTCTTTCTTCACGTCACTTCAAAGTGGTCGGTGGTTCTAGTAGGAATATCTGAAAAAATCCAAATCATCGTCCAAAATGAGGATCTACAAAGACAAATTTACTGGAGACGAAATGTTCTCTGATACCTACAAAATCAAGTTGGTCGATGGCGTAATCTACGAGGTTTATGGAAAGCACGTAACCCGTAAGAACGGCGAAATCCAACTTGCTGGGGCAAACCCATCTGCTGAAGAGGCTGATGAAGGGACCGAGGAGGGTGCTGAAAGCGGAGTGGACATTGTTTTGAACCACAGACTGCAGGAATCTTATGCTTTCCCTGACAAGAAGTCCTATACTTTATA…
>h_cluster_00077
GGAAATTTTGGGGACGCTGTGCGCCGCGACGCGGGGGTAGCTTTTAGGACAGCGTACGTTTCCGAAGCGCCGTCAGGAATAAAGGTACCCCTTGTTTCTTATTCTTGCTAGACCGGACACCAACCAGCCACCACCATGGACGCGATCAAGAAGAAGATGCAAGCGATGAAGCTTGAGAAGGACAATGCGGCCGATAAAGCCGATGCCATGGAAGGGCAGGCGAAGGATGCCAATTCCCGCGTGGACAAACTCAATGAAGAACTGCGCGATCTTCAGAAGAAACTGTCGCAGGTCGAGCAGGACTTGGTCAGCACCAAGAACCACCTGGACCAAGCCAACAAGGATTTGGAAGAAAAGGACAAGGCTCTGGTCGCTGCTGAATCTGACGTCGCTGCCCAG…
>h_cluster_00078-5
GGGGACAGCTGGGCCGGATTCAAGCAAAAGTGAATGTCCTTCAGTTTAGAGAAAAACTGGTTAAACTAAATCAAAAACAGTAAATAATTAAGTAAATCCCTTTGGAATTCGATATTTATAATAGTTGAGTAAACGTAAACACTTCAGTCTTTGTATCCGCAACGCGTGGTACCACATTTTTCAAATTCCAGCTAAAATCATAACTATTGCATTCTGAGCATTATTCTTCCTTATCTGATTTAGGTACTCAAAATGCGGGTATAAATATTGCCCCTCTGCATCATAGGGGGATTCACATTCTCTCCAAGCTTCTGATCCAAACAATCAAAACTACACCAAAATGTTCAAATTTGTTGTGCTGCTTTCAGCTGCTCTTGCCTTTGCTGCTTCAGCGAGCCT…
>h_cluster_00080-1
GGAGAAGAGGAGAATGAAACGGAGATCTGAGTGACACCACATGGGGGAATGGCACGGCTTGCGCGCACGCTCTGAAAGCCCCCAAACAAAAATGTTTCTATTTAAAATCATCGCACGACATCGACTACAGTTTCATAAAATCGGGGATAGCAATTTCGAACTCCGAGTGTTCACGTAGCCCTGATACCGTTGTTCTACACGTTTCTACTTTAGCCGGTTCATTTAATTGAAAAGTGCGCTTTTTGCTAGTGATCTAGTGTTTGGGGGATTATTTGCGAAAAAGAAGATTCGAAAAAATGGCCGAAACCAGACGAGACATCCCCATCAAATTGGGAGATTTTAGCGTGATCGACACCGAATTTTCCAGCATCAGGGAAAGATTCGACGCGGAAATGAGGA…
>h_cluster_00083-1
TTGATCCGATAAACAATTCCCCCAGACAGTTGACTTTAACAACGCTGTTCGAATATAAATATCCCAGAGTTATTCCCGGGGAACTTAAAGTAGTACCAGCGATCTGTCACTGTTTTACAAATAATAAACACGTCGCAGTACCACTTTGGTTTTTGTGAAGGCGCATCCATGGCATCAAACGATAATTTAACAGCTGTTTTATACGGCATTAATGATATCAGACTGGAACAAAGGCCCATACCAGTACCTAAAGATGATCAGGTTCTTTTACAAATGGCAGTGGTCGGTATTTGCGGATCTGATGTACATTATCTAGTACATGGCTCAATTGGACCATTCGTCGTTAAGAAGCCCATGATTATAGGTCATGAGGCATCCGGCACTGTAGTTAAAGTAGGC…
>h_cluster_00084-1
GAGAGCTGACAGACATAGATAAAGACGAGTACGGGGGGACAGAGACAATAGTGATCTTGTAAAGGTTGTGTTTTTGGTTTTTGGTGTTGTTATCGTATTAGTTGTAAAATCTAAGGCACTTTTTGGAGACTTTTATATGGAAATCAGCTGGTATTGAAGCGCCCGAACCTCCACACGTAAGGAACGTGTAGCATTCATTTTCGCTGTAGAGTTGCCTCGTTAAGTGTTGGTGGCACCTTGTGACGACACCCCGTATAATAACTGTCGATTCGGGTCGCAGCTTATCGACACTAGTATCCGCCCATCCCCACCAACGAATCGAATTACAACATCAGCAGCACAGCAGCCATCTTTGTGATTTTACGCAGGAATTCATAATGGCTAACACCCTGCTGGCGC…
>h_cluster_00085-1
GGGGGGGTGAATGCGCCGAAATTTTCCACAAACAATCGCTCAAATCTCATGTGTATGGCACGCATTTGGAGCCCGTTAAGTCGTGGACTATGGAAAGCAAACAATCTCCAGGTTCGACCTTCTGCCCCTACTTTATCTCTCAGCTATAGTGATATATCAGTCGCCTTCAGGGGGGGAGTGCGAAGTTTATTTTCGTCGCGACGGCTGCATTCTCCCCAGCCACCATCTACACGATATTTCTCTATTAATAAAAGCGGCATTTCGAGCGTCCAAATGGCCTGTAGCAACCCGAAACAAGTCTGCATTATCGGCAGCGGAAACTGGGGTTCCGCCATTGCCAGAATTGTGGGCAGCAATGCCCTTCGTTCGAAGAACTTTGACGAGCGAGTTACAATGTAC…
>h_cluster_00087-1
GGGGCTCAGCGCGTCGGTAGTTGGCTTGCTGAACTTGCACAAACGGATGGGGCATTTGTTATTTGGTGATCGATATGTCTCACCGAAAGTTCAGTGCCCCTCGTCACGGTTCCATGGGCTTCTACCCCAAAAAGAGGTCCAAGAGGCATCGTGGTAAGGTCAAGGCGTTCCCTAAGGATGACCCATCAAAACCCGTGCATTTAACCGCCTTCCTCGGTTACAAAGCTGGTATGACCCACGTGGTTCGTGAAGCTGATCGTCCAGGTTCAAAGATCAATAAAAAAGAAATTGTGGAAGCTGTAACCATTCTTGAAACACCGCCCATGATTGTAGTGGGCGTCATCGGTTACATTGAAACTCCTCATGGTCTTCGCAGTCTCTGCACCGTTTGGGCAGAAC…
>h_cluster_00088-1
GGGGCCTGTCAGGGGATTGTCAAAGTCGACACATTGCCCTATTGCATAAGTGAATATTCTGCTGAGTTTTCTGAGCAAAGAGCTGAGATGGCAGCGAAAAGAATCACCCAGAGCTCCGTTAACTGGGCGGCAATCTCCGAAAGAGTCCCGGAGCACCAGCGGGTCCAGTTTCTGACCTTCAAGTCCAAGTCTGAGGGGTACCTGCGAAGGGTGTTGGCTCAACCCGAGAAACCGCCAGCGATTAACTGGGACCTGTACAAGCAAAAGGTGCCCATTGCTGGCATGGTGGATGAGTTCCAAAAGAAGTACTCCGCTCTGAGCATTCCCTTTCCACCTGACACTGTCAGTGGACAACTGAATGCTCAGGAAAAGGAAATCCAGGCCGATATTGAAAAGTTT…
>h_cluster_00094
TTGAAGTAGTGGGGGAAATGAATCGAATATCCGGCTTCTCCATTTTCTCTGGGGGTCACTTATTCCGTTTTCCTCCACGCGAGAAGTTATACATAGAGACATGGCGGACGCAGCTCCAGCCGGAGGACGTGGTGGATTCAGAGGAGGCTTTGGTGCAGGAGGCGCAGGCGGTGGTCGTGGAGGACGAGGAGGTCGCGGAAGAGGTAGAGGTCGCGGCCGTGGTCGTGGAAGAGGGAAGGAAGACTCAAAGGAGTGGGTTCCCGTAACCAAACTTGGACGTTTGGTGCGAGATGGTAAAATCCGCAACTTGGAGGAAATTTATCTTTTCTCTCTTCCGATCAAAGAGTTTGATATCATCGACTTCTTTATTGGAACCGATCTGAATGATGAGGTTTTGAA…
>h_cluster_00098-1
CCGGGGGGGCGAGTTTTCTTCTTAACCTGAATTAACGGCTGTTCCTTTCCATTTTCATTATTGGTGCAGCAGTGGTCCCAGTGGCATCCGTCAACGTGAATCATCACCCTAATTTACGTCACGATGTCGGGAGGTGTGGACGTTCTAGCCCTTAAAGAGGAAGATGTTACCAAAATGTTGGCGGCAAGTGCCCATTTGGGCACTACCAACGTAGACTACCAGATGGAACAATACGTTTACAAACGACGATCTGACGGTGTTCACATTTTGAATCTACGGAAACTTTGGGAAAAGCTCCTCTTGGCGGCTAGGGCTATCGTGGCTATCGAGCATCCTGCTGAAGTCTTCGTCATTTCCAACAGGCCTTACGGTCAACGAGCAGTACTTAAATTCGCCGCT…
>h_cluster_00103-1
AATTATTCGTCATTATTACTTAGTAATGGTCATGGGTTTTTAATGGCAATTTAGTGCAGCTAACCATCTGCTTTGGGATTGTTTCTTCTGGTAAAATTGGGTCGTTTAGTGCCATCCGAGGCGTTTTACCTGCATAAGTCGGCCAGTGGGCAAAGAGACAAGAAGCCTTATCGTGAGAACGTGAACGGTTTATTATCAGCAAATTGATAAAAACAGTTGATTGCGTCCTTGGAACATTCAACTACCGTTAAGTGTTGAGCATCCACTTGCTCATTATCTGTTTTTTTAACAATTAAGATGAGCATAAACTTGAACAGTGTCGGCAGTGCATTTATGCAGCCAACTACTACGCAGTAAAAATTTGCTGGGAAGTTCTGTTAGACGGTTTTCCCTCACAAG…
>h_cluster_00104-1
GCCCTCTGTATCTGATAAAATGGTGGTCGGGGGACAGCCAAATGTCACCTGCTCCCATCATATGATCAATCTACAACTCAGTCGAATCTGTTTTTCCTCCTGTTAAAGGCGTAGTCAACTGATTCTCTAAACCTGATCAGTATTCTTAAGTTTCTCCCCAAAACTCTAAGAAAACCACAGCCATGGCTCTCAGCGACGCGGACGTTCAAAAACAGATCAAGCACATGATGGCTTTCATCGAACAAGAGGCCAACGAGAAGGCTGAAGAAATCGATGCCAAGGCTGAGGAAGAGTTCAATATTGAGAAGGGCCGTTTGGTCCAGCAGCAAAGGCTGAAGATCATGGAATACTACGAGAAGAAGGAGAAACAAGTCGAATTACAGAAGAAAATTCAATCTT…
>h_cluster_00107
GGTTGGTTATTCTTTCGATAATCAGTTGTTGTTATTCACATTTACAAAAACAAACTCATACCGCATATAAATACAACTTTGTATCTGATAGGGGGGAACTGTGTTCTGCAAACTGCCCTCATGAAGGTTGTCGCACTCTTTCTCTTGGTGGTGGGCTGTGCCATCGCCGACCAGACCCCTCCTGGCACATCGACTCGGCCGATCCTAACATCTAGCGAGGCTTCAAATTATCAAAAATCAAACTACCTTCAGGGATGGAGTCCCGAAAGTATCAGCACCAGTAGTGCTGACTACACTGTGGGAAGTGGTGGATACAGCACTATTCAAGCTGCCGTAAATGCTGCCATAAAGGCCGGAGGCTCGTCAAGAAAGCACATTAAAATTAGCGCCGGAACCTAC…
>h_cluster_00108-1
GACACACTTTTGATTTTTTAACGTGACTTGCGTAGAAATTGAGGATCATAATTTTTTCCATAATGAAAAAGCAAATTTATAGAATTCACAAATTTTCAGGTACTATTTCCACTAATCCCATTAATATTCAAGCATTACATCATGTTAATCACGTCCTACGCGATAAATAGTTTTATCTGATTCGGCTGCCTATAATATTGAACGGTTGAACGTCGTACGGGCACACACGATCGCACAGTTTTATCGCAGTTATTCCCTAGACAATATCGTGGATCGAAATGGTGGTAGCCAAAAAGTACGTCTTGGTGAAACACAGCGAAGGGTTCCCTAAACCTACCGACTTCAAGTTGGTGGAAGAACAATTGCCTCCACTGAAAGAAAATGAATATCTGACCGAAG…
>h_cluster_00109-1
ACGGCCGGGGGGTGAGAATTTTGCTTAATCATTGAACGATTAAGGAATGACTAGAGGAAAAACTAGTACCATTGCGCACTACTCGCTCGGTACGCTGTGCAGTTTAATTCGATAGGAAAGCACCACGTCATTTGGTACTTTGATCCTATTTAGAGGCAGCCGATAGTCGGTACTGGGCCAGTTCTAGAGTAGCGTTTGCTTCGCGGACAGTGATTTCGACAAGCAACCAACCAACGAAAATGGTTAAAGAATACACCATTGCTCAAGTGAAAGAGCACAACTCCAAGAAAGATGTCTGGATCCTGATTGGCAATGATATTTACGATGTGACTCCCTTTCTGAATGAGCACCCCGGTGGAGAGGAAGTGCTGCTGGAGCACGCCGGAAAAAATGCAACGG…
>h_cluster_00110-1
GGGGAGAGTTCGCAAACTTGCCCAAATCGCCCATCGCTTGGGGGCACTTCTTTTCCGTTCGCTTGCCTTCAGGTCCAAGTCGTTGTCTCTGATTTTAGTCTGGTGATAAAAATGAGTGAAACTTTGCAGCTGAAAGGCACCCTTTTGGGGCATAATGGGTCGGTAACCCAAATTGCTACAAATCCCAAATACCCCGACATGATTTTGTCTTCATCGAGAGACAAGACACTCATCGTTTGGAAACTAACCCGCGATGACACCCAATATGGAGTCCCCCAAAAGCGTCTTCACGGCCATTCTCACTTCATTTCCGATGTGGTTTTATCCAGTGATGGAAACTACGCCTTGTCCGGATCCTGGGACAAAACCCTTCGTCTTTGGGACTTGGCCGCTGGCAAA…
>h_cluster_00113-1
ACTAGGCTGGATCTGCCTGCTTCGGGGGCATTCGAATACGGTGGTTGTTTCTAAGAGGATATCTCCTAGACCACTTAGTTTTACGATCCGACCAGGTCGACTAAATAATTCATCAAAATGCCTTTCAAGCCAGTAGAACACCCAAAATGCCCCAAATGCGAGAAATCCGTCTACGCTGCCGAAGAACGTGTAGCTGGAGGATACAAATTCCACAAATCCTGCTTTAAATGCGGCCTTTGTGGAAAAATGTTGGACTCCACCAACGTAACTGAACACGAGGCTGAGCTTTACTGCAAGAACTGCCACGCCCGCAAATACGGACCTAAAGGTTACGGTTTCGGTGGCGGTGCTGGATGTCTCAGTATGGACACTGGATCCCATCTCCAAGGGGACGATATT…
>h_cluster_00114-1
TGGCCACCCGGGGGATTCAAGCAAAGCGTTTGTCGGCAGTGCGTTTGACAAATTCCAGTTTCTTTACGTGAGTACAGCGAAAATGTCCACACACAAGAAAAAGACTAGAAAGTTGAGAGGACACGTCTCTCATGGACATGGACGTATCGGTAAGCACCGTAAGCATCCTGGAGGTCGTGGTAACGCTGGAGGCATGCACCATCACCGAATTAACTTCGACAAATACCATCCTGGTTACTTCGGAAAGTTGGGAATGAGAAATTACCACGTTAGGAGAAATACTAAATGGGCCCCAGCGATCAATCTGGACAAACTGTGGACCCTTGTGAGTGACCAAACGAGGCTAAAATACAAGTCTCATCCCGAGGGCAAAGCCCCCGTCATAGACATCGTGAAAGC…
>h_cluster_00117-2
GATGTTGGCAACTGCGCAGGGGCTGTCATAACCGCCATTTTGCTCTCAACGGTTCTTTCCGATATCCGCTAAGCGTACTTACACGTGTTGCTCGTTTTAGCCGCAGAATTAAAGCAAATTAAAGAAAAATGGGTCGTGTTCGTACCAAGACCGTGAAGAAGGCCTCGAAAGTGATCATCGAGAAGTACTACACGCGATTAACCCTTGATTTCCACACGAATAAACGGATTTGCGATGAAATCGCAATCATCCCGACTAAACCCCTTCGCAACAAGATCGCCGGGTTCGTTACCCACTTGATGAAGCGGTTGAGGCATTCGCAGGTGCGAGGAATTTCAATAAAACTCCAAGAAGAGGAGCGTGAAAGGCGGGACAACTACGTTCCCGAAGTATCTGCCT…
>h_cluster_00118-1
GGAAATATAAAAGATTAAAGAAAGGTCGTGGGGGACAGTATTTTGATGCGGTTGATATTCTATGAGGACAGTGTGTCTACATCTATACGAATTCGCTCAGCATTCACCTGATTACAAAGATAAACTATGCCGAATTTAACTTTAGAGCATTCGCCCAATGCGGCTCTAAACAAGGAAGTGCTGCAAAGGTATCTATCCTTGCCCATTCCAGATGGAAAGGTCCAGGCCACCTACATTTGGATCGACGGGTCCGGGGAACAACTAAGAGGAAAAACCCGAACCCTTGACTTTGTTCCAAGCAAACCGGAAGAGCTTCCGATTTGGAACTATGATGGCAGCTCCACTTATCAAGCCGAAGGCTCTAATTCGGACACCTACCTCTATCCCGTCGCTATCTAT…
>h_cluster_00120-1
GGACTTGTGACAAAAAGGCAACTGCGCCCAGCTGGTGGCGCTCTCTATCTCTTGTCAATCGCAATGCCTCTTTTGGGGGGTTAAATGTCAGTTGTCATTTTGCCATCATCAATAGAATTTTAGCAAAAGCGAGAAAAAAATTTAGCCAAAGTTCACGAGAGTTTAAAGGACCTTAAAAGTTCGACTGCAAAATGCCCAAGATTAAACTCCAATCTTCAGATGGGGAGACATTCGATGTGGACGTAGAGATTGCAAAATGCTCCGTGACTATTAAGACCATGTTGGAAGATCTTGGTATGGATGATGAAGAAGAAGAAGTGGTTCCTCTGCCAAACGTGAACTCGGCCATTCTACGCAAAGTCCTGCAATGGGCCACTTTCCACAAGGACGACCCGCCAC…
>h_cluster_00123-3
GATTGGATTCCAGGGAATTCGCGAGCGCAGGCGGCTATAAAAGTAAACGAACAAACTGTGCCGGGGGTCAGATCAAAATCAAACGTCTTGCAGCGCAGCGAATTATTCAAGCATTTTCTCTGTGAAATAGTGTTTTCTTGTATAATCGGTGCAGATATTTATAAAGATGCCTGAAGAACAAGAAGTTGAGACTTTCGCCTTCCAGGCTGAGATCGCTCAGTTGATGAGCTTGATCATCAACACCTTCTACTCGAACAAAGAAATCTTCCTTCGAGAATTGATCTCCAACTCTTCTGATGCCTTGGACAAGATCCGGTATGAATCTCTCACCAACCCATCCAAGCTGGAGTCTGGCAGAGAACTGTACATCAAAATTATTCCCAATAAGAGTGAAGGCAC…
>h_cluster_00124-1
CCAATGCGTCAATTGATATTGTCAATGTCACTTTCTTGCAAGTCGCGAAGTTACAGGCAATTTTGTTGACTGTTGAGGTTGGATTTCTGAGTTATTTTAGAGAAATAAAATAGTTTATCCTGAAAATTCATTGAATTGCAAAAATGTCGTCAAGATATGATCGTGCAATCACCGTATTCTCTCCTGATGGACATTTATTGCAAGTTGAGTATGCACAAGAAGCGGTTCGAAAAGGATCCACCGCAGTAGGTGTTAGGGGAACGAATGCTGTAGTTCTAGGGGTAGAAAAAAAGTCCGTTGCTAAACTCCAAGAAGAACGCACAGTGAGGAAGATTTGTCTTTTGGATGAGCATGTCGTTATGGCGTTTGCAGGACTAACCGCCGATGCAAGAATTTTGA…
>h_cluster_00125
TCGTTGCAACAAATTGGATGAGCAATGCTTTTTTATAATGCCAACTTGGGGGATCCGTACACATTCGTTTGCAGCCAGTGAAACTAAATCAAGATGAAAATCTTCGCAGCTTTCTTCATCGCCCTTTTGGCTGTTCATGCCAGTACTCAATCACCTGTAAACGCTGATGGCAGCAACACTAAAGAAATAGTAGTTGAAATCCTCAACGCAGTACTCAAAGTGTCCGCTGACCTTCTGGAGGCTGCGAATTCCAACTTGGATGACCTGAAGGAAAACGAAGAAGTAATTGCCAATAAATTGGCATCTCTGATTGCGAAGGAACTTCAAGACCTCAACGAAATCTTTGTATCACTTGTGGATGAATTGGAAGACGGTGCCACCGATGACGGAAAACACGTT…
>h_cluster_00130-2
GGGGAGCATAATGGAGAATGTTCGCGACGCACAACGCCTGGTATATAAGCACTTCCAGCACTGTGGGGGGGTCAGATTTAAGCGAAAAGTTCGTGGAGTTAAATCTAGTCTGCTCCTAAAGTAAAAGTGATTTGTAGTGAAATCTACTACTATTCAGATCCAGTAAATTGCAAAGTTGAAAAAATGTCTCTTCTATCAGTGCTTTTGGATGATCAACCTAGAGTCTCGCGACGAGACTTGGTATCGCAGTTTCTTCCTGAAGAAACTCTCCATGCCCTCAATTCGGTGCTCAACCATCTGCCCCAACTGGAAAAAGACACCTCTATCACTGTGGACCAAGATCATTTCCAGGCGAAAATCGATGTCCAGCAGTTCAAGCCAGAGGAAATTTCCGTGAAA…
>h_cluster_00131-2
AACATTGATCACTTAAGGTTACTTTAGCTGATCTGCTCAGTACAAGTGCAGTCACGTGGTCGATCCAGCAACCAAGGGATTGCCGATGCCGCGGCGCGGGGGATTCTCAATTTGTGCGGGCATAAGTGAACGTCGACTTTAGAGAAGAAAATTTGATAAACGAAATCATGTCTAAAATTGGAATTAACGGATTCGGTCGTATTGGTCGTCTGGTACTCAGGGCTGCCGTCGATAAAGGTGCCTCTGTGGTCGCTATCAATGACCCCTTCATCACCGTAGACTACATGGTCTATTTGTTCAAATACGATTCAACTCACGGACGTTTCAAGGGCACCGTAGGCGTTGAGGGCGGAAACTTGGTCGTAAATGGAAATGCCATCCAAGTCTTCCAAGAAAGAG…
>h_cluster_00139-1
GGTTCCATTGTCCATACTGTTTGGTTGGTAACATGGTAATCACCTGACAGTGTTTTGATGATAAGTATAATATTTAAACTGAGTTCTCTGACTGAGTAATGAAATAGTTGTTATTGTTGTATTTGTGTTGCTTGTTCAACAGTAACAGATTACAGAGTTTCTAGATTTTCAACCAATTGAATACTATTATTAAGTAGGTCGATTTTATTGCCGGCATGGCTCGACTAAAGGTTTTCTTGATTATTTGTTTCATTGCAACCATTACTTGTGAAAATTTAGTAAGAGTACCTCTTACAAAAGGAAAGTCTCCTAAAAATATACTGAGGGAAGTTGGTACTCATGTACAACAAGTTAAGCTGAGATATGCAAGTGGTGCAGAACCTGTTCCAGAACCACTTT…
>h_cluster_00140
GGCAGACCGCCGGGGGGCATTGCATTGAAGAGATTCTCGTCGAGAACATCAGTTGTGTATTCTAGTTCAAGTTTTTTTTAAAGTAACAAAATGAGGGAAATTGTTCACATTCAAGCCGGCCAATGTGGAAACCAGATTGGAGCTAAGTTCTGGGAAATCATCTCCGATGAGCACGGTATTGACCCCACTGGGGCCTACCATGGAGACTCCGACCTCCAATTGGAAAGGATTAATGTTTATTACAACGAAGCATCCGGTGGAAAGTATGTGCCTCGTGCCATCCTGGTCGACTTGGAACCGGGAACTATGGATTCTGTCAGATCGGGACCTTTTGGACAAATCTTCAGGCCGGACAACTTCGTGTTTGGACAGTCTGGGGCCGGAAACAACTGGGCCAAA…
>h_cluster_00143-1
GGGGGGGCGAACTGTCGACGCAAGGGGGGGGGGACATCATTCTTTGCAACGCGTGTTCAACATGGCCTTCGAAAGGTTTGTGGAAACCGGTAGAGTGGCCGTAGTCTCCGACGGCCCCAACAAAGGAAAACTCGTCAGCATTGTGGATGTTATTGACCAAACCAGGGTGTTAATCGATGGTCCTGAAACCAATGTTCCCAGATCACAGATCAGGTTAAACCAACTACATTTAACTAAATTCAGGATCAAGTATCCCTTCACAGCGTCGACAAGAGTCGTGAGGAAAGCATGGAAAGAGGGTGAGGTTGTCGAGAAGTTCTCGAAAACTGTTTGGGCTCAGAAAATGGCTGCTAAGGAAAAGAGGGCTACCTTAACCGATTTCGATCGGTTCAAGCTCAG…
>h_cluster_00144-1
GGGGACTCAGGTAAGTTGAGCTAATAAAACTAGAACGTTTCGCCGCTAATCGCCCTGGTGGTCATCACTCAGCAGCATGAAAATAGCAGCGATTATTCTGCTGGGCCTCGCGGCCGGAATCCAGGCGGGAACCTACCTGGATCGCTTCAAGGAGCAGTACGAAAAAATCCACAATTCAGCCAACGGCTACTTCTCCAAAGAGGGCGTGCCATACCATGCAATTGAAACCCTTGTGGTGGAAGCCCCCGATCATGGACATGAAACCACATCCGAAGCCTACTCTTACTACTTGTGGATGGAGGCAATCAACGGCTACGTGACTGGAGATTTCTCCTCCTTCAACACCGCTTGGAATAACTTGGAGACTTACATCATCCCCACTTACCAGCCTACTTTGGG…
>h_cluster_00145
GGAGCTGGAGCGTCCCAGCCTGCGCGGCTGCTTTCAAACAGTTAAACTTCCGGCCCCATGTCAATCTGCTTTACTGTCTATCTCAGGTTTAATAATAGAAAATTTCAATTTTCCTAGAAATTTCCAGGAGGGGGGCCTTGTGTATTAACCAAGCAGTTAAAAGCTCGACAGAGTCGCATGTTTTTTTGCTAGTTGGCGATAAAGTCACGGAAAATATTGGAAAAATCTCCACATTGACTCAGGCAGTACTTCCGATAAAATGGCCCTCGTCGCTCTCTCTCGCCGCGCCGTCGTTTCTTTCCAAAGCCCATTCTCAGGTCAGTGCTCGCGTTTGCACTTTGGTTTTGCTACTTCAGTTTTAAGGAATTTCTGCTCGAAAATGGCCCTTCCAAAGGTTTT…
>h_cluster_00146-2
GGGGGGGGGCAGTCTGTGTAGTGAAAAGACGCGCTTGGTTGCAACTTCCACAGCAAAATGGTCAATTTTACGTTCAGAGGCCTGATGGCTCCAGTTTTTACAGCTTTTAATCAGGACTGGACTATCAATACTGCAATCGTTCCTGAATACGCTCAATTTTTGGCAGACCGAAACGTACCAGGAATTCTCGTTCATGGAACCACAGGCGAAGGCTCCGCTCTATCAGTGGCTGAGCGCAAACGTTTGGCCGAAGCGTGGGTGGCTGCAGGAAAAACGACCAAACAGCACATTATGATCCAAGTGGGTGGAACCGCTTTTCCTGATGTTAAAGAACTGGCGGCGCATGCAGAAAAAATCGGCGCCGATTCCATTCTGACTCTGCCAGAGCTGTATTTCAAA…
>h_cluster_00147-1
GGTTCATTTTTTGTTTCGTCCATTGGCATCGCTTTCTCTTTGCGTTCCTTGTATATGTGCTATGGTTACGTGTGGTGACACTGATTTTAGATAGGTGGACATTCTTGACGCTAAAGACGTTTAAAACGCATTGGCGGATTTTTTCTTTCTGACTTCATTTCATTGAGTGTGCTTGTTCTCGATTGATCGAGCTAAGGTCTCTGACGACTTGCACAAATTTTAATTTAAAACAAAAATGACCACCACCGCTGAATTAGCTTGCGTTTATTCCGCCCTCATCTTGGCCGATGATGATATCGCCGTTACCGGTGAAAAAATTCAAACCATTTTGAAGGCGGCCAATGTTGAAGTGGAACCTTACTGGCCTGGCTTGTTTGCCAAGGCTTTGGAAAATGCCAA…
>h_cluster_00148
GGGGGTCACTTGTCACGGGGGTCTTCGTTGGGGACGTTTTTCGTTGGCAAGATGGCTCGCGGTCCTAAAAAACATTTGAAGCGTCTAAATGCGCCAAAGGCATGGATGTTGGACAAACTGGGGGGTGTATTCGCCCCTCGGCCATCCACCGGCCCACACAAGTTGAGGGAGTCGCTGCCTTTAGTGATTTTCCTCCGCAATCGCCTTAAGTATGCCCTCACCAACAGTGAGGTTACAAAAATCGTTATGCAGAGACTTATTAAAGTCGATGGAAAAGTCCGGACAGACCCCAACTACCCAGCCGGATTCATGGACGTGGTGACCATTGAAAAGACTGGAGAATTCTTCAGGCTGATCTACGATGTTAAGGGCAGGTTCACAATTCACCGAATCACTCCA…
>h_cluster_00151-1
TCGTTGCAACAAATTAGATGAGCAATGCTTTTTTATAATGCCAACTTTGTACAAAAAAGGGGGGGGAACAGTTCTGAGCTAAACCTGAGCGCAAGAAACAAAGCTGCAAAATGTTCAAAGTCCTCGTCTTCCTTTCAGCACTCGCTGCTTTTGCTGCTTCAGCTAGCCTTAGGGTGAACCCTGATGAACTCCACGTCATCTGGGACACCATCGAGAAGGACATCAGAGTGCGTCAACAAGAAGCCGAGTTGGAAATCCGCAACCTTTTGGCGCCTCTCAGCATCTTGGTTGATGATGCCAGGGAAAAACTTGCCAATGACCTCCAAGAAGCCAACGCTTTGATCCAGGACGAAATCAGGAGAATCGAACAGGAACCCCATGGTCGTGACATCGCTCGTT…
>h_cluster_00154-2
CACTGGCACAGAACAAGCGACTCGTCCACAGACTACCCACAGCTAACCAACAAATCGCCATGTCATTCTGATAGTTGTGTTTTCATTGCAAGAACCACAAGCTACTTACTATACAGCACAGAAGTTAGTAATTTCGTTTGCTTTGAAAACGTGAGCAGCATTTTCTCAGCCCTCTCATTCTGGTACAGACGTCCAGAACCACCAACCTTCTTCAACTTGCCCAAGATTAACTTTCGGCAACGACCTTACCCAGGATGGTCTTTCCGGACGGCCCTTCCAACTTCAAGCAATTTTCGCAGGGTCCAGTAACAACGTCCACCTCCTTGGTGGCTCTGACGTACAACAATGGCATCGTAGTGGCAGGCGACTTGCTGGCCTCATACGGATCCCTGGCCAGAT…
>h_cluster_00159-1
GGGAAGTGATCCAACTGAGCGGACGGCCACGTCCGACAAATTAAACTGCGAACCGTGTATCGCGACCAATCAGAACTTTCCATCTGTCTTGGCCGCCGCTTATCTACGACCAACGTAAACGCCTGTGCTTCGAGCGTGGCGTATAAAGGACAGAGTCAGCTATAGCCCGGCTTAGTCTGCCACATTACGGAGTAGGTTGTTTAGTATTCACTTCGTCGACTGATTTTGGCACTTTGCCTGAACTTGTGTAGGAAGTTTGACGTAAATCGGAGTACAGTTTTTCGAAAATCGCCACAAAATGAAGTTCTTGTTGTTATTAGCTGTTGTTTCTTTGTGCACCTTCGCGGCCTTTGCCGAGGTTTATTTCGAAGAGAAATTCAGCGATGATTCGTGGCAGAA…
>h_cluster_00161-1
ATTACGGCCGGGGAGTAATAATTCATAATTCGATAATAGGGGGGTCCAGTCATCCTGACAATCTAGAACTGACGCCATTTTTCCTGCATTCGACTTAAAAAGTGCAAGTGATTTAATCAAACTTCTGCAAAGTTTCCAAAATGGTTAAAGCCGTTGCCGTGTTGAAAAGCGAAGTGGTCAATGGAACCGTCTTCTTTTCCCAGGAAGGCAACAATCCGGTGCAGGTAAATGGATCGCTGAGCGGTCTCAAAGAAGGCCTGCATGGATTCCACATTCATGAATTCGGGGACAACACCAATGGCTGCATATCAGCCGGGCCCCATTTCAACCCCAACGACAAGGAACATGGAGGCCCAACTGACGCTGACCGTCATGCTGGAGATTTAGGAAACATTGAGG…
>h_cluster_00167-1
GGCCATTTGTAAAGTCCCGGGGGGATTTGCTCTTAGTCGTTGCAGTTGCGAGTAGCTCTCGTTAAGTTTTTGTGCTATAAAACCTCATTAGAACAAAGAATAGAAAATGGCAAAGGCACCAGCTGTAGGAATCGATCTTGGCACAACTTACTCCTGTGTTGGCGTCTTCCAACACGGAAAGGTTGAAATCATTGCCAATGACCAGGGTAACAGAACGACGCCCTCATATGTTGCCTTCACAGATACGGAGCGTCTGATTGGGGATGCTGCCAAGAACCAAGTGGCCATGAACCCCAACAACACAATTTTTGACGCCAAACGTCTGATTGGAAGACGGTTTGATGACCCTACAGTGCAAGCTGACATGAAGCATTGGCCATTCGAGGTCATGAACGATAG…
>h_cluster_00169-1
GCCGGGGGGCATTTGAAGTACGTCAAAATTGATTTTCCGGTTGGGGGACTGTTAATAAATCTGTCGAACTGTTGTTACGATTACGAAACAGTGCTTCATTTGCAAAAGAATATTTACATAAGAACTAGCAAAAATGCCTGAGCTTCAAGGGACATCTTTGCAATCTCTGAAGAAACACAAAGCTTTGATTCCCCTCTACGTTTGTGTTGGAGCAGGTTGTTTGGGGGCGCTCTTCTACAGTTTGAGATTGGCCACTCGCAATCCCGATGTTCAATGGAACAGGACTGGAGAAATTTCGAATGAAGAATTCAGGACCAAGCAATACAAGTTCTATTCGCCGCGAGTGGACTACAGCAAATTGGAAAGCCCAGCCCCAAAATATTGAAAAGCTTTAATGAA…
>h_cluster_00170-1
CAACATTTCATTTATAAGCCGATTCGATTTGCTGAATCGGGGGATAGTTATTCAGTAACTAGTAGATACCTCAGTACCAACAATTGAAGTAGTCAACGATGATCCCTCTGGCAAGTTTGGTCCTAACATTTGCCATATTTTGGCACCCCGCAGTTGAAGCTAGAGTGCTTCGTAATGCGATTTCTGAGCTTCCACCGATTGCTGAACATGCTAAAACAGCGAGATACATCATTCATAATGCAGACTGGGTTGCAGTCGGGACTCTTTCTGTACGAGAAGATATGAAGGGAGATCCCTTTGTTTCATTGAAATCAATCAGTGATGGACCAGCCTCCAACTCCTCTGGAATCCCTTATTTATATATGACCGACATGGATATTACCGCAATTGATATTCTAG…
>h_cluster_00174-2
GGGGCTCTCAACGCCCGTCTGTCATTGGAAGGAGACCGACACCGCTTTCTTTTAATGGTGGACGTCGTCTCCACTTCGTGTATGGTTTTAAAAGAAAAGCTTTAAGTAGAAAATATGGCGTTATCAGCGGCTCGTCCCCTTGTAAACGTGTACAATGAAAAGTCGGAGGAAGTTAAAGGTTCGAGCGTAGCTCTTCCAGCTGTCTTCAGAGCCCCAATTCGACCTGATGTTGTTAACTTCGTTCACCAACAAGTTTCGATGAACCATCGTCAGTCCTACAGCGTTAGCGACAAAGCTGGCCATCAAACCTCTGCTGAGTCCTGGGGAACTGGACGTGCTGTCGCCCGTATTCCACGTGTGCGTGGTGGTGGTACTCACCGTTCCGGGCAGGGTGCTTTC…
>h_cluster_00175-1
GCCGCCACGTCGCCCCTTTTCAGTTTGCTGTCGTTTTCGTACAGTTTCACTGGATCTGCACATTTCGGCATCTTCATTTTGTATGTGTTCTATTGGCTGAGATGCCTCGATGCAACACACACACACACAGATTGACTTGTATAAGCCTTGTTCTATGGAGTAACCTCTGTGATCTGTGGGGGGGTGTTCTTGAGAATGTTTGCCAAACGAGTGGTGGCACGCGCATTTACAGGAAACAGTTTTCCAAAAAACTTTGTAGTCGAAAGTGATACATGGTCTTTTAAAGGTGTTAGACGATTTCTGAAACAGTGTCGATCCATGCCTTACTCTATTGTAGAACGAGGATCCCAATACGGGACCGATTATCGGATTTATATCAATGACGAAAATGGTCCTGTT…
>h_cluster_00183-1
ACGGCCGGGGGGCAGTATTTTACAGACTCATATGTCATATGTCAGATTCTTAACCTCTGCGGGGGGTGATAGTGACTTATCAAAATATTAACAATGTCTAGCGTTTTGTGTCCTGAAATTCCGGCTCCAGGGTTTTCCTTTGAAAATTGCCGCAGAAATGCTATGCTTGAAAAAAAGGGCTTGTCAATCCCGAAAGCCCAAAAAAACTGGTACCACCATTGTTGGGATTATCTACGCAGATGGAGTGATCCTTGGCGCTGATACTAGAGCAACTGAGGATACTACAGTTGCAGATAAAAACTGCGAAAAGATTCATTATTTGGCCCCAAATATGTATTGTTGCGGAGCGGGAACTGCTGCTGATACAGAAATGACCACTCAAATGGTATCGTCCCAATT…
>h_cluster_00189-1
GGGGAAGTATACGATGACAAGGTTTTGCGAATGGTGACGTTACATGACGTTTAATGATAAAAAAAACAATCCTCAAGTTCAAACTTTGAGGCAAAGGACGTCCTATTCACTTATTCGTCATTTAACAATTAACCATTTGATTGAATATAACTCCCCAGTGTTCGCGGTTTTTTCAACAAATTCATAGACAATGGCTGAACCACTAAGAGTAGTAGTAACTGGAGCTGCTGGTCAGATCGCCTACTCTCTTCTCTACATTGTGGCCAAGGGCGATGTCTTCGGCCCCAATCAGCCCATCATTCTCCATTTACTCGACATTCCACCCATGATGGGAGTGTTAGAAGGCGTGGTGATGGAACTGGCCGATTGCGCTCTACCCTTATTGCACGGGGTGGTACC…
>h_cluster_00191-1
GGGGGACTGCAGAATCGATCAGCGTTTGAAGTATTTCGCGGTCTAACCTAAAACAGTCAATGTTTTTATGATAATTATTTAAAAGGTAATTTCACAAATTATTAATAGTCATTTGAAGGTGATTGTCATTCCAAACCAGTCGAGTCCAAAATTGTCGATATGTCGTCACCCAAAGCCACCGAAGTGAAAACTTTAATAGCCAGCGATAAAGTTGTCATTTTCTCCAAGACCTACTGCCCTTACTGTAAAATGGCTAAAGAGGTGTTCGACAAAATAAAAGAGAAATATACAACCATCGAATTGGACTTACGAGACGATGCGGAAGAAATTCAGGAGATTCTTGGTGAAATTACGGGAGCCAAGACTGTACCAAGAGTTTTTATTAAAGGCAATTGCGTA…
>h_cluster_00196-1
CGGGGGAACAGTGTTTGTTTAGCTTCGTAATCCGTCAGTTGCGCTGAGCGAATTCGCAATCAGCTGTCCAGCTGACAACTTGCTCAGGGTCAGCATTTTTCAGATATAGATCTCTTTCATAATAGTTTATCTAAGTGCATTTTCTAGCTGTTTTGGCATGTTTTCCTTAAGGCAAATCGCTAACTTGGCTGTCAGGGGCGCAAGGTCTAAGCACAGTTTGCCGGACCTTCCTTACGATTATGCTGCGTTGGAGCCTGTGATATCACGTGAAATTATGACCCTTCACCACACGAAACATCATCAAACTTATGTGACCAACCTGAACGCCGCAGAGGAAAAACTCAAGTCTGCTGTTGAGAAGGGAGATGTGTCAACGCAAATTTCACTAGCGCCAGCCGT…
>h_cluster_00208
TCCCCGACGTTCCGAGTTTATAATAAACACAGTAATTCCACAGAAAAGTACTAGAAAAAGCGGAAAAAACGCCGAACAAGTACCGGTACATCCCTCCTTTCCCCACATTTAACAGTGAATTGTAAATAAAGTAAACAGTATTACTACACCAAAGAAAAAATCATGTTTGTAAATAATAAATATCCAAATTAAACCAGTGCAAAAAAAAAAAAAGGCCGCCTCGGGGGGGATTCACATTCTCTCCAAGCTTCTGATCCAAACAATCAAAACTACACCAAAATGTTCAAATTTGTTGTGCTGCTTTCAGCTGCTCTTGCCTTTGCTGCTTCAGCGAGCCTTAGGGTAAACCCTGATGAACTCCACGTCATCTGGGACACCATCGAGAAGGACATCCGAGTG…
>h_cluster_00213-2
GGGGGCACAAATATTTTTACATTGTCAGGCTACAGAATCGTTTAGAATCGTTCAGTTGTTATCAACACTTCAGCGTGAACGAGTGGACGCTTGTACCTGACTTTGATTAGGTCTAAGTGTCTCAAGATGAGCAAGCACGGTTTTGATTCGGACACGGTCACATTGACTCGTTTCGTCCTGGCCGAACAGTCCAAAGTTCCCACAGCTACCGGAGAACTCACTCAGCTACTCAATGCCATCCAGACTGCAGTTAAGGTTATTAGTAGCGCCGTTAGGCGAGCGGGGATAACAAAACTATTTGGAATCGCTGGCGAAACAAATGTACAGGGCGAAGAAGTGAAGAAGCTCGACGTGCTGGCGAATGAGCTTTTCATCAATATGCTGAGAGCCTCCTTCACG…
>h_cluster_00219-1
GAACCTAACTTGCTGTTGAGCCTTAACATTAAGGGGCTGATTACTTTTCGACCTATAAAAAATTGTTCACTGTTCACATTCTCTAGAGCTTTCTAAGTTATTAAGTAGACCAAGGAAAGTCGGCAACATCGCAAACAATTTACATTTTAATTGATTTAGTTGATAACAAAGCCAGGCCCGAAAATTTCTTTGTTTTGCTTTAACTGGTAAATAGTGGTCAGCAGTAATTTAGCTGCGTAATCTTCAAAAGTACGCAGTGCTTTGCATTTGTCATACTGTGCTTGAAGGTCTTCAGTGTAACAAGTCTTTTGAAAATCGACAATAATGAAGACTTTAGTCCTTTTGGTGACAATCGCTGTTGCCTGCCAGGCGGTTTCTTTCTCGGAACTGGTCCAGGAG…
>h_cluster_00223
GGTCTTTTCTCAAGCTTGAGAGCTGGGACATTGACAATCCTAGGGGACAGTCCAATTTCTTCAATCACAACTTTTCAGACAGGATGAAGATCGGACTTTGCGCGTATAGCGGGTACAAGACGTACCCAGGCCATGGAAAGACCCTGGTCAAGGTTGATGGAAAGAATTTCACTTTTCTCAACTCAAAATGTGAACGCGCTCACTTGATGAGGAGAAACCCCCGTAAGGTCACCTGGACGGTTCTGTACAGGCGCAAGCACAAAAAGGGCCAGGAGGAGGAAACGGCCAAAAAACGTACCAGGAAGACTCAAAAGTTCCAACGAGCCATCGTGGGTGCTTCTTTAAACGACATTATCGCTAAGAGGAACCAGAGGCCTGAGATCAGGGAGGCTCAAAGAG…
>h_cluster_00225-1
CACCTCAACGGCAACAATGAGAGGCCAGCTTAGCCAACAAGATAGTGTAAATTTTCCTCACTCTCTGCGCTCGCAAGTTACGTAAATGTCAAAAAGCTGAAAAAATCTTCGGTTTTTCCTTCAGGAGAAGAATCATCGAAGATTTTTGGACTTTGGGCCGGTGATCCACAATATTTACAAGGTTCTGGCAAGCATTAAGGGCTTAGTATTACGTGACGAAATTCCTCAACATCCACCCTATCGATTGACATGGCTTCCCGAGTTGGTCGAATTTGTGGAGCTGGACTTTTAAAGTCCAATACAACAAACTGTTTACGTCAGGGCAATGCTTATTCCACTACCCGCGACTTTTCGAAAGGAAAGAAAGCTCTGTTGGGCGGCTTAGGAGTGGCAGCTGGT…
>h_cluster_00230-1
GGGGATTGCTGATTTGACGTCACACCAATCCCCGAACTCTAAAGTCCTGACCGTCCACCATCCTGCTGCTTTTGTGAGTGTTGGGCCGATAAGCTGAAAAATGTCTCTACTTTCCGCACGTTTGGCTGCCTCGGTAGCCCGAAGTATCCCCAAGAGCCTAACTCAGCTTACAGGGGCGGCTTTTCCAGCGGCTTCAGTGGCAGCCCGCAAATTCCACGCCAGCCCCGTTCAGAATGGGGTGGAAATCTCTTCAGTATTGGAGGAGCGCATTTTGGGCTCAGCCCCAAAAGCTGACTTGGACGAAACGGGCCGTGTCCTGAGCATTGGTGACGGTATCGCTCGTGTCTATGGCTTGAACAACATCCAGGCCGATGAGATGGTGGAATTTTCGTCTGGATT…
>h_cluster_00238-3
GGGGCCCTTTCTATAAAATTCCCATTTCGATCTAACGTGGTACTTGTTCTGACCTTCGTTCAATGTGACTTTCCAGTACCGATAAAAGCTACTTAGAGGGGAATGATTAGCAGATTCCACCAATTGGGGACTGTAGTAGTGGTTGCCCGAGTAGGTGCACGCACAAATCTTGTTTAACCTCAATATACTCAACAAGTGGTCGCTATGGCTTGCCCTATACCTTCCAAAAAAGGAGACATCGGCCTGATCGGTCTGGCCGTGATGGGCCAAAACTTGATCCTGAACATGGCCGACAATGGAATTACCGTGGTCGCATTCAACAGGACTGTGGAAAAACTCCGCAACTTCTTGGCAAACGAAGCCAAAGGTAAAAGCATCCTAGGCGCTGAGACCATCCCC…
>h_cluster_00240-1
GGTGTGTGTATGTGTGGCTGCTCAGCACATGTGAGCGCGTGAAAGCTGCGTTGGCACGAAGCGGATTAAACTGATCTATCTACATTTATGTTGTACGTGGAACGGTGGCAACATTGTATCATCATATCATTTTGAAAGAAGTCAACTGAAGTGACGGGGGTCATTAGTGAAATTCATTCAGAAGAATTGTCAATTTTCATGATTGGCACCTTTACACTTTTGTTTATTTGCAAGTAATCATGGCATCAGAAAGATATAGCTTTTCGCTAACTACTTTCAGTCCTTCGGGAAAGCTGGTCCAAATCGAATACGCTCTTGCAGCAGTTAGTGCCGGCGCTCCTTCTGTAGGAATAAAAGCTTCAAATGGAGTGGTTATTGCTACCGAGAACAAGCACAAAT…
>h_cluster_00245-1
ATTACGGCGGGGGAGGTAATTGTCAAAATAGCCAACACAAGCCGTGTTTTTGTTGGTCATTCTAGCTGATTTTTCAAAAGCTGTACATCATTTAGTGAGAAAAAAATGTTGCAACAAAAATCAACCTATACTGATTATCGAAATAATGCTGCAATACAGCACCAATTTAGTCCCTATGCGGATAATGGAGGAAGCGTCGTTGCAATAGCTGGAGACGACTTTGTGATCGTTGGAGCCGATACACGTTTAAGTGCAGGGTTTTCCATCTACACTCGTGAGCAGAACAAGCTCTTTCGCTTGTCGAATACCACGGTTTTGGGATGCTCTGGTTGCTGGTGCGACACTCTGACTTTAACCAAAATCCTGAAATCTCGCATGCAAATGTATCAGCAGGAACAC…
>h_cluster_00252-1
GATTTCAGAACCGGACTGGGGGTGCGCTACGCGATAGTACTACAGACCGCGTAGTGAAAATCGTCAATATGGTTAAGGGATCGGTATTTGCTGTGACCGGTGGTTCTTCAGGATTAGGAAAAGGAGTGGCAGAAGTTCTTCTTACTCATGGAGCGAAAGTAATAATCCTAGATATTCAAACTCTAATTGATGATAGTTTAAAGCCTTTTGCAGATAATATGTGCTATGTGAAAACTGATGTAACGTCGGAAGAGGACGTTAAAGAAGCACTTGCGACTGGAAAAAGAAAATTTGGGAAATTGAACGGAATAGTTAGTTGCGCTGCTTTTGTTGGCGATGTTGAGCCAATATATGACACGAAAACAAAACGACTTAGTAGTTTAGACAATTTTCGCAAAG…
>h_cluster_00256-1
GGGGCTCTTTATTCAATTTATCTTGAACAAACCAGTGACAGATGGCGGGGCTGCGCTCCTAAAAACATGGGTACGCGCATGGCAATATGAGTGAGCCCCCAAATGGTGAGTATTTCCACAGGGGATCTAAAATGGAAGCTATGGAAGTAACTTTGCCCGAAAAAGATGAGGGCAGTCCCGCAGAGAGCAGCAAGCAGCCCCTGCAAGACTTGGATACTGAGGATCTGTACACAAAGTTCAAGAAACTGCAGCAAATGCTCGAGTTCTTAGAAGTGCAAGAGGAGTACATCAAAGATGAGCAGCGCAACTTGAAAAAGGAGTATCTGCATGCCCAGGAAGAGGTCAAGCGGATCCAGTCAGTGCCTCTGGTGATTGGGCAGTTCTTGGAGGCTGTGGATC…
>h_cluster_00258-2
CGATGATAGAATCGAGAGTTTTGTGGCAATCGTGGCACTTGAAGCACTTGCGATGCCATGGGCGACCTTTAGCCAGAACTTCTTCAGCTGCGAAGACGACACCTCCGCAACGGGGGCAACCTTCACCTGGTGCAGCCTTGATGCAGGCCGTATCAATAACGGTGATCTTAGGAGCTTGTCCACTGATGAAGACGGTGTCGCTTTGCAAGGTGCCGCCACCTTGACCGTATCCGTATCCTTTGGGACCGAACTTCTTTCCGTAGCAAACTTTGCAGTAGATGTCCTTGTCAGGACCCTCGGTCACGTTGACAGAATCTAATCTTTTGCTGCATTCTCCGCATTTGAAGCAAGATTTGTGGAACGCACGTCCCCTAGCAAGCATTTGCTCAGCAGCGTAAA…
>h_cluster_00259-1
GCTCATTTGTTTATCGAACGTATGTCACTTAAACGTCACTTTCTCCCTAGTTAACCTCAAAGTGGGTGGGATCTTGTGCAACTATTTGAAGGTTTCGCGTGGTTTTTACCCAAAAAAATGTCAGCGGCTCAAATCTTCAATAGAATCGGTCAGGTAGGCTTGGGAGTAGCCCTCGCTGGAGGTGTTGTGAACTCAGCCCTATACAATGTGGACGGGGGGCATCGTGCTGTTATCTTCGACAGATTCGCCGGCATTAAGAAGCAAGTGATTGGAGAGGGCACGCATTTTTTCGTCCCATGGGTTCAAAGGCCCATTATCTTCGACGTCCGATCCAGACCCAGGAACGTGCCGGTCGTCACTGGAAGCAAAGATCTGCAAAATGTGAACATCACCCTTCGT…
>h_cluster_00261-1
GGGGGGGAGTTTTAAGCAGTGAATCAAATCGGTTGTGCCAAAAATGAAGCTGACTGTCGCTATTTCCGTGCTTTGTGTTGCTTCCTTAGCTGTGGAAGCTGCAAGTTTACAAGCATCGAATGAGAAAAACATTTATTGCTATTTTGAAAGTTGGACAATATACAGGCCGGGAAATGGAAAATTCGATATTGAAAACATCGATACTAGCCTTTGTACTCACATTGCATTTACCTTTTTGGGCGTTGAAGAGGACGGTAGCCTTAACATTTTGGATCCTTGGGAATCCGACCCAGATGGCCTTAATGGATTCCAACGTTTGGTAAACTTGAAATCTCAGAATTCGAAACTGAAAGTCTTAGCGTCTTTGGGAGGATGGAATGAAGGCTCTGAAAAGTATTC…
>h_cluster_00262
GGGGCCCTGCACAAATTATGGGGGGTGCCAGTCGGTCAGTTCGTTCAGTCTCGCGCACTGTCCAAAGGTCAACACAAAACGCAATGGACATCAGGAATGTTCTGGTGGCGGACGCCGTCGATGAAGCCTGCGTGGCTCTTCTTCAGCGCCATTCCATCCAAGTGGATTGCAAGTACAAACTATCCAAAGAGCAGCTGATCCAGGCGATCCAGAATTATGACGCCATTGTGGTGCGGTCCGACACCAAAGTGGGTGCCGAAGTGATCCAGGCCGGGTCCAGACTGAAGGCCATCGGCCGAGCGGGCGCTGGGGTGGACAACATCGATGTAAACGCCGCCACTGCCCGAGATGTGGTAGTTCTAAACACTCCCGGCGGCAACGCAATCAGCGCCTGCGAGC…
>h_cluster_00263-3
GGGAGCGTCGCCATAACCGAGGGACAGTGAGTTGTATTTTCATTTATCATCCTATCTCCGGAGATTTATTTGCAGTTTATAAACGAATTCCTGCTGGAACATTAACAGCAGCCCATTCCTGTGCTCAGTAAACCGGCAGACAAAATGGCCCGCAGGTACGATACCAGAACAACGATTTTCTCCCCAGAAGGTAGATTATACCAAGTGGAATATGCAATGGAAGCCATCTCTTTGGCAGGCACCTGCCTGGGGATTCTGGCCAATGACGGTATTCTCCTGGTGGCAGAGCGCCGGAATACCAACAAGCTGCTGGATGAAGTCTTCACATCCGAAAAAATTTACAAGCTGAACGAAGACATGGTGTGTAGCGTGGCAGGAATCACGTCTGATGCCAATGTT…
>h_cluster_00266
GGGGGGAGTTTAGTGTGGTGGTCAAATTCGTTGGTTCACCTAAGCGCGGAACTCGCTATCATGTCTCTGGAACGTCAAGTCCAAGCCAAACTCGCTGCCAAGCGTGATGTACAACAGGACAAGGAAGCCCAAGAATGGATCGAATCCATCTTGGGAGCCAAATTCCCCCCAGGCCAGGCGTACGAAGATGTCCTTAAGGACGGTACCATCCTGTGCGAAGTAATCAACAAACTTGCCCCCGGATCCGTTAGCAAAATCAACAAATCTGGTGGACAGTTCAAATTCATGGAAAACATCAACAACTTCCAGGCAGCAATCAAAAACTATGGAGTAGCCGACATCGATGTTTTCCAAACAGTTGATCTGTGGGAAAAGAAAGACATTGCTGGTGTAACCAAC…
>h_cluster_00267-1
GTAGATATTACGCCGGGGGGACTGTCATTAACGACATTGGCAAATCACATTGAAAATTTCCTTAACCTTTGATTCCTGTTGCGATTTTCTACGAAAGTTGCCAAAGAATTCAGACGACGGCAATAATGAATTCCTCCAAGAACCTTTTCCGCCTGACTCAGGTAGTGGTCAGCGCCACCCGCAATGCCTCTAAAGAAGTTGTAAACCCCCGATTCCATACTATGAAAGCCAGACAAAAAGTATTCGGCGTAGATGATGGTGTTCCAGTCCATCTAAAAGCTGGCTTTGGAGATAAAATGCTGGTGTCACTTACATGGGTCTTGATTGGAGTAGGCCTTGCAGGCTCAGGGCATACCGTTTTCACCCTAATTACTAAATAGATTTGTGAACAGTGGGTCT…
>h_cluster_00276
AACAGTACTGTGATCAATTCCGCCTACAATATTACATGGAGATCAAGGTCAATGGCAGTGGATGTCTAACCCGAATCAGCTGTAACCTCCAGTTCTTGGAGCAAGTGTTTGTGGTGGTAAAGTTCGATTAAAGGCGCAATGAATTCGCTGACGAAGGGGGCCAAGTGGAAGGCGTTGTGGCGCCAAGGGCTCAGTCCCACAACGACCGCAGTGCGGCACCATTGGAACAAGGACTACAAGCCGGGCCCCTTCCCAAAGACCCAAGAGGAGCGCGAACTGGCCGCAAAAAAGTACGGGGTTCCGATCGAGGAATACGAGCCCTATCCGGACGATGGGAGCGGCGCTGGGGACTACCCCAAACTGCCCATGATATCGGCGGAGAATAAAGACCCGTTCTAT…
>h_cluster_00278-1
GCACTACGTTTACACCTTAAACACTGTGAAAGTATAGACGCAATTTAAATTTTAATAAGCTCGCATACAAGTCCGGTGCTACTAAATTTACAAAAAAACGTCTATTGCGTATAGCAAAATAATAAATGTATCACATATGCAGTTCGAGAATCGATCCAGTTTAATCCGAAATAGTCGCAGTATATCTGAGTAAACTAAGCTCATATTTTTATCAGATGTGATAACCTTTCTTGACTTTAGAAATTTAAAAATAGGTTCCTCTCAGAAACAAAATACAAAATCAGCTGAATTATGGCTAACACCTTAAAATTTTATTCAAAAATCCCTCAAAGCGTCAGGAACATATCTACGTCAGGACCTAAAAGTGATGCTTGGCTTTCAAAAATATTCGTTAGAAAG…
>h_cluster_00280-2
GAACTATATCGTGCCGCGATCCGCATAACGTTAACGTACTAAAACACTTCGATCGTTGTTCATGCCTGTGAATCTTTCGAACGATTAGATTGGTGTTGGTAGAACGAAATATCGAAAACTATCTATAAGTGTACTGTTTATGAATTGAAATTCGGTTGTTTTTGAGGCAGTTTTTTGTGTTAATTGTATTGCAATGGCTGTTCCCAGTAGGATATTTAAAATATTGGACTGTGCTCGATTTGGACAGTTTGTCCGCTTCAATAGTTACGATTCCACGAGGTGGAATCTTAAACTAAACGCCAATAGCAAAGTAATCTGTCAAGGATTCACAGGCAAGCAGGGTACTTTCCACAGCAAGCAAGCCATTGAATATGGAACGAAGGTCGTTGGAGGAGTTTC…
>h_cluster_00284
GGGGGCGCAACCGGAAGACAGGGGCAACCCTAGCGGCCAAAGTGGGAACTGTTCAGTTTTGTACCTAGTGGATCATGTTGGGTGCAGTTGGAAGAACCGCCAGCCTTTTGGCTGGAAAAACCTTAGAAAAAGTTGGACAAGAATCAGTGAAAGTCGCCACATGCCACTTCCAACAAAATCGCACCCTTGCGGCCAAAGCGGCAGCCGCTCAGGCCAAGGGCCGTATCGTGGCCGTCATTGGTGCTGTGGTGGATGTGCAGTTTGAGGACGATCTGCCCCCCATTCTCAATGCCTTGGAAGTCGCCAACCGCAGCCCCAGGCTGGTCCTCGAGGTCGCCCAGCACTTGGGAGAGAACACCGTGCGTACCATTGCTATGGACGGTACTGAGGGTCTGGTCA…
>h_cluster_00288-1
AATCACTATTTGATTGATTTTGGACGATAAAATACTCAAATTTACACGAACGAATATTCAAATTTCCCGGTATTAGTTAATCAAACGACCAAAGGTGTGACGTCGTGTCGTGAGTGTCAACACTCAACGTTTCACTTGACATTTGTTATTTGTTTGGAGTTCCTGAGCGGATACACATTAATATGGCGAATTACACTGAAGATCAGATGGCCGAGTTCCAAGAAGCGTTTCAGTTGTTCGACAATCGAGGTGATGGCAAAATCCATGTTGCCCAAATTGGCGACGCCCTCAGGGCTCTTGGGCAGAACCCCACAGAATCCGATGTGAAGAAGTACACCCATCAGTACAAACCTGATGAGAGAGTTTCATTTGAAGTATTCCTGCCCATCTACCAGCAAA…
>h_cluster_00291-1
GGTAGATAACCTCAACTCTGCCCGTGTTGAAACTTGCTAACCAGACTGGAAACTGATGTTGCCTTTTAGGTACGATTAGAAATTAGAAAAATTGAGAGAGGAAGCTTTTTCTTGAATGGAAGAAGAAAGGCAACGTCAAAGGGGATAACAAATGGGGGCCATTTTCAAAATGGAAGTCTTTCTTTAAGGTTTAGTCTGCTGTTGGAAGTTGGTGTGCTACAGTTCTTAGTTAATCTGAGTGATCAGAATGTTGATGCCCAAAGAGAATCGTGTCGCTATCTTCGAGCACCTCTTCAGAGAGGGTGTAATGGTGGCCAAAAAGGACTATCACGCCCCCAAGCACATGGAGTTGCAAAACATCCCAAACTTGCAGGTGATCAAGGCCCTTCAGTCCTTGAA…
>h_cluster_00292
GGGGACTGCGCGTTGCAGTGTGCGTAGAACCAGAAGGGGCGCACTTGATTATAACGCCGCAGGGGGGGGGAATGAACATCTGAAATTGATGACAGGCTATTGACACAACCTCACTTTTCCTTTTATTGCTAAGCATCTATTATTAGTTCGGCGAGTTTCGTTTGATTATCAGCAACTGAAATCTCATCTCAAACCTGCATAGAAATGGCAGCAGAAGCAGCAGATGATGCAAGAAACGCAATTAGCAGATTTTTCAATAATATTGGAAAATCCGACGCGACCAAACAAGTGATTATTGGGGCAGTTTCCGGATTTGCCACCGGTTTTATTTCGGCCAAGGCCGGAAAAACGGTGGCTCTTTCCGTTGGAGGCGGCATCATCATTCTGCAAGTGGCAAAC…
>h_cluster_00296-1
GGGGAGGAGTTAGTAAAATATTCATAGTGATTTAGTGACAAATACAAATATGGCCGCTTATTACTGGGTCGATACTCAAGCTCGAAGAGGAGTGGTACCTTCCACTGCCATTCAGGGTGGACACGATATTGATGGTGCCCCAATTTTCGTGGGCAGAGCTTTCCATGGCGGAGATTGGATTCCAGCTAAGGTGATTCCTTCAAAGCATATTGCCTATGTTCCATTTGATGGAAAGGAGATTGGTGTTCAACAGTTCCAAGTTTTATGCGAGCAACGTTTCGATTGGCAACCGGCACATGGAGGGCAAATTCCCAGTTACGCTGTAGTAGGAGGAAAAACCTCTGATGGCGAAAACTTATACATTGGCAGAGTTCATCATCGCGGATCTCACACTGTTGG…
>h_cluster_00301-1
GCTCATTGCAGACTTTCAAATAATTTGAGTGTGCGCTTTGTGTTTATTTGTTTATTGCAAAAGAATTGTTAAAGGCGATTTTGTGGTCAGTTCAACCACTGATATGGAGTGCGTAAAAATCGGTCTCCTGGTTCTTCTGGCGCTGTTTGCTGGCCAAACCGAGTCAGCTACTGATACCAAAGTGGTATGCTACTATGATAGTCAAGCGTACAATCGACCAGGAAATGGGAAATTCGACCTGAACTTCCTGGATCCAGCGCTGCAGTTCTGCACCCACTTGATCTACGGATATGCCGGTATCAAGGAGGAGAATTTCAACATTGCCCCGCTGGACGAGTCGCTGGACATTAACAAGCAAAACTACAAGCACATTGTCGAGTTGAAGCGGAGGTTCCCTGG…
>h_cluster_00302-1
CTCAGCACTTAAATCTCGATTAAATAATAGCTAGTTAGGGGAATCAGTTCAATTTGAACCGCACTACGAGTGGGCGCTTTCGTTAGCAAAACCTTGCATCGCGCGATCCAAGCACAATGGCAGCACCCAGTTTAAAGTTGCTGAATGGGTTCCAACTACCCTTGGTGGGCTTAGGAACCTTCACAGTTACCGATGAAAAAGCCCTGGAAACTTCGCTAAACACCGCACTGGAAAGTGGCTACCGCCACATCGATACGGCCACCGTGTACAATAACGAGCACATCATCGGCAAAGTGCTGAAAGCCTGGTTTGACTCTGGAAAACTAAAGCGACAGGAAGTTTTCATCACGACCAAACTGCCTCCTGCTGGTCTGCATCCCGATAGGCTGGAAGAGTATC…
>h_cluster_00306-1
GGGGACCGTGCCCAGTATGGAGGGGGACGTAAGCTGATAGCACCTCCGTTAAGTCGAACCTCTTAGTCGCTTTGGAACCGCGTTTGTGCACCGGTGTCGTACTTTCATTTTTTCTTCAGAGTAACCGCTCAAACCAACAACCTCCACCATGGACGCGATCAAGAAGAAGATGCAAGCGATGAAGCTTGAGAAGGACAATGCTTTGGACCGTGCGGTCTACAACGAGCAGCTGGCCAAGGACGCCAACCTTCGTGCTGAAAAGGCCGAAGAAGAAGCGCGCCAGCTCCAGAAGAAGATCCAGACCATTGAAAACGACCTCGACCAGACCCAGGAGCAACTCACCCAAGTTTTGGGCAAATTGGAGGAGAAAGAGAAGGCGCTCCAAAATGCTGAGTCTGA…
>h_cluster_00307-2
GAGCTATTAAAACCATTTTCTCGAGTGGTTTATTGCGGAAGGGTTGTTTGTCCCTTAGCTGTTCAACTAGATTGTTGTGTGACTTTCTTGTGTCTCAAGGTTTTCCAGTGCAGTTTGCCCCAGCTGTCAGCGCGTAGGAATATCAGACTTTTTGAAGCTTTCAACTCGACAGGCGACATCCCTTTTCTTTCGGCTTTTAGATAAAGTGATCATGTCAGAACACGAACGGAGAAATGAAGAGTGGGATAAGAACGGTAAAACCGGGTCTTTTTCCGAGGAGAAGGAGCAGCCTGCATACGATGGACCGCCAGGCATGGACCCTGACGGCATCATCGAGTCCAACTGGGAACAAGTTGTGACGAACTTTGACGACATGTCTCTGAAAGAGGAGCTTCTTCG…
>h_cluster_00308-1
GACTGTAAAAATGCGACGCTATAAGAGAGGGGGGTCCGAAATTCTACGTAGTTAATCTTTGGTCCTCACTGAAGTGATTTTAGTGATAACAGGTGTGATTCCACCTTTTTTGCCCTTCGAAACAACTCAAATTAACACAAACAACATGCCTGGACCATCTAGACCTTTGTGGCAAGTAGCTGGAAAACGCGACCCCGAACAAGAACGCGAAGCTCAAGCATGGATTGAGAGCGTAATTGGACAAAGATTTCCTGCAGTTCCCTACGAGTTGGCTCTTCGCGATGGAATCATACTGTGTCAGTTAATGAACAGGCTGCAACCTGGAATTATTTCCAAAATTAACGTTTCGGGAGGCGATTACAAAATGATGGACAACCTTAGTCAGTTCCAAAACGCTTG…
>h_cluster_00310-1
GCCCCACCATCACTGTCAAACGCGCTTGGCGCTTCTTTCCTGCGCGCTTCGACTTCCGGATTCTTTGCAAAGTGACGCTTGAAGAAACAACATGGTGACCACTAAACCTGCCGCCGCCGCTGCGGCTGCCGCTGGCAAAAGCAAAGCAGCCCCCAAAGTTGCCCCCAAGAAACAGCAGTTGAGGGGCAAAAATATCCGAAAGAAGAAAGTCGCCTTAAAGTTCTACATCGACTGCACCCACCCTGTTGAGGACAATCTGATGGATGTGTCGAACTTCGAAGAATATTTGAAGGAAAGCATCAAGATCAACGGGAAGGCGAATAACTTTGCTGGTGGCAAATCGGGCCAGCATGCAGTTACGCTGGGGAGTGAGAAGAACACCAAAATTGTTCTGAGCTC…
>h_cluster_00312
CCGGGGACAGAGTAACCTCTGTGATCTGTGGTGGCTATAACGACACTTTTCACATCCAAGGGACACACACGTTGATTGTTGACAGAGGCCCAAAGCCATTTCCTTACAATGTTGAATTTGCAAGTAAAAGTGCATCCAGTAGTGTTATTCCAGATAGTGGATGCATACGAAAGACGGAACGCCGATTCCTATCGAGTAATTGGCACTTTGCTGGGGACTTCAGACAAAGGAATTGTGGAGGTAACGAACTGTTTCTGTGTGCCCCATAAGGAGTATGATGACCAAGTGGAAGCTGAACTGGCCTATGCTATGGATGTATACGAACTTAATCGTAGAGTAAACTCCAGCGAATCTATCGTAGGATGGTGGGCTACGGGCCATGAAGTTACTAATCACAGC…
>h_cluster_00317-1
GCATCTTGCAACAATCAACCGTCAGTGTCACTCCATAGAGAAAGTAAAATAAGGATTTATTTTACTTACTCTATGTGTCACTCTCACTCTCAACAGCTGATGTTTTGATATTAAAAAGCCAAAGGGGCTCCACTTCAGACGAGCAGTTCCCCTCAGTAAGTGAGCAAGAAATTAACGGGAAATGACGCTCCTGAGCAAGATTAGACCCCTGCTGCGGTCCTGGACTGCCGGCCAGAAATTAGCTGTGCAGAGGCAGATGTCCGAGCACCGGGTATTCCCGATGCAGCCCTCCAAATGGAATTGGACCATTTTCAAGGACATGTTTAACTTTTATTTGGTATTGGGGGCCATACCGTGCGCCCTTTTCACCATCTACATGAACCTGTTTGTGGGACCCGC…
>h_cluster_00320
GGGGGATTTTATTTCGCCCATTGACTTGCGCTAGTTTGCGCATTGCCAACTGTAGGCGAAAAAATCGATCTGTCACTTTGGGCACTTCAACCTTTTTCAGTGAAGGTGGTGTGTGGCCGCTTTCTAAAGACCTTAGTGACCACTGAAAGCTCATCCTACAGCCATGTCTTTATTTTCCAACTTGCTTCCAAAAGCATGGTGTCAACCAACGGAAAGCACATCTCCCGCCCCACAAAATCAGACAGGTCTAGTTAAATCATTGGTAGCTGGAAGGCAAATTGCAGCTGCAGCAGTGGCGGAAGGAGACAGTTGTGAATTTGCCTCACTTCAGTATTTTGGCCTTTGTGGCTTGGGAGGTATTCTGTCTTGTGGTATAACACATACGGCTGTAGTACCTCT…
>h_cluster_00321-1
GGGGAACCGTATATCGCTTATACCCAACGGAATAAACCTTGTTTACTGGGTTTTAACCATTTCTGGTTGCAATCAAGTCTATTCTTTGCTATTGGCTATAAATAATTAAACCGGGAGTGTTACAAACTTTTAGCAACAGCAAGGTTATCATGATCATTAACTTAGCCAGTGTACTTTCGTTGGTGGAATTAGTTTATGGGCAAAATTATGATTTCTTGGAAAATCTTGGATCCAGGATATCATCTCAGGTTCAAGCTGGTTTGGCCCCATTGCAAGGATTGGGCGATAGAATAAATGCGCAAGTACAACAGAGTCTTGCTGGACCGAAGGCCAATATTAAGAGCAGATTAGGTAGCTTGGATGGATTGGGTACTCAGATTGAGCAATCAGTCTATCATG…
>h_cluster_00323-1
GAGAGAATGCTCGGGGAGAGTCACAGTGGGTTCATTCCGAGTGGAGTGTGTTTCTGGTATAGTTTAACGGAATTCTCCAAGAAAAGAAGCCATGGTTGACGCCGCAGTCCTTGAGAAGCTCGAAACTGGTTTCAAGAAACTCGAGAGTACTCCTTCTAACTCTCTTCTGAAGAAATACCTCAATAAGGACTTGTTCGATTCTCTCAAGACCAAGAAAACTTCCTTCGGTTCCAGCCTTTTGGATGTTATTCAATCAGGTATCGAAAACCCCGACTCTGGCATTGGTATCTACGCTCCTGATGCCGAGTCTTACACCGTGTTTGCTGATTTGTTCGACCCCATCATCGAGGACTACCACAAAGGATTCGGAAGGACCGACAAGCACCCTCCCAAGAACTG…
>h_cluster_00326-2
GGGGGAATATTTCAAGGTATAATTGAATAAAGCCAGCAATTCGTACCGGAAAGGTAAACCAGCGCGTGTACCGAGCTTTATTGACCTCTATTTAACCTTCGTGTCTGTGTGGGTTGATTTGTCATACCCGGCTGATTTCCCTTAAGCATTTCTCTAGTTTTTAGTGAAAAAAACAGCTGAAAACAGTTTATATTCAGTTTATTTTACTACCCAGTGTCATTAAACGCAATTGAGATGAGCGCAAATGTGCTACCGTTCCAGATGCAAGCTGCTGAGTCCAACACCCAGTTGGATCATCTATGTGCTTTGGACATCCATTCCAGAGCTTCCTATGTCAGACTTAGTGGTATCATCTGTACCATTGGACCTGCATCAAAGGATCCTGCTGTCTTAGAAAAG…
>h_cluster_00338
GGGGACCATCCCGTCCAGAATCCAGGGACAGAGTCGTGATTCCCGTTTCTGTAAAGAGAATCTTGGCAAGAGGTTGGTAATTTATAGAAAGTACCCTCCGGTCGCAACTTCAGCGAATGGAGAGGATATCTACGCCGTGAGTAGTAAGTTGAAGTAAAATGGCTGGCACGGCAACATTGTCAAGCGACAAGTGCAGGGGCGGTTCAGCGGAATTTTCGCGGCTGTCTGGCGCCTATAAAACCAGTTGGTATAAGTGGAATGTTTATTATTCCGAAACCGGCATTAATTTCGCGAGTATTTTCAACTGTATCCAGAATTATGGAAAAACACGGAGTTGTTCCTGATGTGATTCCGGTTGCACCCAAGGAAGTGGCCGAGGTTAGTTACATTAGTGGGGTA…
>h_cluster_00353
GGGGGAGTGTCTCTTTTAACTCGTGTTAACTGGCATTCAAACAATTGACTCTCAATCATGTCGTCCGACGATGATCAGAAAATGGCGGTTATCCGCAAGGCCTTCCAGATGTTTGACACCACTAAAACGGGGTTCATCGAGACGGTCAAAATTGCCACCATCTTGAACACCATGGGTCAGTTGTTTGATGAAGAAGAACTGAACAGCTTGATCAGGAAAAACGATCCTGACCATTCTGGAAAAATCAACTTTGACGGATTCGCCGAAATTGCCTCTCACTTCCTTGAGGAAGACGACGACGCCAACACTCAGCAAGAACTCAAAGAAGCTTTCAGATTGTACGACAGGGAAGGAAATGGATACATCACAACCGGAACATTGAAGGAAATCTTGGCTGCT…
>h_cluster_00355-2
CGTTTACCAATAAGCCTTTATTAATGTTCAAAACCTTACAAATAAGTAAACAATAACAAAAGTTTTAAATAAAACTCATATTAGACCGGGCACAATTACAAATATAACTTTATTTTTCAATACAATGGCATCAACATAATAAGTACCTAGGTGTTGTTGGAAATAATAATTATAAGTAACTTAACATTAAAATAGGACTGATGGAGTTATCTCCTAGCTAAGCTGATGTTATTATTATGATTACATTATATAACTTATTGAATTCCTGGTAATACGACGAATTAATTATTCTTCCTCCTCTTCGTCTTCCTCTTCTTCCTCCTCCTCAATTTCCTCTTCCTCCTCTTCCTCTTCGGGTTCAGGTTCATAGACGGGTTCCTTGATGTCATCCTCCTCCAC…
>h_cluster_00356-1
GGGGATCGGCAAGGTTGTTTTTGGGAGATTCGGTTCGTCTAAAATGTCGCGAGTGTTGGTTAGTTTGCTGCTCGTTTTTAGTGCCGCTTGTTATGCGGATCAATTCACTTTTTGCAAGGTGGGTCAATCTGGAGCGGATAAGTGTCTTACCAAAAATATCGAAAGTGCTATTCGATCGCTAAAAAATGGTGCTCCTGAATATGGCTTAATATCATTGGACCCACTTCATGTGGATAAGATTACGATCGATGCAAATCAAACTGTTCAATTAGTGCAATATTACACCAATATCGATTTAAGTGGATTCAGCGATGTGGATGTCAAGAAAGCGCACTATGACCCAGGAAAGAAGCTTTTATCCGTCCTAGGTTTGTTTCCTCGGCTTATCCAAGTAGGAAA…
>h_cluster_00358-1
GGGGGTCTATCCTGTTCTATCCCGCAGCGAGAAACAAAGAGGGGGAAAACTTCTTCCAGAGTTTGTCGCTTAAATAAAATAACAAACTAAGCAAGTTTCTCAGTTCAGTTTCAACAGCACACTGATAATCAAGGTAGAATGTCGACAGTCGGTCAAGTTATAACATGCAAGGCAGCAGTCGCCTGGGGCCCCAAGGAGGAGCTGAAATTCGAGTCCATCCAGGTGGAGCCCCCAAGGGCCCACGAGGTCCGTATCAAGATCCTCTACACGGCGGTTTGCCACACAGACGCCTACACCCTAAGTGGTGCTGATCCAGAAGGAATCTTTCCAGTCGTGCTGGGCCACGAAGGGGCTGGAGTGGTCGAGAGTGTTGGAGAAGGTGTAACCAGTGTGAAGCCA…
>h_cluster_00364-1
GAGTCTATTTTAAAACATTCAAGTCTACACTGAATAAAAATTATCCGGGGGAGCTTTTAATATTGGCGATCAGTTTTAGACCAGTACAAAATGAAGCTAGGAATTCTGATCGTTTTCTGTGTGAGTGCTGTTCTGGGACAACACGATCCTCATTTTTTGGAGGGTAAAAACACGATTGTCCACCTTTTTGAATGGAAATGGTCAGATATTGCTTCAGAGTGTGAAAATTGGCTGAGCAAAAAGGGCTTTGCTGGAGTACAAATTTCACCACCAAGTGAAAACGCAGTTGTTGAGGGACGTCCATGGTGGGAAAAATATCAGCCGGTTAGTTACATTCTTCAAAACAGGAATGGTGGCGAAAGTGCACTTGCTGATATGATAAAACGTTGCAACAATGTG…
>h_cluster_00366
GGGGGCCCTAGAGCTTTGCCAACTGTCAAAGTCGGGGCTCTTTCAATAAATTCGCAGATCTTGTGTTAGTGTTAATTCGTCGGCGAGTTCGCGTTAATTAATCGATCTCATTTGCAACAAGCAGCCCCCAACTTAATCAAATAACTTCCACAAAGATGAGTTGGCAGGATTACGTAGACAAACAACTCCTCGCTTCTAGATGTGTCACCAAAGCCGCTATCGCAGGACACGATGGAAATGTTTGGGCCAAATCGGAAGATTTCGAGGTCTCAAAGGAGGAGTTAGCGAAGTTAGTCCAGGGTTTTGAAAAGCAAGACATCCTCACCTCGTCCGGAGTTACGCTGGCCGGTAACAGATATATATATCTATCAGGAACGGACCGAGTCATAAGGGCCAAAT…
>h_cluster_00367-1
GTATCATTTGGAACAGGTCAGATCATGGTACAATGAATAGGTACAAGGTCAGATGGCCGTGATCTTGACGTTTGCACTCGGTCACCTGTCACTGCATTTGCCGATTTGAAGACATGGGAAATGTTCAGGCAGCTTATTCGGCTCCCCCGCCGCCCCAAGCTCCAGGAGCGGTTTTCACCGCGGAGAAAGCTGCCGAGGTGAAGAGCCCAACCAATGGAGCCCCAGAAAATCCTGGTCCTTTGGAGGATATCCACACAAAGTGCAAAAGTGTATTTCCCACGTGCTTTGAAGGGGCCCGGATAATGCTCACTAGAGGTCTGAGCAACCATTTTCAAATATCGCACAGTCTGAACATGAGCTCTGTAACTCCTAGTGGGTACAGGTTTGGAGCCACCTATG…
>h_cluster_00368-1
CAGAGTGGTCATTACGCGGGGACATTCCGTGTGTTGAGGAAGGAAGAGAATTTAAGATCTTAACCAACAAATTCCGAGTTTTTTTTCAAAAAGTTTCACAGAAAGTTTTACAGTGAGACGCGAAAATGTTCTCGTCAATAATTAGAAAGGTTCCCCAGTTGGTTAAGCTGGCAGCCCCCCAATGCAAACCCACATCACTTATAAGAGCAATTTCCATTTCCCATCAATATTATGCGCCAAGGATTCAAGAGCCAGCTCCAAATTTTGCGGGAACTGCAGTGATTTCGGCTGATTTTAAGAATATTCAACTTAGTGACTATAAAGGAAAATATGTGGTTTTGGTCTTCTATCCACTTGATTTCACATTTGTTTGTCCAACTGAGCTCATAGCTCTGGACG…
>h_cluster_00370-2
AAGTTCCGCAATCAAGTCAACTAAGAATAAAGTATATTTAGTGAATCCAACATAACATTCTAAAAGGTTTGAATGACAAAATGTTTAGTTAAAAATAAATAACGCACATGAACAATAAATCAATAAGAAAATGCCTTCTTCTTCTCGCCAGCGAACCTGGAAAGGAAATATTTTTTTTTTATAAAAGTTGATCTATAAAACTGGTCTACCCTTGCGGTATTCTGTAATGGGACTAGTTAAACTTTTAGATTAATGAATCGTAATTCTATGAGGTAGGAGAAGTTTACTTTTTAGCAAAGTCCACTCCTGCTTTGATGTTCTTTTTCAATTCGGGGATGGCGGCTTTCAATAATTGTTGCTCATAGTCGCTCAGTTTACCTAATCCTAAGTTCTTCTCGA…
>h_cluster_00371-1
GGGGGCGACATTGTTCGTCTTTCACGAACGACGGAATGTAAACATGTTTGCTATCACAATTTAATAAATATAACTTGTTGAATAGATAAACCACATTTTGTAATTCGATAACGATACAGTCCGTGATTTATTTAGGCATAACATTGTATTGTATAATATGGGAGACAACATGCAGTTTATTGGGAAAGTAGTACTTATCACTGGGGCCAGTTCAGGAATAGGGGCTGCTACGGCTCAGCATTTTGCTAAGTTAGGAGCCAGCTTAGCTTTGACTGGTCGCAATAAAGATAATCTCCAAAAAGTGGCAACCGAATGTTCAAAAATTGGAGCGAAAAAGGAACCTCTTCTTTTAATTGCAGAACTAACAAACGAAGATCAGACAAAAGCGATTGTTGATGA…
>h_cluster_00377-2
ATTTCCAATCTCCCAAACTGTTTATTTGCGGACCCTTTTGCTTAATGCTATTAACTTGATTGGATCCAACCTAACATCCCACTTGATAACAAGTCGACCCTACCTACCGGTGATTTGATTAAAGTAGTACTAAATCCTGAAGATCCGTTTATTAAATGTTGAGACATACATTTCAAACTAAATTATGCAAAATAAAGAAGCTCAAACTCATCGTGCGATCCTAATAGAGACGTTAATTTATTGCCCAAAATAACCCTTTATAAGTTATTTTCGCCATTAAATTTTACCAAAATAACTTTATAAGTACCTCACAGTTGTAGACCTAACTAGCTTTTCGAATATCAGTAAATGATTTTTAGTTTTATAATTTCTAGCAAATTTATACCGAGCAGTACCAGA…
>h_cluster_00378-1
GGGGGATTCAAGCAGGCGTATTCGGGTAATTTCGACGTTTGGCGGGTTATGTTCGTTGGAAATGTTGGTTGCAACCGTGGGGGAGTTTGGATATTGACTGTAGTGAAATTTGTGGCGTTCTTTTAACTGGAAAAATATGGCTGGCGGTAAAGCAGGCAAAGACAGCGGCAAAGCTAAAGCGAAGGCGGTTTCTCGATCGGCCCGTGCGGGATTACAGTTTCCAGTCGGAAGAATTCATCGGCACCTAAAGAATCGTACTACAAGCCATGGTCGTGTTGGGGCAACGGCCGCCGTCTATTCCGCCGCTATTCTGGAATACTTAACTGCTGAGGTGCTTGAATTGGCAGGCAATGCCAGTAAGGACTTAAAAGTCAAGAGAATAACTCCTCGTCATTTGCA…
>h_cluster_00390-1
GGTTTTGTATGGTGAGTAACCATGGCAATAGCAACGCTTCGCGGAGCCAAAATTTTGAACAGCACCATTTTAAAATTAACCTGCAATAATTGGACATAGTTTCAAACGGTTGCCTGCCTGCCTGAAAAAAACAGAATGACCAAAAGGAAGGAAAGGCTGGACGCGAAAATCTGAATAAGTATACTGGAAAACACGCCTTTTCCAGCTAGAATAAATAAAAACCGAACTATGCTTCGTGCTACGTGACGACTTTTGGAGGTTAGGTCCCCGTTGATTTCATTGTCTTGGCGTAAATTGGCAATTCATTCCTTTAATGGGCTCAATTATGGCAGCAACAGCAATTTTCGGTTCCACCGGCACAACCGGGCTGTGCGCAACAGAGGCAGCAGTTAAAAAAGG…
>h_cluster_00392-1
GGGGGCTAGTGACTACAGTCATTAAGTTGCAGTGGTTTCAGAGTGGGGCAAGGCGTCGAAATGATTTTAAGATTAACTTTAGGAATTTGCCTTTTCCTGGCAGCTGCGTGCGTTAATGGAGACGATCATTTTGAAATACCATATCCCGCTAACTGTTCAACGAGAACGTTGTGCTCAGAGCACAGAATTAGACGACCCGATTGGAATGAACTCTACAATGCAGCTTTTTTAAATGCTGATGATGGAATCCTGCAATTCGATCTAACAAATGGAGCAGGTTCCAAGTTGATCATGAAGATCTCTGGAGTTGTAGACAATCGCTTTCGTGTTATCATCGAAGAACCAGATTTACATCGATATCGCATACAATTTTGTTTGGAAAAGGAGCCAGAAACTAAT…
>h_cluster_00393-2
GGATAGTTTTGAAGTTTTTCAGCCAGCTGATTGTGCCCCCAAATCAATCCAATTTAGAAAAATATCCAAAGGTTATTTTGCACATACTGTAGACTTTTTCATTGCGTTTCACTTTTCAGCAAACATTCGAATAACAGGATGACCTTCCTCACCTCCACTGATAAACAGGCTGTATGTATAACATTTGACTGTTAAGTAACCGCTCCCTGTACGCTACTTATTACTAATTAGTCTCTGTTGATTGCAAAAAATGGGTGACGGTGATAAGGAAAAGGAAGTGAAACGTGTTCCCAACTATGTGAAGTTCATTTTTGGAGGCAGCGCTGGTATGCTAGCCACTTGCTTCGTACAGCCACTTGATTTGCTGAAGAACCGCATGCAACTGAGTGGACAAGGGGG…
>h_cluster_00395-1
GGGGGCTGAGACTGAAACGCCATAGTCTCAAAGCGGGGGCTTTCCGAAGCTCCTAATTGGGGACTTTACCCTCATTTGCTGCCGCTGAAATTCCGCACGGTTAATGACTTAGTGCCCAAATTGACAACAGTGGCTAAAACATGTGGGAAACCCGCGCACGTCAGCCACAACTGTGCTGCAAAGGAATTAAGTTGGAAAATTTGAGCACGCCGTCAACTGTCGTTGTCACATTGCACGAATTCTTGCAGACGCCACTTTTCCCTTTTGCTTTTGACACTTCGGCGAGAAACCTCGACAAAAGATTTTCCTCAAAAATGTCTGACGTTGAAACAGATGATGCTCCCGCGCCAACCCCCGCACCCGCACCCGTCAGTGGAGGCCCCATGGACGTGAACCAGG…
>h_cluster_00401-1
GGGGGCCCTATTTTGTGGGGATTCTAAGGGGGGATATTATGTGGATTGAAGTTGAACTGAATTTCAGGTTATCTGAAAAGGAGCAAAGGGACAATTTCCATCAATAATTCCGGGTTTACTATCCAGCTATACAAGCATCCACCATGGGTCACGGTTTTGGAAACTTATGGAAATTCAGAGGCATAATCACATACAGGCTGTCGCCTTTTGAACTAAGAGCATTTGCTGGCACTATTAATCCCGGTATTCCCAATACTATTCGGAGGATTTTGGAGAATGTCCCCTACATGTCTCCATTGGCAGTAGCATACCTAGTCTATGATGGCGTCGAGAAAGCCCATAAAGAAACAATGAAGAAAAATCCTGCCGATTTCGAAAATGATCAATAGTCGTTGTCTA…
>h_cluster_00411-1
GCCGTCCCTATTTAGAGCAGGTAGGGGGACGGGTTACTGTTGCTCGGTTCCGGTCAATGAGGTGCCGATTGCCGATGTGTTTTTGACATTAACATACAGTTTCTTTTGGTAAGGGAGCCTGCGAATAGAAGTCGCGAAATGAAGAGTGTCCAGTTTTTATCCATATTTTTCTTCCTGGGAGCGTTTGCTCTTGCCGATGAAGATAAAATTGAAACGGAAGATGGAGTTTTAGTTTTAACCGAAGGCAACTTCCTCACAGCCTTTAAAAAACACGACTACATCCTAGTGGAGTTTTATGCTCCCTGGTGTGGACACTGCAAAGCCCTAGCTCCGGAATATGCAGCGGCAGCGAAGATTTTAGAAGAACAAAAGTCAAATATTAAGCTTGCCAAGGTTGAT…
>h_cluster_00413-1
CGTTGCAACAAATTAGATGAGCAATGCTTTTTTATAATGCCAACTTGGGATTTCAACCTGAAAAACTCTTTTATTACAAGATAGGTCTTCCCCTCTAATAGAACAATTAATATTTTTTCATGATCACACATTATTAATCTTAATTATTATTACAATTTTAGTAGGACAATTACTAGTTTCTATAATTTATAATAAATTTACACATCGATTTTTAATTGATGGTCAATTAATTGAAATAGTATGAACAATTCTTCCAGCTTTTATTTTAATTTTAATTGCTCTCCCATCTCTTCGCCTATTATATATTATAGATGAAATTTATAATCCTTTATTAACAGTAAAAAGTATTGGTCACCAATGATACTGATCTTATGAATATTCAGATTATCAAAATATAGA…
>h_cluster_00416-2
GGGGATGGGGGAGTTTTCGACAATTTCCAGCACGCAACCGGCTTCGCTGCACGTTTTTCATAAATTTCCACAAAATGAATTCAATTTTAAAGGCAGCGATCCGTTTAAACGGTATACGAACGGTTTTGCACCCCGTTAAGAATCTCGTATCTGTGTCAAGACCGCAGAATCAAATTTTAGCGGCCAGAAATCTATGGTACATGACTAGCATCCAATCGCAGAAATTGTCGGCAATTCACAGTAATTTGTGCAGTTGTGGCTGCGGTAGCAGAAAGGGGGTTCATACCAAAGAAATTTCAGCCGAGAAGGAGCTGGTGGAATTCCTGACTGAGGAAATTTTGGCTGAGAGAAAAGCCCAGAAAGTCAAAACCATTCCTACCGAGATCCAAGGATTTACGG…
>h_cluster_00420-3
ATTACGGCCGGGGGATTCAGATCACATTTGTGTTTCAAGTGCTAACAATCTCTGAATTATCACCAAAAATCTACATCCAAAATGGTTAAGCTAGAAGGAACCTACGAATTGGTCTCCCAGGAGAATTACCTGGAATTCTTGAAGTCATTGGGTGTTCCCGATGCTGAGGCCGAAAAACAGTCCCAATTGAAGGAGCCGATCACCATCAAGTCCGTATCGGACAGCAGCATCGTAATGTCTTATTCAGGACAAGAGGTCGCTTTCCCTGTGGGCAAAGAGTATGAGTACTCAATTCGCAATAAGCACACCATTTGGACCGTTGCCACCATCAGTGGAGACACCATCACCTTTAAAACCAAACTGAACGCTGATGGAAGCCTGACTGAGGAAAAAGTGATC…
>h_cluster_00421-1
GGGCTAAGGAAGCTGCAAAATTCCCACGCCGGAATGCAGGCAACTTGCAATGGTTTGATTTTTTGTAACCGGTCTTGATCCATGACCTTGTCGCTGTCAGTGTATGGCATAAGGTATCGAATAATAAAAAATAAGTTAATTTTTAAATAAAATTAGCGGCGTTTTTGCCTTTGGTGCTCAGACCTTAAAAATGTCCAAGGAAATGCAACTGCTGAAATTGCTCAGGGGGAGTTTTCTTCAGGTACGTTTTATTCATGCGGCTCCTGCTTCGAATGCAGCAGCGGCTGCTGCTGCCGAACCTCAACAGCAGAAGCCGCCAAAGATCAAAACCGTGTCGATTTATCGCTGGAACCCCGACAAGCCCCAGCAGAAGCCCTACATGCAGGATTATAAGGTGGA…
>h_cluster_00428-1
GGACTTTCTACGTCACTTTTGAAAGATAAGCTTATGATTCAAAAGCTATTAATTTCTTTATTTGGATCATATCATATATTCATTAGCATTGGCCGACTTTAATCGCCGGGCGAGCCTCAACGTGTCCAGTCGGTTGGAAGAGTTCAATTACGGGTTCGAACTAGCATTAAACACAGTGCAACATGGCTGTTTCCTTAAGGAGCCTCTCCAGCAAACTAGGGGGTGCATTTTCCCCCCTGAAATTGGTTTCGACCTCCCGCACCTATTTCACCTATGTGAACGAGCCAGCGCAACCCATCCAGGGCAAGGAACCCAAATGGTGCACTGCAGAAGAAGCCTTTCAGGACTTGCAGTCAGGTCAAACGGTGTTTGCTCAAGGAGCGGCAGCCACTCCAATTG…
>h_cluster_00431
GGGGGGGATCATAGTGGTTAACAGTCACTACGCGTTCTTGACCGGTGTAAGACGCGATTTTTAGCTTTTTCTAGTCGACTGGACGTGGCAGCTTGAAACTCATAGGGATTTCCACCAGAACGAACAGCGGAGTCCCCAATATGAAGGCCGTGTCTTTCGGCGCAGTTCTGCCACTTTTGTGGGCGCTCGCAGGAAATGTAGCGATTGTTTCGGCAGCAGTAGCGCGTTCTCAATCGCCGCAACGAGTCATGGAACCAGCCTTCGCTAATGCGGGCCAACGGGCCGGATTGGAAATTTGGAGAATTGAGGACTTCAAGCCGGTGGCCTATCCGAATAACCAGTACGGCAAGTTTTACACCGGCGACTCTTACATTGTCCTGAATACTAAAGTGAACAAGA…
>h_cluster_00433
GGGGATAAAGGCAAAGTTCAATGTAGCGTGCAGATTGTTGCTTTATTTATTCCGCTTTATTAATTGGAGGATTTAGTGAGTGCAAAGATCTCTAGGATGGTGCTAAAACTATCTTATGTGATCCAGTTGGGGTACAAAAGAAACTCTATGACTGGCTCATGTAGAAATATGATTTATAGGAGTTTTGGTAAGTTATCAAGAAATTCCACGTCGTTTCTGCATTATGAGATTAACGTATAATAACGATAACTTCTTACTATTTCATTATACAACTAGTGAGTTCAATGCAGTTGACGGGTGTAAGTAAGTCGTTGATTGGTCGTTTGATTTAGGTAAGCAAACAATCTTTTGTCTTTTTTTATCTGCGTGTTAACAAAAGATGTAGCAACTAGGGGGAGT…
>h_cluster_00434-2
TCGTTGTCCCAATGTGTCATCTGTTTCTACATGTGCGATAACTTTAATAATTTCAAATTTGATTTATGAACTTTGAAATCGAGTATTTCGAGGATAAGATAAAGAAAGTGAAAGGTCAATTCGATACTGATTAAAGGGGACTTTCAATTGGTACCCCGAGGTGTTATGCACTAGTGCACTGTGTTTGGTGTTCAGTTATTGCTAAGGGTTCTATTGAGAAAGATGGCATCTCCGTTTAGTTTGAATTTGGCGCCACTCAGCCCAGAGCTCCAGAAACGCGCTGAAGTAGAACTCCGTGAAACTCCGGAAATTGTTGCTGCCGCAATTCTAGAACTTCGAGAACTCGTGGAAAATGATGATACCATTTACTTCAAAACGGATGACAAAATTCTCATCATG…
>h_cluster_00437-1
GATGTTAATAAAACTTTGTCTTCATTATGGTTTTGATGGTTTGATTGATGGATGGATGATAAGTTTATTTTGATTTTTGTACTTTGAACTGTAGATTTTAATCCCAGTGTAACTTTATTTCGCAATCAAACAGAAACATTCAGTGGCTGAAGAAAACTAGCTCCTTGCAAAATGTTTTCAAGACATTTAACCACTAGATTTACAGGACAATTCCAAAGGTTTCAAAGTACCCTTTTGATTGCTGAACATAACAATGAAAGTCTTCTACCAATTACGCAAAATGCTTTAACAGCAGCGAAGAAATTAGGGGGCGACATATCAGTTTTGGTAGCTGGCACCAAATGTGGCCCCGCTGCCGAACAGCTTGCCAAAGCGGAGGGTTTATCAAAAATCCTAGTA…
>h_cluster_00442-1
GACCTCACTGACCTGACCTTGGACTGTTCTCTGTTCTATGCACTTGTTGAAACCTTTACACTAGCCGGAACCGGAAGTGCACAGTTTCTGATTAGGGCGTCTGCCACGAACGTCACCGCATCTATCTGCATAAAAGCAGTTTAAATCTTGTGTGAAGTTCCTTAACAAACAAGACAATGTCTCCTCCCTACAAACTTACATATTTCGACATCATGGGCCTGGCTGAACCCATCAGACTGCTCCTCAGCTATGGGAACCTCGATTTTGAAGACTGCCGCGTTCCCAAAGAAAGTTGGCCCAATATAAAACCAAATATGCCTTTTGGTCAGATTCCAGTCCTGGAGTTCAACGGCAAAGTTTACCATCAGAGTATCGCAATTTCAAGATATTTAGCCAAGC…
>h_cluster_00445-2
GGGGAACGCCCGTCTGTCATTGGAAGCAGACCGACACCGCTTTCTTTTAATGGTGGACGTCGTCTCCACTTCGTGTATGGTTTTAAAAGAAAAGCTTTAAGTAGAAAATATGGCGTTATCAGCGGCTCGTCCCCTTGTAAACGTGTACAATGAAAAGTCGGAGGAAGTTAAAGGTTCGAGCGTAGCTCTTCCAGCTGTGTTCAGGGCCCCAATCCGACCTGATGTTGTTAACTTCGTTCACCAGCAGGTTTCGATGAACCATCGTCAGTCCTACAGCGTTAGCGACAAAGCTGGCCATCAAACCTCTGCTGAGTCCTGGGGAACTGGACGTGCTGTCGCCCGTATTCCACGTGTGCGTGGTGGTGGTACTCACCGTTCCGGGCAGGGTGCTTTCGGAAA…
>h_cluster_00449
AGGAGAGCCCTTATACTGTTACTTCGATAGCGACAGGTCGGACTACAAGATAGTAGTTTTCTCCGGCAAAGAGGAATGCTACTTGCATAGCGTGAAAATATGTGGTGATTTTTCAGCGAGGGCCAAAAAGACTATTTGTTTGACGTTTCGAGTGTCACGTAATCCCAGTGTTGGTGATAAGTTTGCAAGCAGAGCGGGACAAAAGGGTATTTGCTCGCAAAAGTGGCCTGCCGAAGATCTGCCGTTCACGGAAACTGGGTTGGTACCAGATATAGTTTTCAATCCCCACGGCTTTCCCTCCCGAATGACGATTGCCATGATGATTGAGCTGATGGCTGGAAAATCAGCGGCTATTCACGGCCTGGTGCATGATGCCACTCCTTTTAAATTTTCAGAAGA…
>h_cluster_00450-1
GGGGGAGGTTTTGTTGTGGGGGGTTTGGGGCAGTTCAAGTGAGCAAAGCCCAAATCCGCGAGACAAAATTTTAAGATTCTGCTTTGCTCTATAGCTAATTCATGATATTTTCGGCCAAACCATCTTTATTCTGATTTAAGAACCTGCACTCAACGAAACCGCAATGGATGTTTTTTTGATGATTAGACGAAAGAAACTTACTATATTTACCGATGCAAAAGATACAACAACAGTTCTGGAACTGAAGAAGATCATTGAAGGGATACTTAAAATTCCACCTCAAAACCAACAGTTATTTAATAAAGACAATACTGTTATGGAAGATGCTCATATGTTACAAGAATACGGATTAAATTCTACTTCGGCCAAAGCTCAAAGTCCCGCAACAATAGGATTGGC…
>h_cluster_00453-2
GGGGGACAGTCAGCACAGGGCCCCCTGAGAAGCTGCTCATAAAGTCCATCGTAAAACAGACCAACCAAACCCTTCACAATGGCGGACGATGAGGAAAAGAAAAGAAAGCAGACTGAGATCGAGAGGAAGAGGGCCGAAGTCCGTGCCCGCATGGAAGAGGCCTCCAAAGCTAAAAAGGCCAAGAAAGGTTTCATGACCCCGGAGAGGAAGAAGAAACTGCGGTTGCTGTTGAGAAAGAAAGCCGCCGAGGAATTGAAGAAAGAGCAGGAAAGGAAAGCGGCCGAAAGAAGGCGCATCATTGAGGAAAGATGTGGAAAGCCGAAACTTATTGATGATGCCAATGAAGAATCACTTAAGAGTACTTTGAGGCAATATTACGATAGAATAATCCATCTGGAA…
>h_cluster_00455-1
GGGCGCCGGACTATTGCGAGAAGAACGAAACCTTGAACATTCTGGGGACCCGCGGGCGCGTCTGCAACCTGACTAGTCAGGGCATCGACGGCTGTCCTTTGCTGTGCTGCGGAAGAGGCTACCAAACCAGAGTCAAGGATGTAGAGGAAAAGTGCCAATGCGCGTTCGTCTGGTGCTGCAACGTCGTCTGCAACACCTGCCGATCGCGGAAAGAAGAACACGTCTGCAACTAGTTCTTCCATGAAGATGTCGAGTTCTTCTCACACAAGAGTCTTGATCTACAGCTTTATTTATTCTTTATCGTTTAGCTCAGAAGCTATTTTTTAACGTGATACTATGCCCTATCTGGATTGGTCGACATATCCCTTCTATGTGAACGTAGTTGTTAGCTTTTTCACG…
>h_cluster_00457-2
CCGGGGACGTTTCCGAAGGCGCCGTGAGGAATAAAGGTAGGTGCTGTCTGGTGTTTGGGGGCGATTAATCCGCATTTTGCTTCAAAGAAAAAAAATTGCCAACCGCTGCTTAAATCGGACGCATCGAGTGAATCGCGACGGTTTCGTTCAAAAAAAATCGTATTTTTGTTCGGTGAAAAAGTGCCCATTTGTGCGGTGGTTCTGAGGGTACCCCTTGTTTCTTATTCTTGCTAGACCGGACACCAACCAGCCACCACCATGGACGCGATCAAGAAGAAGATGCAAGCGATGAAGCTTGAGAAGGACAATGCGGCCGATAAAGCCGATGCCATGGAAGGGCAGGCGAAGGATGCCAATTCCCGCGTGGACAAACTCAATGAAGAACTGCGCGATCTTCAG…
>h_cluster_00458-1
GGGGGACTTAGTCAATTGGTGGCTGTCGCAGTTTGCTCATCCGAAGTCGCTCCATCCTCCTCCTCAACATGTACAAGTTCGCTGTCGTTGCTGTGGTTGCCCTGGTGGCTCTTCAGGGTGTTCTGGCGAAGCCCAAAGCCAAGCCAGCGGTGGAAAAGTCCCAAATCGACGAACTGGCCGTGAACGCGCGTCAAATCATCCACAACGTCAGCGCGGTGATCGAAGGAAACCTCCCGGACTCCAAGCAGGTGTCGGACACCCTCACTCAAACCTCCCAACAACTCGCCGCTAAAGTCAAAGACGTGGTCGACAACCTGAACCAACAGGCGCAGGAACATAAAGGAGACGTGGAGAAGGCAGTTACCCAGATCAAAGCCAACTTGGCGACGGCGGCCGCCA…
>h_cluster_00466
GGGGGAGCAACCGGCAACCGGTGTAACCTCCACTCAACCGCCGGGGGCTTATTGTTCGTAGAACTGTTTGGTTGGTTGGCAGCAGTGTAGCTCTACCCAGTAACGTCAGTCAGTTACATTTTTGCCGGTGTTCACAGTCCAAGTTTCCAGGTGTTAAATTCACAATTTTAGATCTAAAAATGTCTCCTGCACTTCAGAAACCAGCACCTTCCTTCAAAGGAACCGCCGTTGTTGATGGCCAGTTCAAGGATATCAGTCTAGAAGATTACAAAGGACAATATGTTGTGCTGTTTTTCTACCCTCTTGATTTCACCTTTGTTTGCCCTACCGAAATCATTGCCTTTTCTGACCGTATTGAGGAATTCAAGAAGATAAAAACCGCCGTTATCGGAGCTTCTA…
>h_cluster_00467
GAGCCAAATGTCAAATACATCGATTCCGTGAACAATTATTGGTTGCCTATTCAAACGGGTCCATCTTCCTTCTGCTTCTTGAATCGCTCAAGAATGGCTGCCGGTACTTTATACACCTACACAGATAACTTTCGGGCCTCAAAAGCCTTGATTGCAGCTCAATATTCCGGCGTCGAACTCAAAGTCGAAAAGAATTTCGTCTTTGGTGAGACCAATAAAACCAAAGAATTTCAACAGAAGTTCCCAGGCGGAAAGGTTCCAGCTTTCGAGGGTAAAGATGGTCAGCTTTTGCAAGACGGCAATGCCATTGCCTTCTATGTGTCCAACGAACAGCTAAAGGGAAAGACTGACATTGAAAAGGCGCAAGTTTTGCAATGGATCGGCTTTGCCGAGTCTGAA…
>h_cluster_00469
GGGGGTTTACAATCTACGGCCAGGGGATGGATGGCTGAATTAACCTAATGGCGAAAGTGTTATTTTTCAATTTCTTATTAAAGCAAAGGGATTTTAAGCTTAAACATATTATTTGGCCTGCTATAAGAAAAGTAACATCCACTGCCATGTCGAGTGTTACTGTGTCAGATAATGATTTAATTACAAAGTCTCAGAATTTGGCCCCACAGCTAAGTGATGGGAAACATAAGGGCCAAGCGGGAAGAATTGGTGTTTTTGGCGGAAGCATAGAATTTACAGGAGCGCCCTACTTTTCTTCAATTGCAGCATTAAAAGTGGGGGCCGACTTGAGTTATGTTTTTACCATAAAAGACGCCGCATTTGTAATAAAATCTTACAGTCCCGAATTGATGGTGTTGC…
>h_cluster_00472-1
GGGGAATCAATGCAAAATTCGTCTATAACAGTGGCGGTTTCATGTTGAGGCGTTGGTCAGCTTGTAAAGTGTAAAGCGGACAACTGACGGCCGGTTAAACAAATAACAAATTTCCAAAGTTTTCCGCAAATAATCAAATATCACCGTTCAAACTCGATTGTAATGAGTGTTGATGTCATGAAGCCCATGGAGATTAAGGGGCGCGAGATTGAAAATGGGGCCGAACCATCCGCCCCCATTACCAAGAAGGGCATTCTCACATCTTTCCAGACTGGCAAGCCCATGAACATTCCTGATACTGATATTCTTGGCAGATGTAGGTTCGTGTCCGAGTTTGAGAAGCTCAACAGAATCGGGGAGGGAACCTACGGGATTGTTTACAGGGCAAAGGACACGATA…
>h_cluster_00478
GGTAGCGTCCAAGGCGTCGCGACGGGGATACGAACGACGCACTGCCCGACTGCCACGCGCGGTTCCCATTTTGGCCAGTGCTCCGACCTAAGTTGCTCATTTCGAAAAGACCCAAAAAAAGGGCCGAAAGTTGAAAAAACAAGATCAAAATGGCTTCTTCCAGTGCCGTAGCTAGGTCTTCCAAGTATTCCTATAGATCCAGTGGCGCCCAAGGTGGTAGCGCTGACGTCAGCATTGAATACAGCGCTGACTTGACCGCTCTGAGCAGGCTCGAGGATAAAATTCGTCTTCTCCAAGATGACCTCGAAGTAGAAAGAGAACTCAGATCAAGAATTGAGAGGGAAAAAGCCGATCTCAGCGTACAGGTGATTCAACTGTCTGAACGTCTAGAGGAAGCTG…
>h_cluster_00480
GGGGATCGCACGCGGTAACTAACGTAAACGTTTACCATAGTTTTGGTATTTGTTTCATAAAAATTAGATAAAATAAGATCAAAATGCGAGAAATAGTGCACATACAAGCTGGACAATGCGGTAACCAAATTGGCGCAAAATTCTGGGAAGTTATTTCCGATGAGCACGGCATTGATCCCACTGGAACCTATCACGGGGATTCGGACTTACAGCTAGAAAGAATAAACGTTTATTATAATGAAGCTACCGGTGGGAAGTATGTGCCCCGAGCCGTGCTCGTTGATCTCGAGCCTGGCACCATGGACTCCGTCCGTTCTGGTCCATTCGGACAAATTTTCCGGCCAGACAACTTTGTCTTTGGACAAAGCGGAGCAGGAAATAACTGGGCCAAAGGCCACT…
>h_cluster_00481-1
GGGGGAGATAAAGGGGAAGCTAATTGAGACTGTTTCAGCAACTAGGACGCATTTGACCATTTGTTATTTTAGGCAAAGTGTAACTGAAAAATGAGAGCTGTTCTTACATTAGTGTTAATATTTTATTTGGCAACAAGTTGTATTTGTTATAATTCTGGTCAGTATGCACAGTACAACACTCGAAATGACCTGGATTGGTCTGCATACACTTACAGTATTGATGAAGGCAATTGCGACGGATCCAAGTTAGCTGATGAGGATGTTACCAAAGAGGCTGACGAACATACGTATAAAAAAACGACCTATACCTGGACTGGCAGAAACATGTTCTACTTAACATGTATAAGAGTTTTGAATCGTATGCCTCGAGATAGAAATGCTGGAGAAACTCGTATCACG…
>h_cluster_00483
GGGGGGGGTTCAAGCCGGGTGGGGGGACACAGTTTCATTGTGGTTTTAAGTTGATCCAGAGCCCAAATCCTCCAAAGCCAAAATGCAGCTTCTATTTGCCGCAGTTTTAGTTATCGCTCTAGTGCAGGTAAATTCACTGACAGACAAGCAAAAAGAACTGCTGACGCAACACTATAATCAATGCGTTGCGATCTCCAAAGTGGATCAAGCAGTTCTACAAAAAGCGCGTGCTGGTGACTTTGCTAACGACCCCAACTTAAAGACGCACATTAAATGCATTTCTGAAAAAATTGGATTCCAAGGCACCGATGGAAAGTTCCGTCGGGATGTGATTGAGAAGAAGCTGAAAGAGACCATTCCTGGAGACAATGCGAAAAATGCGAAGCTGATCGAAACCTG…
>h_cluster_00484
GGACAATGCCGGAAAATATTCGTGAATCTATTTCAAGATCGGTAATTTCCGTGGCACCGGCTTAACAACGCAAGCGCCATATTGCAAAAACTACGAATCACCATTTTATTCCGGGTTTGCCCACCTGCCTGCATTTTGTGCCGTTAAAACCCAGAAAATCTCTGCATTTACGCATTAAAACTGCTGCGATAAACCTGGTTCCTTTAAAGGCTTTTTCATTTCAACGAATTAACAAGATGAGTGCTGAAAATAAGAGTTTAGGACCATCTACGGCTTTTGAGAAATGTTCGGTCGTTTTGGTGGATGTTCTCGGCACAACCACATCCATTAACTTTGCAAAGGAAACACTGTTTCCATATGTAGTTAAGAACGTGGAAGAAGTTCTTACAGCAAAATGGG…
>h_cluster_00496-1
GGTCAATCTTAAGTGTACTCAAACAAGCAATAACACAAACAACTTCACATTTCATTATCAAACTACATAGTTCCAAGGGGATGGTTAGAAGTGAAACAACAGTTGATTGAGGAGCTGATTTCCAAATGCAGCTGACTACAAGGCTTCTGATTCTGTTCGTCTGCAGCCATTGCGTTTTGGCTGTAGAAGAGAACTGGGACAGTATCGACCAGAGAACCGTGCCCGAATGGTACGACAAAGCCAAGGTGGGAATTTTCATCCATTGGGGCCTGTTTTCTGTGCCTGGATACAGCAACGAGTGGGTCTGGCACGAATGGAAATCAGACAAAAATGCCGACGTGGTTGATTTCATTGAGAAAAACTATCCGCCCGGATTCACGTACCAGGAGTTTGCCAATC…
>h_cluster_00497-1
TCCAAGTTACGGCCGGGTGCACATCATTCCGTCACTTCCAAGCGTTCGTTCTTTTACGAGAGTTCGCCATAGTTGGCGTGTCGTGCTATTCTGGGCTAAGATAATTATCTGAAATCATCCAAAATGGTGAACTTCACCGTAGGCGAAATTCGTGTCATGATGGACAAAAAACGGAATATCCGTAATATGTCCGTCATTGCCCACGTGGACCATGGAAAATCCACCTTAACTGATTCCTTGGTGTCAAAGGCCGGTATTATTGCCGGTGCAAAAGCAGGAGAAACTCGATTTACAGATACCAGAAAAGATGAACAAGAACGGTGTATTACCATCAAATCGACGGCTATTTCTATGTACTTCGAACTCGACGACAAAGATCTCGTCTTCATCACCAGTCCC…
>h_cluster_00498-1
GGAAAACGTGGAGTCACTGAAGGAACCCAGTCGCGTATTATTTCGAACCATTCACCTTCGATCATTGTGGAGCGTTTCATTGCTGATTTATGTGCATTTTTGGAATAATTTAAATAAAAAAAGAATCTAATCAGAAGTTGGTGGTGGAACAAGAACGCAAGATGCCGCTCGTTACCGATGTTCAAGTGCTCAAGGATTTGGCCACGAGGATCAGAATTCTGAGCATTCAGTCCACAACTGCTGCCAATTCTGGACATCCGACAACATGCTCTTCAATAGCCGAAATTATGTCGGTTCTTTTCTTCAACACCATGCGCTACTCTGTGGCCGCGCCCAAGGATGTCTCCAGCGACAGATTCGTTCTGTCCAAAGGCCACGCCGCTCCAGCCTTGTATGCCG…
>h_cluster_00509-1
GAAGCGCAAGTAACATTTTTAGGTTATGATTATTTAATTTTCCCTTCTAATGTAAATTGAAATTCTTATCAGTTTTTGGAGGTCGTCTTGTCATTTATGTAATAACATTCAAGCAGGTACTTAGGGTTCTGAGATCGTTTTTTAAAATGGCACATTTGGCAGCACAGAAAAAACCAATAACTGAAAGCAGCCCAGCCACTTCAAATGATGGAGTTAAGGCGGTGCTTTTAGGGCCCCCTGGTTCAGGCAAAGGAACGATGGCGGCTTGGTTGAAAGATAAATTTTGCGTTTGCCATCTTTCAACAGGAGATATGTTACGAGCTGAAATATCTTCCGGATCCGAATTGGGATCCAGGCTTAAAAAGGTCATGGATGAAGGAAAGTTGGTTAGCGACGATT…
>h_cluster_00519-1
GTTCAGAATTCGGAGTGGTTTTTGTGCTCTTTGTAGCTGATCTCATGCTTTATTTTTTGTTGTCCTTTTAATACGATTCTGTATTTTGTTCTTTTTTCAATACTAAATTTCTATCGATATGATTCTTGCTTATTTTTTCTACCTTGTGATGTCATTACATTGATGCTTTCCATAGCGGCGACGCAACGCATTATGGGGACCGCAACACTGTACATCCTTGTCTTGAGTTTTAAGGTTAGTTATTGCAGTCAAAAAATAATAATAAAATAATTGCAGAAAGGGGTACAAGATGAGTTACTTCGGTGTTGATCGAGTTTTTACCCTTTTGCGAACGATAAAGCAGTACGGCGGCATTAGGCAGTCGTTTTTGAAAATATTTAGAATGGATTCCCTAAGGCC…
>h_cluster_00522
CGGGGGGTGACACCTTGTCGTATATTTTTAAAACTATTCCAATTCCAGATAAAAATACATTTAAATTATAAATTGTCTATTATAATTTTATTAGCAAAGCTCGAATTACAGACCGGTCTGCTGTAAAAGATTGTGATCAAACCTTTGAACTTGTTTATGACTACATTATCATTTAACTCATTATAGGTTGAAATAAGACTATTCAGTGCAAACACAATCCGTGGCGGTACGTTTCGAGCACAATTTAATTCGAGAGCTTCGCGAACCGTTGTTTTCGTTGAGCGTTTGGTGGACAAGTTAGATTAAAAGAGAAAATGGCATTTAAACCTCTGGCAAGTTTCATTTTATCGAAACCTACAGCAGACTTTTTGAAAAACGTTTCTAAAGTCCAAAATGTGA…
>h_cluster_00530-1
TTATTATATAAACTTTGTGATCTGTGATGAGCGTTGCTTTTGAACGCGCTCCGGTGGGGTGATTTGCGGTACTCGTTTGACATCTGTCAATTTTTGGTCAGACTCACGAAAATCTGAAAGGCGTTGGTTGGATTTCAGTGTCTGAGTTTAATTTTGTACATAACTTTTTAAGAATGGGGGTAAAGATCCAAACACTTGCACAGGGAGATGGTTCAACATTTCCCAAAAGCGGCCAGACTGTTGTGGTTCATTATACGGGTACTTTAACTGATGGAAGCAAATTTGATTCTTCTCGCGATCGAGGACCACCTTTTAAGTTCGTCATTGGAAAAGGCGAAGTTATCAAAGGTTGGGATGAGGGCGTTGCACAGATGAGTGTAGGTCAGAGGGCAATACTGA…
>h_cluster_00532-1
GACCAGTTGAGGAAACCAACTGGTTGGCACTCCTTCAGTTGCCAGCTGCGCCATTTGCCGATACCACACCGAAAAGTCTGATCCCAACTTGTCCCGGAATTAGTTTCGGATAAGTTGTAAAGTAACTGAGATAGTAGTGTTGCTGAGTTAAAAAATCGAAAATTATGGCATCCCTTTGTGCTAGAATGGTAGCCAGTAACGCACGGAGACACATTTTTTCGTCCAGCATCCGTTGCTCATCGAAAGTAACGTTGGGCGATCCCGTGGAACATGCGACTGGTCTAGAAAAGCGCGAAATCCTGGCCAAGCTCGCCGGTAACGACAACCCCTTTGATATGCGAGTGATCAAAAGGGGCGTAGGCTCTAAAGCCCAACCCACCCCGATTCCATCTGCGTTCG…
>h_cluster_00550-1
TTATTAACCACAAGTGCGACGTTTGTAGCGAGTTAGAAATAATTACACAAGACGTATTAAATCGATTACTTCGTAAGGTCAGACCAAAGCTCCACAACACCTGCTGAAATTGAATTATTTATTAACAACAAAACATTTGAAAGCAGGTATTAAGGAGATTCAATTTATCTCGGGGACAGTGATTGCCGCCAGTTCCTGAGCAGGTGTGTTGTCAATGGTTAAAAGATAACTTACCCAATAAAACAGGTTGCCTGTTTAATCGACTTTCAGTTTCCTTGGCATAGATATAATTTCAGTTATTGTCTCAGTCAAGCCGGCGTGTTGTTTAGATCAAGATCTACTATTTGCTTCCAAAATGTACACAATTTTGGAAACTCTTTTTGTTATAGGGTGTGTTGC…
>h_cluster_00558-1
ACGGAACGGTCTGCGAGTGTGGCGCAAATAACACAAAACCTCTGTGATCTGTGGCCAGACTTTATGTGGCATCCCTGCTTTTACCAGCTGGTTTCTGACGTCTCGGTTCATCTTCATTGTAATAACATAATAAACAAAATAGAAATAAAATTATGGCCGTAAATTTGCCCACCGGGCTCATCAGTCACACCAGGAGGGTACAAAGTTTGTATAAAAAAGCTATTCGCCTGCTTGAAGCATATTACGATGAACGTGATGCGTTTAGATATCGCGCAGTTCTTATGAGGAAAGAGTTCGATGATAAAAAAGATATCAAAGATATGATCACAGCATATCACTTTATTGAACTGGGGGAACAACAACTTATTGACAAACAACATTACCATCCAAGGAGGTTTC…
>h_cluster_00565-1
GGATTCAGCATGTGTCGTTCGCATCGCTTCAAGTCGGTATTCGGCTTGACCTAGTGAGATTTGCGGTCGTCTTCGCTCGTTTGCCAAAAAAGTATTAAATATTTTAAACTCAAATTCTGTAAAAGTTTAATAATGGCACCTTATAAAATTGTGTTAGTCCGACATGGTGAATCTGAATGGAATCAGAAAAACCTGTTCTGTGGCTGGTATAATGCGGATCTGAGCGAAAAAGGCAGACAAGAAGCAGCCAACGCTGGAGTTGCTCTGAAAAATGCTGGTTATAAATTTGATGTCGCATACACATCTGTATTAACCAGAGCACAAGATACTCTTCAAGCTATTCTCAAGGAAACTGGTCAAACTGACTTGCCTGTAATAAAAACATGGAGGCTAAATGAA…
>h_cluster_00569
GGGGGGCCGGTTGCCGGGGGGAGGGGGACAGTTCGAGGAAACTTCGGCGAGATTCTAACCAATTAGAGGCAGTTTTTGTGTAGAAATTGCAGTCACGATGGCTTTGGAGGCGATTTTGGGCAAAAAGTACAAGCTGGCCAGCAGCGAAAAGTTCGACGAGTACATGAAGGCCGTGGGGGTGGGCCTGGTGACGCGCAAGGTGGGGAATGCGGTGTCGCCAGTGGTGGAGCTGCGCAAAGAGGGGGACGAGTACGTTTTGAGCTCGAGCTCCACCTTCAAGAACACGGTGACGAAATTCAAGCCCGGCGTCGAATTGGATGACGTCACGCCCGACGGCCGCCCGGTCAAAGCCACCTTCACGGTGGAGGGCAACACGCTGAAGGAGGTGCAGAAGGGCGC…
>h_cluster_00580
GCCGGGGGCAGTGCTAGTGTGATAGCAAGGGGCATACACCCACAGTTTGCAGGAGTTTTCAAAGATTGATTCTGGATTGAAATTTAGTGCCTTTTATCGGAATATCCAGTTTTCCGCTGTTTGTGAGGTGGTGAATTAATAAGATGGCAGACATTGAGGAGCAGCAAGTCACCACTCCTGAGGACGTGGACAAAGAGCCAGAGTCAAACTATAAGCCGCCTCCTGAAAAAACGATTTCAGAGCTTCTGGAGATCGATCAAGAGGATGAAAGTTTGCGGAAATACAAGGAGACATTACTGGGACAAGCGCAAATTGGTCCCATTATTGTGGAACCGGACAATCCAAAAAAAGTGATTGTGAAGAGATTAGTATTAATTCCCGTGGATAGGCCCGAATTAT…
>h_cluster_00582-1
GGGGGAGTGAAAGTTAATCATGAGGGGAATGGAGTTTTTTGTCGGCATTGTTGCTTTGGCCTGCATTGAAGTAGCGGCTGGGGCACTTTTGCAAGACACGACCGGACTTGTCACATTGAACTACGAAGCATCTGAAGATGGAATCACTTTGGAATTAATCAGAGGAGAGAAAACAACCCTTCGTGGGACGATTGGCAAAGGCCGAAACCTTCAGGATGTCTCTTGCATTGGAAGTTCTTTATGCAAACTAAGCGACAACGAAATACTATCAATTACCCCGATCCAGCATGGGTTTAACGTTACATGGGTCAAAGATGATCCCACTGAGGTGTTTGAGGACTGTTATGAATTGGATTCCGGATCCACCAACTGGTTTGGAGGACCGCAAAGGTGGCACCA…
>h_cluster_00583-1
GGGCACAACTGAGAGCAAGGGTTATCTTATGAGATAACAGCGGTATTAGGCTAAGTAGTTCCAAATTCACCGGGGACAGTTTAAAATTTTCACCGACGATGTTTCTTTCAAAATTAAGTATTTTCAAAATTTTCCTGTTTTTTGTGTGTTACTCTGAAATGTGTTTAGGGGCATGTCTGGATAAATTCGCGCTCGCATCAGTAGACGCGCTTGTTCGCTCTATACCCAATAGCAGTGCAATATTAATGGAAAACGTCAACTTTAACAGTTTGGATACTTTCGTTTCTATCGACGTAGTCAGTTCTAATATTAGTCAATTATGCACAGGAATGATTAAAGATTTTCCTGTTTTGAAAAAGCTGTCCCTTATCAATGCCAATTTGTCTGAGATTCAGCCAG…
>h_cluster_00584-1
GTTGCGAGTATGTCTCGCTGAACAGTTGTGTACTAGTCACTCATTACTACTAAGTAATAGAGAATGGGCTAGGCACCAGCTGTAGGAATCGATCTTGGCACAACTTACTCCTGTGTTGGCGTCTTCCAACACGGAAAGGTTGAAATCATTGCCAATGACCAGGGTAACAGAACGACGCCCTCATATGTTGCCTTCACAGATACGGAGCGTCTGATTGGGGATGCTGCCAAGAACCAAGTGGCCATGAACCCCAACAACACAATTTTTGACGCCAAACGTCTGATTGGAAGACGGTTTGATGACCCTACAGTGCAAGCTGACATGAAGCATTGGCCATTCGAGGTCATGAACGATAGCACCAAACCTAAAATTAAAGTAGACTACAAAGGAGAATCGAAG…
>h_cluster_00590
GGGGGTCCCGTCCGGTTGTTAAGTGGCGGGGGAGTGCAGACAAGCATGTTTCGTGTGCTGGTGACGGTTTGCGTGTTCCACCACGCCCTGGGGGGCTTCCCCAATTTCTACCCGCGCCTCCCGGCCGAAGGCCTGCAGGTGGACGACGACCCGGGGGCGCCGCTCATTCTCACGCCCCTGATCGAGCAGAACAAGATCGCGGAGGCGCAGCAGGCCGCCCAGGTGCACTTCGCTGGCTTCAAGAAGCAGCAGAGCTACGCAGGCTACTTCACGGTGGACAAGCTGTGGGGCTCCAACATGTTCTTCTGGTACTTCCCGGCGCGCAGCAGCCCCGAGACGGCGCCAGTGCTGCTGTGGCTGCAAGGGGGCCCGGGCGCCTCCAGCCTCATCGGCCTGTTC…
>h_cluster_00593-1
GGACATTTGACAAATTTGACTTGGGCGCGTTGCCGCGTTATGCCTTCATGTGCCGGCCATTAACATTGGTGTAGCTGTTTGCTTGACAAATCTTGCTCAACTCAAGCTCTGGTGTTGTTTGTAACTGTTCTAACCCTTCAACCAAATTTGTGAATCATGGGTGATGAAAAAAAGGGAACCGAAGCCGAAGGTATCAACGTGAAAGTACTAGGGCAGGATAATGCCGTTGTACAATTCAAAATCAAAAGACATACTGCTCTTAGGAAACTCATGACTGCATATTGTGAGAGAGCTGGAATCAGCACCCAAGTAGTTCGGTTTCGCTTTGATGGAAACCCCATTAACGAAACGGACACGCCCACAACTCTGGACATGGAGGAAGGGGACACCATTGAAGTC…
>h_cluster_00599-1
AGCGGGGGGGTTTGGTACCATCTGAAGAGATGGCATTACGCGGTTCAGCTTTTTTGGTGTTTGCCACCTTAATTTCCGTTTCTTTGGCCAAAGTGACCCTGACTACTAATGGTCTGGCTGCCACTGTGTCCAATGGAAATGTCGAAGTCGTCTTTAAAGCTGATGCCACCGTGTCTGCCGTTAAAGTAAACGGCGTTAACATCGTCTCTACCTCGCAGAAGACGTTCTACTTGGATTGGAACGAAAATGGACAAGTAACCTTCAATCCGAGTGAACTGAAAGTAGGCGAAAACTCCGACTCACTGGCTCACTTTTACTGGATCCAAAACGGCGCTTCCAATCAATTCCACATCGAGTTCCATTATGTTATGGTGGATGGCGTGAGCGGAATCTACTCAT…
>h_cluster_00604-1
GGGGATGGACCTTGAAGATAGTCCCCATTGAAGATCCTAGTGGCAACTGCTGTTCTAGCTTAGTTCCCTCAAGTCGCCTCCAACATGAAGACGCTTATTCTCCTAACTGTGCTTTCGTTCCTGCTGGTGGTGAATGGCAGCAAGCACCTGCGGCGCATCTACAAAGACACTGGAAGACTGTTCGGTCCCCAGCAGGCGGTTGAGGAGCCTCTCATTTTGACGCCCTTCATCAACGAGGGGAGAATTGAGGAGGCGCAGCAGGCGGCCCGAGTCCAATCTTCACTGTTTCATGACGTCGTCAGCTACGCTGGGTACTTCACTGTGGATGAACGCTTCGACTCGAACTTATGGTTCTGGTACTTTCCATCTGCAGACAACGTGTCCGATGATCCGGTCGTC…
>h_cluster_00606-1
GGGGAATGTCAATTTGTGGGGAGTGTTCGTTCAAATTTCACAATTACAGTGCAAAGTCCACAGACTACATACTATTATACTATTATAAGTCCAAGAGATCATTCTCGTTACAAAGTCTTCCAATCTTCAGTGATCCAGATAAAATGGCTCGAGTTCTGGTTGGCGTTAAAAGAGTGATCGACTATGCAGTCAAAATCAGAGTCAAGCCAGACAAATCAGGCGTTGTAACCGATGGGGTCAAACACTCAATGAACCCCTTCGATGAGATCGCGGTGGAGGAGGCAGTTAAGCTAAAGGAGAAGAAAATCGCCTCGGAAATCATCGCTGTGTCATGCGGGCCTGCCCAATCGCAGGAAGTTTTGAGGACTGCCTTGGCTATGGGTGTGGACAAGGGCATTC…
>h_cluster_00610-2
GGACTTTAAAGCTGGATCCGCCCCTGAGAGGGATCCACCTTATAAATTGTTGTTTTTTTATCAGTTTGTTGACGGAAAGTCTCATTTCATAAATTCCCATTAGTTGCGACTGAAAACACACACAAACAGCGTGCTCTAAACTTTGCTACAACCGGAACTTGTTCAATCATAGCCATTAATTAACAACAAATTAACCTCCAAAGTGTGACTGAATTAACAACCTTGGCGTTTTCCTTCCACGTTTCAGGAACGGTTATCGTAGATAAAGACGAGACTAGTGAAGAAATACCCAACATCATGTCCTCCAAGCATTTGGCCAAAGGGTCAGTAGAACCCGCTAGAAAGGAAGGGCTCCTGCGCCTCTATTCCATGCAGTTTTGCCCATACGCTCAGAGATCC…
>h_cluster_00616-1
GGTGGTTAGGAAAAGAACAACAAATGAACGCCAAAGATCGAAACCTAAAACCGAGTTTAGATACTCTTTCATTCGCTTGCTAGCCTGCTACAATCAGCGCCAGGGCTTTTCCGGAACAACCGCACTATCCCCTGACCTTGACGAAAGTCATTTGATAGTATTCGTTGCGGGATAAACAAGATATAAAGAAAAAATGCCTTCTAAAGTACTGTCATTACTTTCAAGGATATCGAGACGCAAGGTTGATATCGTAGCACCGGCATTTTGCAGATATTTCCAAACTTCGGGCTTCCAAATGACTAAAGTTGGCGACCGAATTCCCAGTGTGGACCTCTTTGAGGACCTTCCCACCAACAAGGTGAACCTGGGGGAGCTCACCAAGGGAAAGAAGGTTATTGT…
>h_cluster_00617-1
GGTAGTAGTTGCCCGGCAAGCCTGAAAGAAGAAATTCGAATCTGGGGGTTTTCCATGCGAGAATCACAAGCGACAGCATCATCCTCCATCTTCATTTCCGCTGTCTTTTTAATTTTTCTGTCGCGTAGATAGGAGGCCAAGCTGCCAGTCCAGATTCATTGGTCGTTAGAAAGAATATCAAAAGAGAAAACCTCATCTGAAAATGACTACTGATCACGACCAAGTTGGCGACTGCCCCGATGACTTGGAATCCGTCGAGTATGAGGAAGACATCACCGAAGAGGGCTCTAAAATAGCCAACTCTCTGCCCAATAACGTCATTGATGCGTTAAAATCACACCAAGACGCCGAACCAAAAGCTCCATTGCCACCTGCTGTTAAACGGCGAGTCAACGCTCT…
>h_cluster_00621-2
GGAGACAACTAATCGGGGGTCTCTGTTGGTAACCTGAAAGTTTTTGACGTTTGCTGGTTAAATATATCAAAAATCCAATTTTTCGACGATTTTTGAGTTAGCAGTAATATAATAATCACGTGTTCAGCTAGTGGATACGTTTCGTTTACGTACTCCAGATTCCATTTCTAATAGTGGTGAAGGCTGAAGTAGAACCGTAGATAAGGAGCCGCTCAAGTCCTCTGACGACCTTATTCACCTTGAAAAAAACTATTTATAAAGTATGGCTTCAAAAGGGACCCTTACAGTATTGAACTTGGCCGGTTTAAATAAAATGCTTGGCAGGAGGGCATTTTCAAGCACCAAGGCAGTAGCAGCTAAGCAGATGACCGTCCGTGATGCTCTGAACTCTGCGCTGGA…
>h_cluster_00622-2
GATGGAAAAAGTAGTGCTTTACAGCGCAGTTGTCGGTATCTTCCAAAGTTCTGCATAAAATATAGTTATAGAAATAAATATATAAAGGTGCCATTTCCACCTGTGGGGATCAGTTTCAAGTTCAGTGCTACATGAAAGCGAATATGAACTCGTTTTCACTTTATAGTACAGCATTGCTCTGCTTTGCTCTATCAGCAAACATTTTAACTCAAGCTCTAAGTGATGAAGAGTTCGATGAATTTGTGTCGGAAATTGAAGACTTTATTGATGTTTCTACATCGAATGTTTGGGCTACTAACAATGATGACTACTTTTCGTCTGAAGATGCATCCTCAGTCGACTATGGGACGTTTGACTTCATAATTGTCGGAGGAGGAACAGCGGGAGGAATTTTAGCAA…
>h_cluster_00623-1
TGCATTCAGTGTCCTCGATTTTAGGGGGCTGTGCGGCCCAAGAAATCATCAAGCTGATTACCCACCAGTATATGCCACTGAACAATATTTTCATTTACGATGCCATTACTTGCACTTCGGCCTCGTTTCGCTTATAGTGTGTGAGTCAAAGGAAATGTGTTAAAAGTAAACTGCATTAATTATTCTACTTAAAAAAAAAAAAAAAAAAGGCCGCCTACGGCCGGGGGCTGATTTTGAGTGCGAAGCGACATGATTCCAGTACGAATCTTGACGGTTTTTGCCACCTTAATTGTGGGTAGTTGGGGGGCTGTTACAACCCCCAGCACTCCTGGTGGCAAAGTTGTGGTGTGCAACTACGAGACCAAATCGCATCTAAGAGAAGGACAAGGAAAATTCGAT…
>h_cluster_00624
ATCTCTCTCACACATACACAACATTCGAAAGGTCCCGGACACTGACGTCATAAAATCTAGCAATTTAAGCTAACTTCGTGTTATTTTGTTTGGTGTCAAACACCACTGGGGGAGGTTATGTTTGGTTGTCCCCAAGGAGAGGGGCCTATTTTTGAGCTGTAGTCTTTAACCTTTGTACCTGCCTAGTTCCGATTTGGTTGCAATCGAATTAACGCCCAAGAGAAATGGCTTTATCACAACATTTAAGCAAATCCAGACAATTCCTAGCAATTGCCAGAAACTACAGTGCGGCAGCCAGTTTAGTTAATGTGGAAGTCAATGATAAAAGTGGTGTGGCGGTGGTAACTTTGCAAAGGCCCCCGGTAAATAGCCTGAACTTGGAGCTCCTGACCGAAATCA…
>h_cluster_00634-1
GGGGGGGACAGTGACGGTGACGTTTCTACCGTTGTGATCGCCGACGTATCCGTTTCGGCAAAAGTGCAAAATCTGTATCGAGAAAGGTTTTAATTAGGTGAATCGAACAGTAAAAGTGCTCCAGTATGGATGAGGAATACGACGCAATTGTGCTGGGCACCGGCCTGAAGGAGTGCATCCTTAGCGGGATGCTTTCCGTATCGGGTAAAAAGGTCTTACATGTCGACCGCAACAAATACTATGGTGGCGAATCCGCCTCTATCTGCCCTTTGGAAGAACTGTTCACCAAGTTTGGGGCTCCTGCTCCAGACGAGAGCTACGGAAGGGGGCGTGACTGGAATGTTGATTTAATCCCGAAATTCCTAATGGCCAACGGTTCGTTGGTCAAACTGCTCATTC…
>h_cluster_00645-1
TTTCATGACACTCAGCTGCTTTTGGACACTTACGTTTTTAGCAGCCTCCGCCATTCTGGCACTGAATGTTTATTACGTAAACTGAATTGTTTAAAAAATACTATAGTAAACATTTAAAACAAAGATGTTGCGGAGCGCTCTTGTGCCAGCCAAAGAGGCTTTAAACAACCAGTGTGTCGTGAGATCGTTAGTTGCTTGTTGCAACAATCTGAAGGTACAGAAACGCGATCAGTCCACGACCCAAGTTAGAGATCAATCTACACAACCTGCAACTGCTTCTTCTACAGAGGTGGCCGCCCAGAAGCGCAAACCCTATTCTCCGTTTCAAAACACGAACAATGTTGCAGAATATGCCCTGGCCAGACTCGACGATCTGCTCAATTGGGGCAGAAAGGGCTC…
>h_cluster_00648-3
TTCTAAGTCTTTATTCATTTAGTTTTCAAGGCAGATTCGATCAATTGAACTGTTTTACATTAACCTAGAGCCTAGCAGGCCATTGTATGTTTTATAAATTAAATATTGGTGATGACATCGTGTGTAAAGTGAATGATGTAATAAACCAAGTTAGAATAATACAGGAAACACCCGAAAAGCGAAAACGTGCGCGAACGCAAAAATTATCCACAACGTTGCAGTTCGTTCTCGCACATCGGCGCGTTAAATCCTGCGAGATTCTCAAAAACTACGCTTATTTTCGCCAACGAATTTCGTGGATTTCATTTGCAAGAAATAAATCATGAGCGATTCACCCCAACCTCCCTCTGGGGAATTGAAAAATCTCAGTCTGGAAGGGGAGAAAGCGGAAAGTGAAAG…
>h_cluster_00649
CGTCAACAGCAAATGAAACAAAAAGTAAAACCAGGTGACAACTTTAAAATGTTGAATCAAATTCTTCATAAAAGTACAACAAAAAGTATATTTTGTGTATTCCTCCAACTTGCTAGTGCTCTTTATAAATTTGGAATCTCATAATCAGGAGGATGATGTTACAGCCCCCGGCCGAGGCGGTCCTTTTTTTTTAGTTGGGATGCTTCTATTTATTCACTCAATTTAGGTAAACACTTGTAGGCCTTCAATACGAAAGCAACATAGATTTGGCCACTTCTGAGGCTTTCTCTTTGCCCACCAGTTTATCAACTATAACCAGGGCAAAATCAAAGGCTGTTCCTGGGCCTCTTGAAGTGATCACATTTCCATCCACAATTACCTTGTCTTCTTTGTACTTGT…
>h_cluster_00650-2
ATCTATGAATGTCGCAATTACGTAAATTTGAGCTTTGAGTTTGAGGTTGTAATTGTCAATTGCTCGTCTAATTGCTGCTGATTAGATTTCTCGTTGTACTGCTGTTCTCTCAGTTCAAAGCTTAGTGGGTTCTTAGTCGAACTCAATGCGCTGTTGTAACAGATAGTACCTTCTGAAAACTGTCAGTGTTTGTTCCATTTTGTCCATCAGTTACAGTGGGGCTCCGCCTTATAATGCAGTTTTTAAGTATTTTTGCGGTGTTTTTCGTGCTGAACCAGGCATGGGCTGACAATGTTGTGATTGAAACCGAGTACAAGTCCTCATCTCACAGTGCAGTTCTTTTCTCCCGAAAAAAGACCTTTGCTTTAAACTGCAACGTTACTGTTGATGGCTCGCCTT…
>h_cluster_00662-1
GGGGGAAGCGTTAAAAATATGTTGGCAACAGTGGGCCAAGGCCATTGATTCTCCTGCGGAAAAATTTTCTATTCAAATTAAAAAATGACCATCACAGACGAAACAATATTACCCACCGATGAAGAATTGACGGTCCAAGAAGTGAATATATCAGGCCCACTTTTGAAAGCAGGAGCTTTTCATTTGGGAAAAACTTGCGAGTATGAAAATAATGAATTCATGTTATGTCGCAAAGAATTAAAAGATCCCCGACAATGTCTGAACGAGGGCAAGGCCGTTACTAACTGCTCGCTTAATTTTTTTCGCCAAATTAAGAGAACTTGTGCTGACGAATTCACCCAGTATGCCTACTGTCTTGATAAATCTAGCCCTGATCAGAAGTTAATACCATGCAGGAAG…
>h_cluster_00668-1
GAGTCATCAAATTTAATAATACAGCAAGTCATAACTGATATCACTAACAGTCATTCGCGACTATCGTGAATCGTAGAGCATTTATCAGCTAAGCATTGCGAAAAGATGTCTTATTCCATTTCATTGGGACGATTTGTTGGTAAAGTTGCCGTTGTGACCGGTGCTTCTGCAGGAATTGGAGAAGCTATTGCAAAGCTTTTAGTGAGAAATGGTGTTATGGTTGCTGGAGTTGCAAGAAGAGCAGAAAGCGTTCGCGAACATGCCAAAAAGCTGCTTGGTGAGAGAGGAGTTTTGCACGCATATCAATGTGATCTAACTAAGCAAGACGAGATATTGCGGACATTCAAGAAAATTACCACGGAACTTGGTCCAATTAGTATTTTAATCAATAATGCTGGC…
>h_cluster_00673-4
GGGGGACTGTTTGTTGTCATCTGTCGGAGTTTGACGTTTTTCTTTCGATGGTGTTTGGGTATTTGAGAAAAAACCTTTAAAAACTGTGCACTTTTTGGTGGATTTCCGATATGGCAAGTAGGATCGTATCCAGGATAATATTATCCAAATATGGATATCCAGCCACCATCCTCAATCTTAGAGGCCTCTCGTCTGGGCCGCCTCCAGGTACACCACCACCGCAAACGAAAACTAGCTTTGGACCTCTAGCAGATGAAGATCGAGTGTTTACCAATTTATATGGCAGACATGACTGGCGGCTTAAAGGCGCAATGAAGCGCGGTGACTGGTATAAAACCAAAGAGATTTTATTGAAAGGCTCCGATTGGATAGTTAACGAATTGAAAACATCCGGACTGA…
>h_cluster_00681-1
CAAGTATGTATATATTATAGTATATATACTATAGTATGTAGTCTGTGACTACAAGGCCGATTCAGCGGCTTACGTTGGGGAATAAACATGTTTTATCTAATACCCCCATGGACAACGAGCAAGCTTTAATTACAGGCGTACCGCCACTGGTTATTTTCGTGCTGTTTTAATATTTTAATAAATGCTAGACGAATTGGGGGCAGAACAGTTTTGTACTCGGGCGAATCAGGCTGTTCAGCTGCGAAAAAATGTCGTATTCTTTATCATTAGACCGATTTGTCGGAAAAGTCGCTGTAGTGACTGGAGCCTCCTCAGGAATTGGCAAAACCATAGTGGAAGGATTGGTGAAGTACGGAGTAACTGTTGCAGGCTTGGCCAGAAGAGTGGAGCGAATTGAAG…
>h_cluster_00682-1
GGGGGAGAATGAGTTAACACTTTTATAAGTACTGGCTGCTCGCTGCGACATGATCACTTAGAAGCTATCTGCCAAGTAAAAATAAGCAAGTACTTAGCAATACTTGCTAAAAACTGTCGTTGGATTTTTTTGGAACCATGGTAAAGGCCAAGAAGTTTATCTTATCTAGACATTTCGTAGGGTTTCCTCAGCCAGGAGACTTGCAACTGATTGAGGAAGAGCTGCGGCCTCTCAAAGATGGAGAATTTCTTGCGCAGGCTTTATATCTAAGCGTGGACCCGTACATGAGAAAGTATGCCAACACCATACCTTTGCAATCTACTATGGTAGGCACGCAGGTTGCCAAAATTGTGGATAGCAAAAATGACAAATTTCCTGTCGGCAAGTTCGTTGCAGCCC…
>h_cluster_00686-1
GTCCGGTTCGGTACGACGTTACTACGAAGAAGACGAGTGTATCAACGCAGAGTGGCCATACGCCGGGGAGTGCAGTGCTAACGAAAAGCTGAAGGCGAAGCGTTCAAGCGACGAAAAAGTGCTAAAAGTTCTAAAAGTGCGACTACCCTATAAAATTTATTCAAAATGTCTCTAGTGCCATTTTTATTCGATGAGCCTTTGTATCCATACATCCGACCATCCAGGATACTAAACCAGCAATTCGGTCTGGGGCTAGCTGATGACGATCTATTCCAACCACTTCTTTTGAATAATCGGCTGCTGGCAAGGACTCCAGCAGGATACCTGAGAAACTGGCACTCTCAAGCCGCCGCCCAAGACACTGGATCGACCATCAGTATGGATAAAGACAAATTTCAA…
>h_cluster_00689-1
GATGTACACGTCGTGCGTAATGGGGTTCCTGTACTGTACGAGGTGATTTGCTTTCAACTGGCAATCGAACGGAAAGGTTCTGAGTGTAGTCTCGCGAAACGGGGGCTCGTTTCTTGGCGGTAAATAGTGAGTGGCTGAAAATTTCCAAAACAAACCCAAACCGAAATGGCACTATTTCGCATAACTACAGCCAGACTGCAGGAGTCGCAGAAGATCGTTCCTCAATTATCAGTAGTTCTAAGACAGCTCAGTGATGCCTCCACGGATCTCAAAGCCGTTTTAGCGGCTAAAATCCCCAAAGAACAAGAACGTGTTAAGAACTTCCGTAAAAGTCATGGGGCTACCAAAGTCGGTGAAGTCACCGTTGATATGATGTACGGAGGTATGAGAGGAATCAAA…
>h_cluster_00691-1
GGGGGCAGGCTGTCAGAGCTGCTGTAACCTTTGGTGTCAGCCATATTTTTCCCACTTTTATATTTTAAAATTCTTGCATAAAGAAACATATATAGAAAGCATGGCCGGAGACAAAGTCAGCACTTTTGTGAAGCCACAGCTGCGAGGCCTTCTTGCAAGTCAAATTAAAGTCAACCTGGGAGTTGCCGTTGTTCTGTGCACAGCTGCAGCAGTCGCAACCAAGATATTGGTGAATGATAGGAGGAAGGAAATCTACGCCAACTTTTATAAGAACTATAATATTGACAAGGAATTTGAAACCATGAGGAAGAAGGGATTGTTTGACTCCTGCTGAACACTTAAGCGATTCCAATAGAAATATGTAGATCTTACTCTTCAACACTAGAAATCTCATGTAAT…
>h_cluster_00701-1
GGGGGCCGCCAATGTCAAGGTCTTTGAAAATTTTGCCTGTAATCATTAAAACAACAAACTCCTTATTCATTCCCTCAACAAAATCTGCCTCTAAAAAGTTCAGTTTTTGATCAAGTGTTAGACTTAAATAGGTAACCATGCCAGACCACTTAGGGGATGATATGAGAAAAACGAAAAATGAGCCAGAGCAAGAGGAAAAGGAAATCAAATCACTGGATGAAGGTGATATTGCTCTGCTCAAAACCTATGGCCAAGGACAATACACAAAAACCATCAAAACTGTTGAAGAAGACATTCAGACAATCATCAAGCGAGTGAACGAACTTACTGGCATTAAAGAATCGGACACTGGATTGGCTCCTCCAGCATTGTGGGACTTAGCAGCTGATAAGCAGACGC…
>h_cluster_00702-1
GTCACTGACACTGACAGCCTACGCCATGAATCGGCGATCTTTATTGTCAACAATTTGTTTAGCTGAGTTAACAAGTTCTATATTTGCTCGCCCGTAATTAATTTTCCTACCTCAAACTCTTCAATAAGATTAAAAGAATAAACAGCCCAACATGACAAGTCTGGACGATAAAACTCTGTGGAATGATGGCGAAGAAGCACTTGGTGAAGAAGTGTTGCGAATGTCCAGTGATGAAATTATAAGCAGAACCAGATTGATGGACAACGAGATAAAAATTATGAAAAGCGAAGTGATGAGAATCAATCACGAGTTGCAGGCGCAGAACGAGAAGATTAAGGAAAATACTGAAAAAATCAAGGTGAACAAAACCTTGCCCTATCTGGTTTCTAATGTTATTGA…
>h_cluster_00705-1
TTGATCAACAGCGGTTTTCTTACGCACAGCTCACGTGACCCTTTTATTTCCGAGGTGCAAGGTTTATAAACGGAGCAGGAAAATTTTCAAGGGGGATTCACTCTCCGGTAACTTAACTCAGAGGAGTGAAAGTGATAATTTGCCTCAGCACCTGAGCAAGATATTAAGTGAAAAATTCACTTTTCGCCTTTAAAAAATCGTGTTTACTTTGCATTCAAGTATCTACAAACTTACTCAGCTGCCAAAATGCCTATCAAGAGCATTCTCGCCCGCAACATTTTTGATTCCAGGGGAAATCCCACTGTAGAAGTCGATCTTGTTACAGACCTTGGTTTATTCCGCGCAGCTGTACCTTCAGGTGCAAGCACAGGAATTTATGAGGCTTTGGAGTTGCGTGAC…
>h_cluster_00707-1
GGGGGCAGACCGCCAGGGGGCATTGCATTGAAGAGATTCTCGTCGAGAACATCAGTTGTGTATTCTAGTTCAAGTTTTTTTTAAAGTAACAAAATGAGGGAAATTGTTCACATTCAAGCCGGCCAATGTGGAAACCAGATTGGAGCTAAGTTTTGGGAAATCATCTCCGATGAGCACGGTATTGACCCCACTGGAGCCTACCACGGAGACTCCGACCTCCAGCTGGAAAGAATAGAAGTGTATTACAACGAAGCATCCGGTGGAAAGTATGTGCCCCGGGCTATCCTGGTCGACTTGGAGCCGGGAACTATGGATTCAGTTCGGTCCGGACCTTATGGACAACTGTTTAGGCCAGACAACTTTGTGTTTGGACAATCTGGAGCAGGAAACAATTGGGCT…
>h_cluster_00710-1
GACAGTTAATTACTGTGGTGCAAGTAATTACACAGTAATTGTAGTAATTCTTTGGTGAATGTGCAAAACAGTCTGTGTTCAAAACATCAGTTTATATTCGCAGTGGTTGCTGCATTAAAGTTACATCGATGCTCTGCACTTTGCTCTTGTGTTGAAAGCCTCTGGGATTAAGTGGACTTTACCCTCCAACTCGACAATTTATTACCGAAAGCTGCTCAGTCCCCTTCAGTCCTATTTAGATTGTCAACGAGAGTAAGATTTTAAAGCAATGGCATCACTAGTTAAAGGATCGTTCATTGTGGGTGCCAAGAGGACAGTGTTTGGAACCTATGGGGGCAAGTTGAAGAATGTTTCGATCACTGATTTGCAAACGGTGGCGGCTAAAGCCGCCCTGGCCTC…
>h_cluster_00715-1
GGCCCAACACCCGAGGGGGGCAGTTGCTAAGAGCAAATTTCAAAATGAACTGTGTTCCCATCGTTTTGGTTTTAATTGTGGCGCTGGCCAGTGGCCAGGCCAAGGTGATTGAAAAGCGCGAAGTTTCTGAGGTGAGCCGAAGAATCCACGGATCTTATGGGGAGTTTCGCGACTTTACAGCTGCAGATTGTTCACAACCCCACGAAAACAAATGGGTCAAATGCGCTTCCTCTGGAAACCCAGCCTTCGTCTACCACTGGAATAATCAGCTGAAGGGATGCGAACGGGCTATTTTTAAGGGTTGCGCACCTACCAGAAATAATTTTGTCACTGAGAAGGACTGTAACAAGCAAGCTAAGCCCGTTTGTTCATAATTCCATACATTAAAGAGTCATTTTA…
>h_cluster_00722-1
GACACCAGCCAGGGTGAGAAGGTTTTCGCTCCTGAGGAGATTTCCGCGATGGTTTTGACCAAAATGAAGGAAACTGCCGAGGCTTACTTGGGCAAAAAGGTCACACATGCTGTTGTAACAGTGCCTGCTTATTTCAACGACGCTCAGCGTCAGGCTACTAAAGACGCCGGTATCATTGCTGGTATGACCGTAATGAGAATCATCAACGAGCCAACCGCTGCCGCAATTGCCTACGGCCTGGACAAGAAAGAAGGCGAAAAGAACGTATTGGTCTTCGATTTGGGCGGTGGTACCTTCGATGTGTCTCTTCTTACCATCGACAACGGGGTGTTCGAAGTGGTGGCAACTAACGGAGACACGCACTTGGGAGGTGAAGATTTCGATCAGCGAGTGATGGAC…
>h_cluster_00723-1
GGAGCTTCATCGGTAGACCTCAAAAAGTACTGAGCGAAAATGTGACGCTGTTTGTTCTTTTAAAGTTTGCGTCAACTTGCGCAGCAACAAATTTGAAGATTTCCTATAAATTGCAAAGTGCATTAAAATTGAATCAGTTCCAGTGAATTTGTTGTTCCACAGATATTTCGCATGTCCGTCACAATGGAAAATCCGGAGTTCGTCCGGAACACCGGACTTTTTACTGCATCCAACACCTTTCCATTGCTGTTGGTATCGGTTATCAGTTTATATTACGTATATTGGAGAATTTCGAGAAGGCGAATGCTCGAATTGGCTGAAAACCTTCCTGGACCCAAAGGATGGCCCATTTTGGGCAATGCTTTAGAATTCACCGGGTCGCCACATGAAATATTCATG…
>h_cluster_00733-1
GGGGAATGTCAAAATTTTAAGTTGGCAACGAAGTTATTTTTAGTTGGTTGAACAAAAATGGCTGAGCCAGAATTAAATCTCGATAGCTTAATTCAGCGATTATTAGAAGTGAGAGGATGTCGTCCTGGAAAACCTGTTCACATGACAGAAGCAGAAGTCAGGGGACTTTGCCTCAAATCGAGAGAAATATTTCTTCAGCAACCCATCTTGCTGGAGCTTGAAGCTCCTCTAAAAATATGTGGAGACATTCACGGTCAATACACAGATCTTCTCCGTCTATTCGAATATGGAGGCTTTCCGCCAGAGGCCAACTACTTATTTTTAGGAGACTATGTCGATCGAGGAAAACAATCTCTGGAAACCATATGTCTTCTACTTGCCTACAAAATAAAATATCCC…
>h_cluster_00734-1
ATTACGGCCGGGGGAAACACCCGGTCAACCGCGCACTAGCTCAGGGGGTCAATGTTGGACACAGACAAATTTCGAGGTTAATTACACAGCCTAGGCAGGACAGGAATCTTTGGGGCCCCAAAACACTCCCAATAAAGCACAATGTCCACGCTTGCAGCCCCAGTACGAGTCTCGCCAGTTATCAAATTTTTCAGATGGAGCCTTTTGGGAACGGGCGTCGTTTACGGAGCCTTCCACCAGAGCAGGTTAGGCAAGAAAGAAGCAGCGCTTCGCGAAGCCGAGGCGAAACAGAAAATCATCAGGGACGAGAAGCTGGCCATTGAGAAGAAGCTGGCAGCAGATCGGGAAATCCAGGAGCTGGAGGCTTTGGCCAAGTAGATTTTGAATATTGGTAGTGCT…
>h_cluster_00742-1
GGAACACGTGGAGAAAACAGGGTATATATTTAGAGGTTTATTCGTGGTGGTCAAATGTTCGTTCGCCGATTCCAAGCTATATTGTTCTACGGGATAATTATTTAATTTCCAAGTTATTTTTCATTCGTTCTGAAATGGCAGCATTTGATATTAAAGGAAAAATCGCGTTGGTTACCGGTGGCGCTAATGGTATTGGCTTAGCTTACGTTAAATTACTATTAGAAAATGGATTGAAGGGCATTGGCATTGTTGATCTTAACCCTAACGGCAATGAGGTAGCTGCAAATATAAATAAACAATATGGCGATGGGACAGCAATTTTCATATTGGCAAATGTGATTAATAAGGGTGAACTCTCAGCCGCATTTGATAAGACAATCGCTCAATTTAAAGGGTTAG…
>h_cluster_00749-1
GGGGGATATTGTAAGTGTTTCGTGCACTTGTAACATCGACTGTGTTGATAAGTTATTATTAGAGTTGCTCTTCAAGGTTTCACCCAGTTGTAAGTTTATCGGTGCAAGTGCAACTGTTATCTTTCGCCTATAAAAGTGAATATTTTTTCAGTTTTCCACTCAGAATCGTTAAAGATGACTGGACTAACTGAACTATCGAGAAACAAATCCTTTGGCGGGTGGCAAACAGTCTTTAGCCATGAATCCAAAGTACTCGGCTGTACGATGAAATTTGGCGTTTATTTGCCCCCGACAGAAAATGACACTGAGAAACTGCCCGTAATCTACTGGCTTTCTGGTCTCACATGTTCAGAGGCAAACTTTATTGAAAAAGCTGGCGCTCAAAGATACGCAGCTGAA…
>h_cluster_00754
GAGACGCAAGTAGAAAAAGAGAGAATGCATTTGAGGTCTTGATCTGTTTGAGGTTATACATTGTAACGTCAACCCTGTTGTCAATATAAGAGCTCTATTACATAAAAGGCAAATCGAACTGAGATCCCTGGAAATGACCAGCCTCATTCGAATTGGTGTTCGTAAAGCATCACTTATTGCTCCCAGGTCACTGCTTGTGAAAATTAACTATCAGTCAACGAGAACAATAACCAGCAGGTTAGACGAGTTGCCCCCAAAGCCAAAGCCCTGGCCCTACAATGAGAAGCCGTACACCAACCTGCAGTATTTCTTTGATAAAACAACTCCAAGGTTTGATGAAAATACCAAGCTGATTATAGTAGAAGGCCCAGTGGCTTCAGGTAAATCAAAGTTGGCGAA…
>h_cluster_00757-1
GACTGTCAAAATCAGCTGTTCTCGAAAGGTCAATGGTCAACATCTAGTGATAAAGCAAATATTTACCTGTTATTGTAAAGGAAAATATTTAGTTCGTGACTTAACGTGAACGGGGTAGAACGTATATTCGTTTTTAAGTTACAAGTTTAGTGTTTTTTGAATAATTTTGCGTAAAAATGCCGAAAATACGAGCTGGTACAGTTGTTGACCTGCTGGGGGATGAAATGACCCGCATTATATGGGACGCAATAAAAGAAAAACTTATCTTGCCTTTCTTGGACATTGACTTGAAGGTCTTCGATTTGGGTATTGAAAACAGGGATAAAACAAATGATCAGGTCACCATCGACAGTGCTGAAGCCATTCTGAAGTACAACGTAGGAATAAAATGTGCAACAA…
>h_cluster_00760
GGGGGACATTTGTGTTTATCTTCTTCTCCACTTGTACAGGTCAGAACGACGAGGCACGTCCGATAATTATCTTATTTTTTCGATTTCATTGCCAAGGACTGCTATATTACCTGACTTAGCACCTGCAGAGGGGGAGTGTGCGGTTTTGCCTTCGAGCAGCGTGATCTTCTCATCAAAGATACCAATATCCAACCATGAAATTTGCAATTACATTATCAGCGATTGTCGCTTTGATTTTCTGCGTTTCGGCAGGTAATCCTGAGGATTACACCAAAGCCCAATCCGTATATGATTTCAGTGCCATTGATATTCATGGCAAAGAAGTGCCTCTTGAGAAATACAAAGGAAATGTTCTACTCATTGTCAATGTGGCTTCTAACTGCGGATTGACCGAGAGGA…
>h_cluster_00782-1
GTACAATCATCCAGATTGCAAATTGGGCGGTCGAGTGGGTGGGAGAGCCAGTTGAAAACCGGGCGGGGATATTTTCCGTTCAGCAGCCAGGATTTATGGGGGGGATTCTTTCGAGCAGTGCCGCGAGTGAAAAGTGATATTTTCCGGCTCTTTTTCCTGAGAAAAACTAGTTATCAACGTTTCGATCATGTCGAGTAGACCGATCCTCAGTAGGCCTCGCACCAAAATCTACGACTCGAACTACAACATCGGCGAAAGCTACTACAAGTCCACCCTGGACCGGCTGGATAGGAAGTACTCCGGTCGCCCTTTGTCGCCCCAAAGATATACTCCCAACTCCGCCCTAGAAATTGCTGATCGCCATGCCAGGGCATTTGCTGAAGAGGACCTGGAGGACTC…
>h_cluster_00790-1
GATATAATGAGCTACTTGTCAACAGGGGAAGTTTAGTTTTACTTAGTAAATTGAAATGGTGATATCACTATTTGTTGCGGCACTTCTGTTTCTACAGGCTTCCGTTCAAGCGGCAGACTTACAAATAGCATTACCTGATGGAGAAATTTTAGGAGCAACGTATACAACACCTAATGGTATTGAGTATTATGGTTTCCGTGGTATACCATATGCTAAGCCACCTGTTGGCGACTTGAGATTTGAGGTACCTCAGCCTGCAGAACCTTGGACCGGCGTTCTTGATGCAACAGATGATCAAGACAGTTGCGTTAGCGTTAACAATGATTCTGGTGAAAGTGAAGACTGTTTATACATTAATGTTTATACTCCAAACTTAGAGCCCAGCACAAAGTTGCCGGT…
>h_cluster_00793-1
GAGATCGATTCAGGGTTTAGCCACCAGAGCGGGATTTCAAGAAGGGGAGTGCTGCACACTACTGGAGGAAAATGGTATCACTTTCCTTTTTAGGCTGTCAGTGTAAACGCTTAGGATTGTTTTGGCCAGACCAATATAAATCTCAGCCATGGTGCGAATGAACGTTTTGAGTGATGCTCTCAAATCTATCAATAATGCAGAGAAAAGGGGCAAGAGGCAAGTGCTTATTCGCCCCTGCTCTAAAGTAATCGTGAAATTTCTCACTGTGATGATGAAGCATGGATACATCGGGGAATTCGAAATCGTCGATGACCATAGAAGCGGCAAAATTGTCGTCAATTTAACGGGAAGGCTTAACAAATGTGGGGTTATTTCGCCTAGATTCGATGTGCCTATCAC…
>h_cluster_00805-2
GGGGTTGAAGTTGGCGGTGTCCCTCGAATTTGATTGGAATGAAGAGTGCCACTTAACTAATCGGTTGCCTTAACCCCACTAATCTTTCATCTGACATCTCTCAAAAAAAATTTTATTTAATATTCTCAATTTTTAAGTTGCCTTTAAGCAATAATGTCGGAATCGGAGCCCAGGAATGCGTTTGTCGTCGTTCTTCAGGCCCTTTTCCGAGCGATTGATGGTCCCACTACATGGTTTCGAGAAAAGGTTGTCGAACCGAACCAGCAACAGTATCCCTGGTATCATCAGAAATTCCGAAGGGTTCCGACAATAGATCAGTGTTATACTGATGATGCTGTGTGCATTTATGAGGCTAACCAGCAATATAGACGCGATAGAAAAGTAGATACCGAAATACTC…
>h_cluster_00816-1
TGCTACCATGAGGCAACCGTCTCAAGGCCCCACGTTTGGTATCAAAGGTGGAGCGGCTGGAGGCGGCTACTCCCAGGTGATCCCCATGGAGGACATGAATCTCCACTTAACTGGAGATATTCACGCAATAACTGCAGCTAATAACCTGCTGGCTGCCCAGCTGGATGCCAGAATTTTCCATGAAGCAACGCAGAAAGATCAGGCCCTTTACGACCGGCTGGTTCCCAAAATTAAGGGCATTAGGAGGTTCTCCAAAATCCAACTGCGACGCTTGGAACGATTGGGGATTGACAAAACAGATCCGGATTCTCTAACAGAAGTCGAACGCTCCAGATTTGCTCGGCTGGATATTGATCCGGAAAACGTTATTTGGACTAGAGTTTTGGACATTAACGACAG…
>h_cluster_00827-2
GTTCTGTGTCTTGTCACTGCCAAGTTGTCAGCGTCTCCTCTCTCCCTCAACCCCCTGAGTGTCTGAGAGTTTATAGCCAAGTTCTTAAATTCATTACGAGTCCCTAGCTACTGTAAAGATGGGTAGGGAGGACAAGGCAACGTGGAAGTCGAACTACTTCGTTAAGCTTATTAACCTGTTGGAGGAATACCCAAAGTGTTTCATTGTGGGCGCTGACAATGTCGGCTCTAAACAGATGCAACAAATCCGTATTTCCCTGCGAGGAAGCGCCGTCGTCCTTATGGGGAAGAACACCATGATGCGGAAGGCCATCAAAGGGCACGTGGAATCCAATGCCTCATTGGAGAAACTATTGCCTCACATCAAGGGGAATGTTGGCTTTGTCTTCACCAGTGGAGA…
>h_cluster_00836
GGGGGGGGGCGTCAAATTTTGACAGAAGTCGGGGCTTTATTGCTCAAAAATCCACTATATTAAACACTTTATACCGACTTTGCTGTTTACTGTTAAACAAAAACTATTACATACTACAATTAAGCCAACACTACGAGTAACCCTCAGCCAACACAATGCTAATCAAAGTAAAGACACTAACGGGCAAAGAGATTGAAATCGATATCGAGCCCACAGACAAAGTAGAGAGAATCAAAGAGCGAGTAGAGGAGAAAGAAGGTATTCCACCCCAACAGCAAAGGCTAATATTCTCAGGAAAACAAATGAATGATGAAAAAACGGCCCAGGACTACAAAGTGCAAGGCGGGTCTGTTCTGCATTTAGTACTTGCCCTTAGAGGTGGTAAAACGCAACACATCT…
>h_cluster_00861
GGGGGGAATAGGCAACTTTTAATACCAGACTGCTGAAAAGTTCGCATTTATATTAAGATCGCACCGTATTGTGGTAGTTATTTCCAACAAATTGTGGCTCTTGGTCGATATGGTGGTCGCAAAAAAATTCGTTTTAGCAAGGCAATGCCAAGGCTTTCCGAAGGAAAGCGACTTCGAGCTGGTGGAAGAAGAGCTGCCACCACTAAAGGAAAATGAATACCTGGCAGAAGCGGTCTATTTGAGCGTGGACCCCTACATGAGGGGATACATGCCTAGAGTGAAGCTAAACACCACTATGTATGGAACGCAAGTGGCCAAAATAGTGGAAAGTAGAAGTCTCAAGTTTCCCGTTGGGCAATATGTGCTAGGTCCGTTTGGCTGGAGAACGCATACGGTAGT…
>h_cluster_00862-1
GATCAATACAAATGGATTCTCTTTCTTCAATCCAAACACTCCACTGATGATAACTTCTAATCGCTCAGTTAGTTTGTGGGATGCGAACTGAACAGCATCATGTTGGGTAGAAGTGTTATGAATTCAGCCCCCCGATTCCTCAATCAGGGCTTCAATGGGGTTGGATTCTTCAAGATACCAGGCCAATTGGCTGCTTTGAGGCCGGTTTTGTTGGCAAATTGTCGACAGGCCAGCACTAGTCCTAGATTATGGATTCCATCACTTTCACATACCAACTTTACAAAAGGGCTAGCAGAAAAACGAGAAAATACGTTTACTGACCGAAGCCAGTTGAAGTATGCCCGAAGACTCGTCGTGAAGCTGGGAAGTGCTGTGATAACTCGAGAAGACGAACATGGC…
>h_cluster_00867-1
GCTGTTATTCTTGATAAACAAACTGCAAGGTTATGTTGGTTTGGTGTCAAAAGATTATCAATATTTATATTGGTTTATATCATGTTATATACTTCCCACTATAAGCTAAACCACATTTGACCAACGTTGATAAGATAATTAAGTAAGTAAACTATTTGTTTGCTTCAGCATTCTCCGAGCACCGTCTGTGTTAAAATGAGTGGAGACGAGAAACCGAAGGATCATCCTGAGCATCCAAGAAACTTGATTCCTGAACTTTGCAGACAGTTTTATAATTTGGGATGGGTTACAGGCACAGGCGGTGGCATAAGCATTAAAGATGGGAGTAAAATTTACATTGCTCCCTCTGGAGTGCAGAAAGAACGAATTAAACCTGAGGATCTGTTTGTACAGAACATT…
>h_cluster_00871-1
CCGGGGAGGATGCTGATCTGTGGTTGTAGTAGACCGTGGATCAAAATGAAAATTATTGTGTATTTAGTCAGTTTGGTTTTTGCTGTCACAAGCACAGAATCCAAGAAAGTTGCTAGCTACATATCGCCATGTAAAAAGGCAGACCCTAATTTCAGCGAATGTGCCGTGAAACAAGCCAATGATGCTGTTCCACATTTAATTGATGGAGATAAAGAGCACAAGATTCCCAAACTCGATCCTTTAAAATTGTCGAAACTCGAATTGAACAGTGGCGCAAACCTAAAGCTCACATTGACTGATCTAACTATTGTTGGACTCAACACTTTCCATGCAACAAAAATTGAGCTTCATGATAACTACGTTCTACTTGAACATACACTTTCTAAGATCGTTTTGACG…
>h_cluster_00879-1
ATTATATTGAACAATTGCCAACTAAAATTGTTTTGGGGATGAACATGGGGAATTGTCATCATTAGCATCGGCAACGGTGCTTAGCGATTGTCAAAACCATACCAGTGGAAGCCATTTTGCGTTTCTTGTGTCGAGTGTTCCCAAATTCTACTGAGAAGCAAAATGGTGGTAGAAGCTCTTGAGACCGTTCCATTCGACCCCCGTTTCCCCAACACCAACCAGACCAGACACTGCTACCAAAGCTATGTGGACTATTATCGATGCCAGCGAATCCGAGGGGAAAACTACGCGCCTTGTGATTATTTCAAGAAGGTGTTCCACGCTTTGTGCCCCAACACCTGGGTTGAGAAATGGGACGAGCAACGAGCTGAGGGCGTTTTCCCCGGAAACATCTAGATT…
>h_cluster_00881-2
GATCGAAAGACCATAAGCTGGAGCAGGCGTCATTTATTTCACTTGAGGAAATCCTTGTATTGTGTTGAAATCGCGGCGCTAAATTTTGGAGGCATTTTTCAAGAACTTTCGGCTGTAGAATCTGTAAAACTATTTCTAAAACACATAAAACTGGGATTCTTAATGCTGAAAACAATGTGACGTAACCGGCTTGTTTGGGAAATGGTATCATCCTTCGTTCGCGTTATGTGGGAAGCGGCCAACCGTAATCGCACACGATTGATAGCAGTAAAATCGTTAATTGTTCGTGGCCGCTTCCGTGAAAATACTGCCGAAATCCGAGAATAGAAAATAAAATTTACAAACGTTAGTTTTTTAGTTTCGGCGTACCAGCAGCAAGTGGACGATTTGATTTTTGCA…
>h_cluster_00882-2
GGAGGATGATTCTGCGATCCGAATAATAGTTTTTCATTCAATTTTGCCAGTAGCAAGGATTTAAATTATTTTTAAATCGACTGGAATGCTTTTTTAAATTCATTTCTAAAAACCTTCCTATTAAACGTGCTCATACAAAAGTGGGGATAAGTATGAACAAATCACAATGCTGTTATCGTTCCAGTTGTTTTCAGGGCCAGTGACGTGACGATTTCGTTTAGATATTGTGCGTTTGACTGTTAAGGGAATTTGAATGCAAGATGTTTCGACTGGCTGTGAATCCATTGCTCAATGTTTTAAAACGGCAATATTCGAATGTAGCTCCAACGACCAAATTGTTCATTGATGGACAATTTGTGGAGTCAAAAACAACCCAATGGGTGGATTTGCACGATCCTG…
>h_cluster_00883
GGGCTAGGGAACTGGAAGAATTGGGAGAACGCCTTGAAGAAGCTGGTGGCGCCACTTCTGCTCAAATTGAATTGAACAAGAAGAGGGAAGCTGAACTTGCCAAGCTCCGCCGTGACTTGGAAGAATCCAACATCCAGCACGAAGGTACTTTGGCTAACTTGCGCAAGAAGCACAACGATGCCGTATCCGAAATGGGCGAGCAGATCGACCAACTCAACAAGCTGAAGGCCAAGGCTGAGAAAGAAAAGGCTCAATACTTCGGCGAACTTAACGACCTCCGTGCTTCCGTCGACCATTTGGCTAACGAAAAGGCTGCCATTGAAAAGGTATCCAAGCAATTGCAACAGCAACTCAATGACGTGCAAGGAAAACTTGACGAAACCAACCGCACCTTGAACG…
>h_cluster_00884-1
GACATTGATCAGGCTTCACCACCAAACCCAGTAATGAGTATTAATTAGCTGATATTTGAATTAATTAAATAATCATTTAATAACTTTCAAAATTGGCGGCAATCGGCGCAAGCGCCGTCTATGTCCAAGGAAGTCGAGCATTTTCTTGCTTGTCATACCGGGCAACAGCACGTGTGGTTTGTATAGAAAAAAGATCTATAGCCAGCAAGTTCGCTTAGTCATTGTTCTAAACGTTAACAATTTACGAATAACCTTATCACCCGTCGATTGAACCAGTCCGTAGCCCTACAAGCAACATGAACACCGATAAATTGAAGAAATTGCAGTCCCAAGTGAGGATTGGAGGTAAAGGAACACCCAGGCGAAAGAAGAAGGTTGTCCACTCGACCCAAGCTACAG…
>h_cluster_00886
CTTTAGGATTTAAAATAAATAGCCTTTATTCACAATTTGCTACACTCGCACTTATTACAATACAACGCCGCGTATATTGCTTACAATCTATTAAAAAATTACTTAGTTTGGCAATTCATGAATTACAGGGATTAGGATTTAAGATATGCGTCGTTCGCAGCCTGCAGAAGACTTAGATGTAAGCCGGAGATCTTATAGGAAGTAATAGACGAAAGCAAGAAAATAGAAGATATAGCATAGAAGGCAACAATCGACGCAGAACATTTCATATTTTGTTCTTAACTATACTCGAGCATTTTTGCAACATGTTGTCAGCTGGTGCTTGCACTTAAATCATCACAATACTAAGAATTTTGATGTTTTAATGGCCACCACAGAAGGGATAGTTTGGACAAGCAT…
>h_cluster_00895-1
GGGACACAAGATGTCAAAAGACTAATTCTAATCAATGCAAGGGGAACAATTTTGGGGATCATTTCTGTGGATTTTAGAGGTGACCGATTCGCTACAGTGTACAGACAGAGTACAGATAGATTACTCACAATTATTATCAAAGATGCCTCATTTTCGTCTTGAAACCAATGTCCCCGTGGAGAAAATTCCCAAAGATTTTGCGGCCAAAATTTGCGCCGTTCTGGCATCTTCTTTGGGAAAACCAGTCAGTTTCTGTGTGGCAACTGTTGTGGGAGGCGTGAATATTTCTTTTGGTGGATCGGACGCACCAGCAGCTCAAGCCACTTTGATGAGCATTGGCGGCTTAGGACCGGCTGAAAACAAGAAACATTCCAAGGCATTATGCGAGATCGTTGAAAA…
>h_cluster_00900-1
GACAAAATTTTTGTTGATTTCTTGTTAAATAAGCATTTTTTTGCTAGGGTCCAAAACATTTTATATTTTATGTAAAAATAAATTATAGACAACTAGAAAATTTAGTATCTATAACCGTTGAAAACTAAGAAAAAGTCAATATCAATAACTTTTTATTTAATCACACATTGAACTTTGGGCATATATATTGAGATTTTTGAACCTTGTACCCGACTTTTGTTATTGTATATTATCGAGCAGGCTAACAGTTAGCAGTAGGTATTCAGCCTGCCTTGATTTGAAAATGAACAGTTTAAAATTAATTAGTACAAGGGCTTTTGCAACCTCAAGTGCCAGGGCGGTAATTAATAATGTTACGGTCATCGGTGGAGGTCTCATGGGATCTGGAATAGCTCAGGT…
>h_cluster_00901-1
GGACAACATCGGTGACCCTCCTTGAATCGATTATTCACGTCATTGCTGCTGTCTAAAATAGCGAAATCAGTCGTCGAGAATTCGAGAATCTCGTAAGAACGGTGTTCTGGAAAGTTCTACACCAATACTGCTTCTTGCTTCACTAGTCGAAACCAGAATTTGCCAAGATGGTGAAGGAAACTAAGTTTTACGAACTTTTGGGTGTGAAACCTGGCTGTTCCCCAGATGATTTGAAGAAGGCATATCGTAAACTAGCGCTGAAATACCACCCAGACAAAAATCCCAATGAAGGAGAAAAGTTCAAGCAAATTTCCCAAGCATATGAAGTGCTGTCAGATCCCGATAAAAAGGCAATTTATGACCAGGGGGGAGAACAGGCTTTAAAAGAAGGTGGAGTCA…
>h_cluster_00907
GGGGGACGTGTAGTCAGTTTAGTGAGTGAAGACGTTAACATTTTTTAATCCAGCTGGACAAGAATTATAGACCCCACGCAATGAAAACCACACTGCTTTTAGCGGTGGCAATAGCAGTTGCTGCCGCTTCTCCAAGCGGGTTGTACCATCAGGAGTACAACTACAAAACTTCTTCCTCCTCCTTCAAGAACAACGAGCTGCAGCATAAAACTGAGGACCAGGGCTACTATAGTAAAGCTGGAGACTTGGAGGGCCGAGTTAAGCCCAAAGTGAGCTCGAACAGCGAACATTCCGAGTATGTGAATCCAAATAGGAGGGAATCTGGAAATGCTGGTTACTATGATGGCAATGCCGACTTAATATCCCACGGCAATTTGTTGGCAAACAGTTACGGCGCAA…
>h_cluster_00918-1
GGGGGGGGGAGTCCAGTTTTAACATCTCTCGACGCCGAATTTCTTTAGTTTCTCCTATCGTCTCCTTTTGCCGCCCCTTTTGTCGCCCATCAAAATGGTGTACGATTCCGACTTTTACACCACCCGAAGGCCTTACCGCTCTTCGCCTGCTTACTCCTCGTACACAACTTCGAGCCCCCGTCATTATGTGGTGACCGACACCTACCCAGACCGTAGGCAAAGACAAGCCGAAGAAGTCTACTCCTACTCTTACAGCTCAAACGCTGACTCTTCCAACCGCTATGGTGACCTTAACTCTCGTCCTCAAGTCCGCTCTTCCAGCACGGTCGAAAGTGTGACTCGCACCTCCACTGGAGGGCCCGGAGGGCACACTTACACCTCCGAAAGGTCTTCGCGTAG…
>h_cluster_00930-1
GAGTATATTTTTGCCCTGACAGACCGATTGAGGAGTCATTCAATTTGTGTCAAGAGAACTAGCAGTTTAACAGTGGTTTTAGTGCGAATTTAGGGCTTTCAAATAGTCGTGTATATCGTGATCGTTTTATTAGTTCATTGAGTTCAGCTCAGCCAGTTGCCAGAAGCAGCCGCAATGAAATTACATCTTGCTTTGGGGGCGTTGTGCCTCATTGCCAGCGTCCTGGCGAAAGAGGACAAAAAGGATGGAAAGGACGAGGTTGGCACTGTAATTGGCATCGATTTGGGAACCACGTACTCCTGCGTGGGCGTGTACAAGAACGGCAGAGTGGAGATAATCGCCAACGACCAGGGTAACCGTATCACCCCTTCATATGTGGCCTTCACAGCTGATGGTGAG…
>h_cluster_00931-1
ACCTCTGTGGAGCTCAGTTTGACAAAATAACGTCAAACACTGATTAGTTGTTAAAAATAAACTTTCCGTTAAGTGTTAAGAGTTCGGTTCATCATATCTCCCCTTCATTATCAGATTATTTATACGTAAATAAATTAATAGGATACTTACGATTTGAGGTTACGCTTAATGAATACTTGTCTTTATCTATGCTTAATGAGTCTAGCAACAGGAACTAGAGCAATGTTAGGATTTTGTGCAAATCTGTCTTTTCTGTTTAAAGAAAAACCATTTCTGGAAAGATATGCTGCGGCTGCAGACGCTGGATTTCGGGCAGTTGAAACTGGATTTCCCTTTGGGTTTTCCAAGGAGGACGTTGTGAAGGCTAAAATATCGGCTGGTATTGAACAAGTACTTATC…
>h_cluster_00933-1
TGGCCATTACGCCGGGAACATTCATCCAACTAAACGTTTCAATTCTGATTTTCACGCTAGTAGTTCAAGGACGTCATTTCACTGCTCGGTTTGTGTTTTTCGTTGTTCATTTTCCGTTGGTTCTTTGTCCAGTGAAGATCTACATTTTTTACCAGTCAAAAAAATATGTCGTCGAAACCGAAACTTTTCTACGCTCAAGCTAGTCCTGCTGCCAGATCCACTCTTCTGACTATTGCTGCATTGGGCTTGGATGTGGAATTGATTCCTGTTAATCTTGCAGCTGGCGAACACTTAACTCCGCAATTTTTAAAGATTAACCCCTTACACACGGTTCCAACCCTTCAAGACGGAGATTTAGCTGTTTTCGACAGTCACGCTATAAACGCATACCTGGTGAAT…
>h_cluster_00934-1
GATATGGAGAAAGGACACCCGTGGCAACATGACTTAATAATTTTTTTCGCAATTTACAGCTCGACTGTGGGTCGGGGTTCACAGCAAGTCACACTCCGATTCAAGTGCATGTCTCGATAAGTTTAACGTTTTGATTGTTGTAATTTTTGCTAAAATAACAACAATCTAGAGACTATCTAATCTCGGTTTTGTTCGTATTAGTAGGCACTTTAAACCACCTAGTAATAACTCAGTTGAAGCCTTGGTCGCCCTAGGTGTAGTTCGCGATTTCAGGAGCCTACGTAGACTTGAAGTCGGTCAAAATGCCAGCCGCAGCTAATAAAGAGTCGGGCGCTGCCCTCAGGAGTGATGCCATTTTCGAGTTCATTTCCGATCAAGTAAAAGCAGATCCAAACAAGG…
>h_cluster_00951
TAAAAAACGGGGGCCACGTACAGTGAACTGGGCAGATTACAGTACGTTCAGTGACAGTTCGCCGAAATTTTTCAACGGGGCTGTTTGTAGCCGGCTATTCATTTAATCCGGGCAGAAATAGCGAAGAAAATGTATCTATTTCAGATACTTGCTGTACTTCTTGTCGCCTCCTGTGGTTGGGCTAAAGAGGAAGATGTCTTGGAATTTGGTGACAGCGATTTTGAGTCAGGACTTACAGAGCATGAAACAGCCTTAGTTATGTTTTATGCCCCTTGGTGTGGTCATTGCAAGCGTTTGAAGCCAGAATTCGCCAAAGCGGCTGAAGATCTGCTCAGAAACGACCCTCCAGTCGCTCTAGTCAAAGTCGACTGCACAGAGGCAGGCAAAGAAACCTGTAAC…
>h_cluster_00955-1
ACTGACNTTAAACTCTCTAACTTCATTGGATGTTTTTGTTTCCCATTAACGGTTGCCCTTTGGACTTCCATTGAGTTCGCTTTGAGTATAAAAATACATTCGAATTCTAATTAAAAGATTGAATATTCATTTAAATGCAAAGTCCAGTTCACTTGAGGTGTTACCATGGCTCTGCTACAGAAAAGTCTACAAAAAGTGTGCATGTTCAAGCAAAGGGGCATCGCCTCTTTAGCAGCCCTATCTGAGACTCATCAAATGCTGCAAAAGAGCTGCAGAGACTTTGTTGATGGCGAACTTAAACCAATCGCTGCCAAAGTGGACCGGGAGCATCTGTACCCGAAAGAACAGATCAAAAAAATGGGGGAATTGGGGCTGATGGCCATTGCAGTACCAGAGGAA…
>h_cluster_00962-1
GGGCGCAGAGCATGGCATTATGCGCTGCTGTCGTCTGTCATTTTTGACATTGATGATTTCCGTCGGCGTCCGTTGTCCACATGTTTTTCAGTTTGCATTTCCAGTGAAAAAGTCTAGAAATTCGCTCGAACATTTCAACAACTACCTGACATTTATATTCGTGAGGAGAACTGCAGGAACACTTTTATCGGCAGGCACAGGACAGATATCATTACAGGATATACGCTTTATGCTTGAAGTCCCTTCTAAGCATAGTTGGAATCCAAGAATAAAGGCATTACCAGGCTACGCCTTGTATTTGTGCGAAATTGAATACTAGGCTCAAATAAGTTACATCTCTACAGATTTTGCTTTCGATTAGTTAAACATACCTAGAGAGAGATCCACAATGGTTGGCTC…
>h_cluster_00965-1
GACTCACCTGGTTGCTAGTGGTGAAAATCCCATGACCCACGTACGCTTTTGCAAGAAGCTACGACCTGCCTTCATTGCGCTTGGCAAGACATTTCAACAGCAAAAGGTGCGGAAAACCTGCTGACGTGTGTCTTTGCCTCGTTAAATTCACTTTGACTGTTTCGTCCTCCAAACGTCGGGGAGAAAAAATCAGTCCGAGTTTCAGAGTGTTCACATTCAGGCCAAATTCGAAATTTGCAGTATTTTGCCGAAGGAAACACTTTACCGTACAAATTATCCAGCAAAATGACCACCCACTGGAACTACCCCGATCCAGCCCTTCAAGATGAACTCCGCAAGATTGCCAACGCTATTGTGGCACCTGGCAAGGGCATTTTAGCTGCAGACGAATCGGTCTCA…
>h_cluster_00982-1
ATCGCCACCGCCGAGAATCTCTTCAAATGCTTGCTTAAACATCACGCAACTGCCGTCCACGGCCATTAAATGTTCACTTCATTGTGCCAATAAAATGAATAAATAATTTCGTACGAAAGCCATCACCTGGCACAATATTAACAGTCATTGATTGCGAAAATGGCTACTACTGTGCAACAACAAAACGTTAGTGATTATTTATCAAACCAGCAAAAGGAAGGCACTAAAGAGCTTGCCAATGAATGGGCCACTTTAGAGGAGTTGCACAACAAAAAATTATGGCACCAGTTGACTTTGAGGCTGATGGTGTTGATTAAGAAGCCCGAATTGCAGAAAGGCGACCACCTCATCCAACTGTACAACAATTTCATTCAAACGTTCGAGAACAAGATAAACCCG…
>h_cluster_00984-2
GGGGGCTTGCCTGCTGTCAGTCAAACGACAAGTTCCATGGGGGTCCTAACCAAACTTATTAACCGTGTGTTGTTTTGAGTGTGTTGTGAGGAGGTTTTGCCGGTGAAAACAGTGCTTCTGCAACTCATTTAATAATCTGCAATTAAGATGCCGCCAAAAAAAGTTCAAGAACCGGAGCGGAAGCCGATGATTGGACGTGTTGGTACCAATCTGAAAGTGGGCATCGTCGGAGTACCGAACGTTGGAAAGTCTACATTTTTCAATGTACTAACCAAAAGTTCGGCGCCGGCAGAGAACTTCCCTTTCTGCACCATCGATCCCAATGAAAGTAGGGTTCCTGTTCCGGATGACAGATTTGACTATCTTTGCGAATACTTCAAGCCATTAAGCAAAGTTCCC…
>h_cluster_00988-1
ATTCATCAGCCAAAGCAAGCCAAATCATCGAGAAATATGAACCGGAATTGCAAGAACTTGCGTCATCCTTCGGCGAGTTGTTCCAGGACTTTGGCAGACTAATCTATCGCATCTATGAAAACTCCTTTGAAAACATCACATCAATCGTCAAAAGGCTAGTCAGCGAAGTCAAGTCTTCTCGTTACTTGGAGGAACTTAAGATCCAATACGAAAAGTTTGTCAAACAAGGCGTCCCAAGTGCAGAGACAATTATCAACGCTTTGAGAGAAGCGTCCAACTTCGTCAAGGACGTTATTCCTGTGGACTTTGCTGTTAGGGCGGACATTAATGCTCTTTTGGACTCCATCGTCAACTACGTTGAAAAGAAACTGAACAGCCAACAAGTGAACGACGTGGCCG…
>h_cluster_00993-1
CTTTAACAATTTATCAGCATTTTGATTACATATATATGTAGCATTCTTCCTGCGGGGAACTATAAATTAATCCGAAGCACCATACTAAGTTGTAATTCTTTCGGGTTAGTTTATAAAAACAACAGTTCCTATTTTTTAGTGAGTGCTAGTGCTTCATAAGGAAAGTTTGTGATAAAAAAGGATATTAATATGGCTTTGATAATAGCCGTTGGACTGCTATTGTCAATAATTCTATTATATTGTGTGTATTCAAAATGGAAGTTTCAACATTGGACACGAAAAGGAGTTCCCCAACTAAATCCTCGATTATTTTTTGGAGACACTCTTCCTTTGGTTAGAGGCCAAGCATTAAAGGATTTCCACTTGGGTCTTTATCAGAAATTTAAATCAACTGGCGCC…
>h_cluster_00996-1
CCGTGGCCATTACGCCGGGGACCGGTCGTCTAAATCTGACATCTGACAGGTGGCCTTGTCGAACATTCAGAAAAACTTAAATCCTTTATCATCCAAATAGTAAATTTACGATTTATTAGCAAATTATGTCGGCTTTTCCGGGCAGCATTGCCTTTGATGAATATGGCCGACCTTTCATCATTCTCCGGGACCAAGACCGTCAGAAGCGATTGACCGGTGTTGATGCCCTAAAGTCTCATATTTTGGCCGCTAGACAGATCGCTAACACACTCAGAACTTCTCTGGGCCCTAAGGGGCTTGACAAGATGTTAGTGTCATCTGATGGGGATGTTACTGTAACGAATGATGGGGCCACAATTTTGAAAATGATGGACATTGAGCATGAAATTGGCAAACTTC…
>h_cluster_00999
ATGCAATTGAATAATAATTGACGTTACTATGGGTATGTTCGCCTAAAGAAATGTCTTACAAAATGGTAAAAAGAGATGCCCAACGCACACTATAATATAAATTCCTACTAAACTGCATTGGGGGACAGTGTCGTGAACAAACGTTTCCATCATGCACTCAATGTTATTCGCTTTTGTCACAATTATTTGTGCAGTTTCCGCGCAACGTCCCTACAGGCCGGTAGCAGCAATTCCGCAAAGTCCGGGGCAAATAGTTAGAATTTTGAGTCAGACGAATGATGTTGGAATTGATGGTTCATATCGTTGGAGTTTTGAAGCTGAAAATGGAATAGCCGCCCAGGAAAGTGGTCAATTAAAGAATGCAAATTCCCAAGATCCGATTGAAGAAGCTCAAGGGTC…
>h_cluster_01005
GGGGGAGTTACTGAAGACTAGTTATTTTACATCAGCCGTAGCTACATTTGTCAGCAAGCAGTACCTCTCAGTACCAACAATTGAAATAGTCGAAAATGCTCTCTCTGGTAAGTTTGGTCCTATCATTTGCCATACTTTGGCCGGCAGCAGTTGATGCTAGTTCAGATGGTCAGATAGCGAGAACCATCATTCATGATGCAGATTGGGTTTCGATAGCGACAATTTCCACACAAAAATTTATTCAGGGAAATGCATTTGTTTCATTGAAATCAATGTGTGATGGTCCAGTCTCCAACTCGACTGGTATTCCTTATTTATATTTGACCGACCGGGAATGTTAGTGTAAAGGATATGGACGTGAACAACAACGTAACAATATTGGTTTCATGGGCTCAGACT…
>h_cluster_01016
GGGGATCGTAAATGCGACCTTCGTTGCACGCTGGTGGCGTAAGCAACGATTTTGCGAATTTTTGGCAATTTATCGAAGTTCCGTCTAAAAATAGGGGCGAAATTATTTAAAGCAAAAATGACCTAAATGATGAATCATGCCGATGTAATGTAATAGAGGCGGAGTTCAGACGGTAGTTGGCAGCCACTCGGGAATTGTTTTCATATTCCGCAAGTCAGGTGAAATTTCTTGTTGCGGCCGCATTCGTGCGAAAGGTATTGTGGAAGCTGGTTCTTGGAAACATCTGTTAGAAGATGGTTTCTCTGGAAACTCGTTGGGATCCCATCCACGGGTACGACTACACTTATTGGCCGGACTCGAAGTATTTCAAAAACTATCGGTTCTCTCCACCAATCAGCT…
>h_cluster_01017-1
GGGCCACCTTGAACCTCCGAAACACTCAACATAGCTCCACAGAATATACCCCCTGGGGGGATATGGGGTGCATAGGACTGTCATAACCATCATGGTCATAACCCTTGTTCTATGATCATAACATTGGGCATTAGGTAACTGCTCCCTTTGGAAATGGCTTCGATTTTAAGGCAACTTAGCAGAGCCCTACGGGCCCCTACTGCCAACAAAACGGTTGGCGGCTCCCTGGCTAGACTGCAGAGCAGTGAGGCAGCTGCGGCCGCGCAGGAAACCCGGCCTACTGTACGGAAGTCGGACCCCGTTCAAAGGTCCCAACTGAAGGACTTTGGCAAGTATGTGGCCGATTGCCTGCCCAAGTACGTGGAAACCGCGCAAATCACCCATGGCGATGAGCTGGAG…
>h_cluster_01022-1
GCATCACATGATAAACGTCAGTTGCGTGTCACAGGAGACAAAACTTGACGTCTTGATTGTGTGATCTTTCCTGTTTTGTACTAGTTGGTTTTTGCTTCTCACAAACTCCAAGTCGACGTTTGTGAGACTTTCTGTGGAATTTAGCAGTGGAAAATCTGAAAATGTCTTTATCTGCAAGACAGGCCAGCCGGGAACACGTTCTAGCTGTTTCCCGAGACTTTGTGTCCCAACCAAGATTGACCTATAAAACAGTTTCTGGAGTCAACGGACCGCTGGTCATCTTGGAGGATGTCAAGTTCCCGAAATTCAACGAAATCGTCGAACTTAAACTGGCTGATGGAAGCGCCAGGTCTGGACAAGTCCTGGAAGTCAGTGGATCCAAAGCTGTGGTCCAAGTGT…
>h_cluster_01026-1
GGGGGCGGGGAATGAGTGCTGTACATTTAGAGGCTGAAGTAGCCAAAACAAATCTTCCAACATCTTAAAGTTGTGAAGACTTTATTCGCGTTTAACCGCCATGGAGAATTCCTATGGAATTGGTGTCGCCAATAGGTATGCTCTCCTAGACGATGAATTGGAATCGCCGGAAACGCTACTCCAGAACGAACCCGAAAAAGAACTGAAGAAGAAAACGAAAATTACGGAGAAAGAAAACAAAGGAAAATCAGAACTACCTAAGGCAAAACCGACGGCAAATGGCCAGAAAAAGGTCATAAAGGACTTGATTCCCTCAAAAAATCAAGAAAATAAACGCGATGACAATAAACCAGCTCCCAGACCTAGCGCCGATGGAAAAGCCGATCGGCCTTTTAAATC…
>h_cluster_01039-1
TGCTATTGAAGTGTTCTGGGTTTAGTGAAAGTCATCATGACCTCATAATATACACATATGTCCCTTGAAATTGCTTTATCATGTTCATATAGTTTACGAGTGCATTTATGGAAAAGATCTATTTTTTAATTAATCAACTAATACCGTTTTGAGATAATATTCATATGATTTAAAATGTGGTGTATTTAAATGAATGAATGGCATAACGCGCAATAGTCAGATAATCGACTTATCGACTAAAATCCCAAATAAAAAACTTCCGTAAAATTGCCGTCATTTTATGACTGTGACGATTACTCACAAGGTCCTATTAGTCTATCTCTTTCCAGTTTGTGTGTTAGTAAAAAGCGCCCTACATATATTTATAAACTGACTCCACCTAAAGCGGTCAGTTCAGTT…
>h_cluster_01046-2
GGGGGGGAGTGTCAAGCGCGCGCGGGCTGCGACGACTCGCGTATTATTTCTGCTTCTTCAAACGCGGCCGGCTACATGATGGAGACGAAACCGCACTTAACCTCTGAACCGATTTGGCAGAAAATCCAGCAATATTTCAGCGCAAAAGGCAGCAGTCTGGTGATCAAAGAGCTGTTTGCTGCCGATCCGCAACGTTTTGATAAACTCAGCTTAAAAGTGCCAACGCCCCAAGACGGTCCCGTTCTCATCGACTACTCGAAAAATCGCATCGACGATGAAGCGCTCGGCCTTCTGTTCCAACTGGCCAAGCAGAGGAACGTTGAGCAGGCCAGAGATGCGATGTTCAACGGCCAGAAAATCAACTTTACAGAAGAGCGAGCGGTGCTGCACATCGCTCTA…
>h_cluster_01047
AACATTCTTCCTGCAGAGAACTATAAATTAATCCGATGCACCACACTGGGGGTAATTCTTTCGGGTTAGTTTAGAAAAACAATAGTTCCTATTTTTTGGTGAGTGCTAGTGCTTCACAAGGAAAGTTTGTGACAAAAAAGGTTCTTAATATGGCTTTGTTAATAGCCCTTGGACTGCTATTGTCAATAATTCTATTATATTGTGTGTATTCTAAATGGATGTTTCAACATTGGGCACGAAAAGGAGTTCCTCAACTAAATCCTCGCTTATTTTTTGGAGACACTCTTCCTTTGGTCAGAGGCCAAGCATTAAGAGATTTCCATTTGGGTCTTTATCAGAATTTCAAATCAACTGGCGCCAAATGCGTGGGAATCTATAATACACACAAGCCTGAGTTAG…
>h_cluster_01052-1
GGGGGATAGAAAAGGTAGACACGCGCAAGTACGTCACGCGGCTCTCACTAGTCAGTTCCCGTCAAAAATTCGCCAAACGCAAACTTACGTGGGCAAAAGTGGCTTTCAAAAGTCGAGCGATTGGTTCCAACCATTAACTTCCAACCAGATAATTAAACAACTCGTTTTTCGGCGTCATGGCGTACTGTATGCGAGTTTTGCATCGCCATGGGGGAAAAGCGAATGTTGTCTTCCAAGAAGTCCAGGCCCGATGCTTCCACGTCTCCCCATTGGCTGCGGCCGCCGCAAAAACGGCGATGTCCAAATTCGACACCGAGCCGCTCCCTTACGACAAGTTAGTGAAAAACTTGGAAGTGGTTAAGAAGAGACTGAACCGCCCTCTCACCCTCTCCGAGAAGG…
>h_cluster_01059-1
GGTTGTTGTCCTGATATGAACGAGATGGCTTGATGACGAGCGTTTCTTGCTTGTTAATGATATTGCATAAAGCCAACATTATAAACTGCTTGATTGGATAATAGTTGTTCAGTTTACTGATAATAGTGTAGAGCGATGGGTTGCAAGTGCAAATTAACTGCGGTGCTGATCCTAATCGGCGCTGCCTACGTGTACATCAAGCTGAAAAGGGCCCCCTTAGAGGTGCCGGTTATCGAGGAGAAATGGTGGGCCGCAGGCCCTCCTAGAGAGGAAGACCCCACCGTCCGGCCCTTTAAAATCAATGTGCCCAAAGAGGTTATCGCCGACTTGAAAAGACGCCTGGACACGGCGCTGCCCTTGCAGCCTCCCCTGGAGGGTGTCAACCAAAACTACGGCATC…
>h_cluster_01062-1
AGGAGGCGGAGTTTCTCGTTGACGTCAGCTCATAATTTAGTCCAAGAACCATCTTGGAGGCCCATCCCCCGTCCTGCATGCAAAACTGAATTTGTCCTCTTTAGGGCTTGACGTTACTGTGTTTTCAGTGTTCTGTGATTTTAATCCACGCTCGTGGTACTTAGCAAATTCCATTTTCAATGTGTATGGCTATAGCGTATTTTGGTGAACCTGTTCTGGTATACATGGAGTTCCAGTTGGACAGTGCGGAATATTGTCAGGCTCAACACAAATAAATTACTTACAAAGAGGCAAAAACTAATTCCTGAACTTAGTCATTTTGCAAAGTTGCCATAGTTTTTTGGATTTACCTCAGAAAACCAAATAAGCTGTGTGTCTAAAGAAAATAATTTTTCTCTT…
>h_cluster_01063
ATTACGAGCTGTGACACAACAATGGAGGTTATGCGTTAAGTCGAGATCAAAATACACATCAAATTGTCAGTGGCCCCAAAATGCCCCCTAAACCGAACGTGAAAGTCCACGACGTGAACCCGTTCCTGCAGCACTTCCGTCAATTCCTGCTGGGACGCAAACACACGCTGGCGCTGCGCTATAAGGACTTTCTTGCCACAAGATCGCCCCCTCAGCCAGTCCTGCCTGACGGCCCCAATCACAAGCTGAGCGACAATTTCTACTGCAGCCATGACGGTCGCAGGGAAGCGCAGCCACCCGAAATAATCGCGGCCAGCCGCAGTCGAATTGAGGACGGCGCCCCCGAAGTTCGGCGCATCACCCCAGGAAAAATCCATCAATGGGACTAGATTTGCTATG…
>h_cluster_01067-1
GGGGGAGGTACTTTTGAGTTACTAATGGACATACTGTGCTTTCTCAGCTACATACAAATCAAAATTGATGAAACCTTGAGACTTTGAGGTAGATTTTGTTAAATAAACGTAGCAGTGCCTCTCACTTGCACGCACCTAAGGAGGGAGGCGCTAATATGGAAGCTGCCGGTACTGTAATTTCTAAGTTACCAAACATGCATTATTTATACAAAAATAACATTTATTGAGACTTTCAGGTATCAGAATTGATTCAGATAATAATTTACTATTTTATTGTAAATAGCAATCAGCTCAATAAAAAATCAAATTAATAAATGCTATCTGAATTAAGATAATATCCCTAAAGAACTAGACGTGAAAAGCAGTAATTATAACATTTTCAAATGAGTTATTAACAAA…
>h_cluster_01069-1
CAGAAACCCTTGAACTGTCGGCTGCTACGAATGCACCGGCTTTTTCCGACAAAATTACGAGAAATCTGGCGGACTGGCTCGTCGTTCAACAAGTTGTAGAGGCGGTGAAATTTCGATCGCAAATCCAGAGGTGAACGTTTCCTGATAATGGCCGGAACATTGACGAAACTGTGCAGGAGCTCCGGTCAGCTGTTGAGGGCGGAGACACAGCGACGGACTTACTCCAGCGGGAAGAGGCTGGTGGTCAAGAACCCAGTGGTGGAAATGGACGGCGACGAAATGACCAGGATCATCTGGGAGAAAATCAAGGAGTCCCTCATTCTCCCCTACTTGAAACTCGAGTGCCTCTACTACGACCTCGGGTTGCCCTACAGGGACCAGACAAACGACCAAGTGACC…
>h_cluster_01077
GGACGCATAGCTAATGCGCTATGCTAGAGCTAGAGCATCCATAAATGGTTTCCGGGGATTCAACTAGGGGGCTCTTATAAATAAACAACAATTCAAGATTGGTTTCCACTCGACACGCTACCTCTACCGAGTCGCAGTCACTCAGATCTATTTCAAATTGAGAGCCACCACTTCTTCAGTAACCAATCATGTGTGATGACGACGTAGCAGCCCTTGTGATCGACAATGGATCTGGGATGTGCAAAGCTGGATTTGCTGGGGATGACGCTCCTCGTGCAGTATTTCCTTCAATAGTGGGCCGTCCAAGGCATCAGGGTGTCATGGTGGGAATGGGTCAAAAAGACTCCTACGTGGGCGACGAAGCGCAGAGCAAAAGAGGTATTCTTACTTTAAAATACC…
>h_cluster_01085-1
GGGGGCCCCTGTCCTGGCCCGCCTTGTCAAAACACCTTTATGTAATTCTTCATTAACAAAAATTTTAAGAAAAAACATGCTTGGCAGCTTGGTTATACGAAGATGCCTGCTCCCAGCGGCTGCTCTCGTTGCAGAAGCTAAATTAGCCAAGTCTACAACTTCAGAGCCCCAAATTCCTGCTCCAGTATGCAGACCAAGCGAATTGCCGATTTACACACCAGAGCCTCCCAAACTCGGGGGAAATGTAGGGGAAAGCAGCCAGGAGAGCACCCCCAACTTTATTGAGAACTCAGTGAAGACCGTCCGCCAAACGCTCGGCCGGTACTCCGATGAGTTTTACGCCTACGAAAAGGTGGCCAAACAAAGCTTGAGCGAAAGCAAGCAGAATATTGAGTGGTT…
>h_cluster_01087-1
GGGGGAGAAGAACAGCTGATAAATCAACGCATAACCTCACAAAGGGGTTACACAACAACAGGAATTTGTCAGTTTGAGTTAAAAAAATCGGTGCTCTGGCGAGATGAGCAACGCAATCCTGATCAGTCTGCGAGCATCGAAGCCTCGAGCTGGTGTGGTGGCAATAGTAAGCAACCCCGCCCGAAATTTCGCCACTGAAGATGTTGACTACACCAACTTGTCCCTGTACAAAAGGGGCTCCGGTGGCCGTTCCAGCTTCAACGGAATTGTGGCCACGGTGTTTGGAAGCACCGGCTTCATTTCCCGTTACGTGTGCAACAAGCTGGGCAAAATAGGCACGCAGCTGATTCTGCCTTATCGCGGAGACAACTACGACCCCATGAGGCTGAAAGTGGTCGG…
>h_cluster_01092-2
GACCGATCTGGCATCACGGCCTGTAGTCAAACTTTTGAGAGAAAGTGGTGAGAACTAGGATAGGAAAGGAAACAAATTCGTTAAAAAGATTCTCACTTGGTTGTGGTCGGTGTTTCATCTCAAATATATAGTTTGTAGACTGTCGAAACCAACGGGCAAGATGGAAGCAAGTAATTTGGAGGCAACTGTCACAGAAGTGGTATGCACGGTTACACCAAAACTCACAGCATTCTGGGAAGACAACCCCAAGGGATGGTTTGAGGCGATAGAAGCTGAATTTCGTTTAGCAAACATCGAGCAATCCCTAACAAAACTCGATTACGTAACGTCAATTCTTACCAGCAATCAAACGTTCCCCATTCTCGACATAATTACAGAGCCACCTGCGATAGAACCATA…
>h_cluster_01101-1
CGTTGCAACAAATATGATGAGCAATGCTTTTTTATAATGCCAACTTTGTACAAAAAAGTGTGTGAATATTCTTAGCTAAAGAAGGTTGTTACAGATTTCCACCATGAAGTTCATTTGTGCCTTGGCCATTTTATTGGCTGTGGCCGCGATGGCTCAAGGAGGCGAATACACTGAGCGTTTCTTGACGCTTTACAACACCATTATAGATTCTAATAGCGGCTACTTTTCTAAGGAAGGAATTCCTTATCACAGCGTTGAGACTCTGATGATTGAGAGTGTTGACTATGGTCACGAAACTGATTCTGAAGCTCAAAGTTACAATCTTTGGCTGAAAGCTATGTATGGAGCCATATCTGGTGACTTTTCGCATTTCAACCAAGCCTGGGACGTTCTTGACGG…
>h_cluster_01107-2
TAGAGGTGAGTTCGCAGTGTTAAGTTTAGGTTGAAACATTCCCTTTTTTTCTCCAAGCATCTTAACTATTTTAGGGGCGGGGATAGAAGGTGTTTGTAGAGATGGCACCAGCAGAGAAAAGCAAAAAGTCTCGCCCCAGGAATTACGACCTGGGGAATGGAGTTGTTCGGTTCTCCAGATCCAGGGTTTACCACAAGAAGGCTCTTTACAAGTTTGTGGGCAAGAAAGTCGCTCCCACAAAGAAACCCGGCAAGCCCAAAGTGGTTGTAAAGCCAATCGGTGGAGACAAGAATGGAGGTACACGTGTTGTGCTGGTTCAGAAGCGGCGCGAAGTGTACCCGACGCAGGAAAAAATTAAGAAGAGGCCAGGAAAGCGGCTGTTCAAAAATCATGTAAGGA…
>h_cluster_01136-1
GGGGGGCAAAAGAAAAGCATTGTTTGCGAGAAAGTGCAAGAGTCAACGTGAAGTCTTACTTGGTATTTTTTGAAGTGTTACTTGAAAAAAAGTTGCAGGATGCAGATCTTCGTGAAAACATTAACTGGAAAAACCATCACTTTGGAAGTGGAACCTTCAGACACAATCGAGAATGTTAAGGCTAAAATCCAGGACAAAGAAGGAATCCCCCCAGATCAGCAGCGTCTCATTTTCGCTGGAAAGCAATTGGAAGATGGACGAACTCTTTCCGACTACAACATCCAGAAAGAGTCTACTCTTCACTTGGTTTTGCGGCTGAGAGGAGGGATGCAGATTTTCGTGAAGACTTTGACTGGCAAAACTATCACACTTGAGGTTGAACCATCAGACACTATTGAG…
>h_cluster_01143-1
GGGAGTGTTTGTATAATTTCAAGTTGAAGTGCTAGTGACATAACACTCATGTGCATTTTTTCCTCTTAATCTAAATAATTAGGGATAAAGTGAACCTTTCCGACACGAAATCTGAGTTTAACAAAACTTCCGAAAATGTCCTCTATTGTGGTGGCTCGCATTTTAACTCCAGTTGCCCATAGAACTCTGCGGCATCTAATCAACAGGAAGTCTATCTCACGGTTCCACAACTATGCGAAAACTCTGCAAATTGTTATTCCCCAATCTAATCAGACGAGGCTCTACTCGGAAAAGAAGGTGTTTGCTAGGGATAAGCCCCATTGTAATGTGGGCACCATAGGCCATGTCGATCATGGGAAAACCACTCTTACAGCTGCAATCACCAAAGTTTTGTCCGAC…
>h_cluster_01145-2
GATCTTTGATTGGCGTGTGTGGCGTTTATAACTGACAAGCGCTGGTCAGATATTCTAGGTTAAATCAGGCAGGAAAATAAATTTTAAAATACAAAGCTGCAGCTAAAACTGGTGAAAAGTCTGGGCCGTGTAACTACAGGCCTGTTTTCCGAAGCAGAATGTCGATTTTAACGCCTTTCTTTAAGTCGCCCCTGACTGACCTGACTGGGAGCGTCATATCTTCGCAATGGGGCGACGGTCCATGCCGTGATATGGAGATGAAAGCGCTGGACTGTCTGGATGCCTACGGTATACGAAGGGGCGAGGTGAAGTGCGCCGAATTGATCAAGAACTTCGATGAATGTTCCGTTAAGATCAAGCAGATGAACAGGACCACTGCTATGAGACTGGAACGCCATC…
>h_cluster_01162
GGGGGGCATCAGTTGGCTTCTGGAGATCAGTGATTCAGGATCCAATATGAAGGTCTTGGCAATATTCGCCATGGCTTTGGTGGCCGGCGTCAATGCCGGCACCTACACCGATAGGTTTTTGGAGCAATATAAGAAGATTAAGAGCTCTAGTAGTGGGTACTTTTCCAGCGACGGTGTTCCGTATCACAGTGTCGAAACTTTGATTGTTGAGGCTCCCGACCAGGGTCATGAAACCACTTCTGAGGCCTACAGCTACTACGTGTGGCTGGAGGCTATGTATGGAGCCATAGAAGGCGACTTCTCGTCTTTCAACTCTGCTTGGGAAAGTATGGAGAAGTATACCATCCCAACTCTCCAAAATGCCAATTCTGAATACGATGCTTCCAAGCCAGCAACTTA…
>h_cluster_01168-1
GACTCTCAAAAAAGCTAGGTTAGCTCATCCAGATTAAAGAGGTTATCTGACAAAAAGTTAGGGGGCTAATCTCACTTTTTTGCTATTTAGAAAGCAATTTTCCTGCGGAGAGGATCACTTGCTTGTTACAGTCGAGTTGTATATTTGTACCGGTCGACTCGCGCCTTTAAATCAGTTCGTTTCGTAATTAAAAATCGACAAAATGAGTGCCTGGCCTGAAGATGTGGGAATTATTGCAATGGAAATAATTTTCCCGGCTCAGTATGTGGACCAAACTGAGCTGGAACAGTACGATGGAGTGTCGGCTGGAAAGTACACTGTCGGACTGGGGCAGAAAAAAATGGGCTTCTGCAATGACCGAGAAGATATCAACTCCCTGTGTCTTACTGTGGTGGACAA…
>h_cluster_01175-1
CCAGCCAGAGCTTTAGCTTAGATAACATTACATGCAATCAGTTCATATATTTATTTGAAAAGCCACGATAACGGATTAGAAGTTGATGAATCGCAGTACTGAACAACATGGAAGCTCTGAGATTTACGGGCAGCACGAAGATATTGGAGTATGTCCAGGTGCCAGTACCGGAAATTTCGGCACCCGATCAAGTGCTGATTAAGGTTGCCTTTTCCGGTGTCTGTGGTACGGACCTCCACATTATAGCGGGAGAGTTTCCTATGTCCAACAAGGGAACGAAAATTTTGGGTCATGAATTTTCCGGCACCATCGTCAAAGTGGGCTCGGCAGTGAAGAATGTGCGCGTCGGAGACAGGGTTACGGTCGATCCAAACGAAGGATGCCGTTGTTGCGACTTTT…
>h_cluster_01183-1
GAAGTCCCTGATACATAACCTTGAAATGAACGGACACCTAACCTCACTAGTGGGACAGTTGTCAAAAGTTGAGCCCGAAAAGTTGATTTGTACCTGCAAAAGAGCCCCTACCGATAATTGATCGACATGTTACCCACATTAAGGGCAGCAGTGAACAGTCTGAAGGGGCCCTTGGGGCTGAGAAGCCTGCAGACCACGGCAAGTCGGGCGCATGATTCGCTGTTCGTTCACAGGGACACCCCCGAGGACAATCCCGATATTCCCTTCGAATTTAGCGCCGATAACAAAAAGAGAGTGGAGGCGATCTTGGCGATTTATCCGGAGGGGCACAAACGGGCGGCGATGATCCCGCTGCTGGATCTGGCGCAGAGACAGTACGGATGGCTGCCGATTTCCGCC…
>h_cluster_01187-1
GGACATTTCTATTGAGAGTTTTCCGGTAGTATGGTGGTAAAAGTGCAAACATGGCGGATGACAAAGATGTGGAGAAAACGATCGCCGAAGATTTGGTTGTTACCAAATATAAAATGGCTGGAGAGATCGTGAATAGGATACTGAAATTGGTAATTGCAAAATGTGTGCCAGGAGCGTCAGTAAAAGCTGTCTGTCTATATGGGGACGAGCTTTTAACCGAAGAAACCGGCAAAGTCTTTAAGAAAGACAAAGACTTAAAGAAAGGCATTGCATTTCCAACATGTGTCTCTGTGAATAATTGTATTTGTCATTTTTCCCCGGTGCCTAGTGAACCCGACTGTGTCTTAAAAGCTGGAGATGTTGCTAAAATCGATTTGGGAGCACATGTCGATGGCTTTA…
>h_cluster_01193
GGAGTGCGCTCCTACCTTGAGCCTTCAGCAGTCAATTTGAGGTTTTATAGGTTGGGATTGCCTTATTTTCATTTAAATAATTGCTTCCAATAAACGGGGCTGTTGTAAAACTTTGTAGACGCAATTTTCGGGACAACTGTAATGGCTCTTATTACCAGGCAAATTCCCCGGATTTTTATTCAGGCTACTCAAGGTGCGGCAGTTAGAAGCATCCACAATTCCACAATTAGCAACTCCCCCGTTTTAGCTCAACGTCCAGATACCCGCGTCACAGCCACTCTTATTCCTGGAGATGGAGTGGGCCCGGATCTGGTTTATTCTGTCCAGGAAGTCTTCAAAGCCGCCGGAGTGCCCGTGGATTGGGAATCGTACTTTTTTTCCGAAGTCAACCCCACTTTG…
>h_cluster_01203-1
GGCTCCTTGCGTCGCGCGTCAATGGGAGTGTATCACAGACGTTTCGCTATACGAGTTTGTGGAAGAGTGTGCTACGAAGAAACTGTGAATTTCAGTTGTTTGAAAGTGTTTTAGTGTACATCACGAAGAGTTAATAATCCGTAATTTTGCCAAAAATGGGTAAAGATTACTACAAAATATTGGGAATTGTGAAAGGTGCGAGTGATGATGACATCAAAAAAGCCTACAGGAAATTAGCTTTGAAGTACCATCCAGATAAAAATAAGGCACCCAGTGCTGAGGAGAAGTTCAAGGAAGTTGCGGAGGCCTACGAAGTGCTCTCCGACAAGAAAAAGCGCGATATCTACGACCAATATGGAGAAGAAGGTCTAAAAGGAGGAGCATCTGCAGGTGGTGGAT…
>h_cluster_01210-1
GGGAGTAACCTTTTGTATAGGCCAATGGTTCAAAGTACAGTTGGTGGGACCGTTTCTACGGAATAAACTGTACATGATCACGTTTCCAACAAGGTTTAAATTAAAACTTGTCGTTTTAGAGGGCATTTAAAAACTTAACGTGATCCTGTGCGCGTACACTTTGTATTTATCAGTGTTTTTTCTTGGTTTTAAATTTTATTCCTCACAAATCGAAAATGTCTGAAGCAGAGAACACTCCCCAACTTAGCGAGGAAACCGCAACTGTTCCGGCCACATGCATGGAATCGGTGAACCGATTTGCCAGATTGCCTGTTGTTGAATCGACCATTCAAACAGCCCACAATATTTACGAAAAAGTCAAAGATTTCAACAGTGTCACGAACTGGACTCTACAAACAG…
>h_cluster_01212-1
TCGGGGGATCGTTTAAGGGTTTAGAATGGAGCTCCTAAGGACCCTGGTTTTAGTTGCTGCCCTTACCGGAGCAACGGTATTTGCGGATACAAACTTGGATATTCCGTACCCGTACAACTGTTCAACAAGGGTGACTTGCTCGAGCTTAAGACTAAGGCTGCCAAATGAAAACGAGGAATTCAATGCGAAATTTGTGAGCAAAGATGAGTCACAGATCTTCTTCAATCTAACTAATAAACGAGGTGAAGAGTTGGCTTTTACTCTAACTGCAGTTGAAAATCAGCGTTTTCGCATCATAATTGAAGAACATGATCGTCATAGATACAACCTGGAATATTCATTGGAAAAGGAACCGAATCTGAAACTATTTAAAACAGTGACTCATTTCGAAGGATCTCT…
>h_cluster_01219-1
GGGGGGTGAAATCCTATGTGATAACCAAGGATTTGGTTAAAAACAGCCGCTCTGCAGTTGAGCGGAAGTTGGAGGAGGACGTCCTCAAGTTCGGAGATGAGGTAAGACCTTGGGAGGTCTGTTCCAGGAGGAGGACGTCCTCAAGTTTGGAGATGAGAGCGCAGGGTTTGAAATCGACGAAGAGACCAATCTGCTGAAGTCGGTGACAATGAACGGAGTGACTTTGCCAGTGAGCCAGACGTTCTTGCATTACCTCAGCCACGACGGGAGGGACGACAACGATCCCTCCGGAGCCTACATTTTCCGACCGGACGGCGAAATTATCCCCTTCAATAAACCTGCAATTCTATCGAAGACGCAAGGAGAGGTGGTGGACGAAGTCCACCAAAGGTTCAACGA…
>h_cluster_01238
GGGGAAGTCAAATTCAAGACCATAACCTCAGGGGGTTGTTTACTTGATTTACTTGATTCTGATTGATTGCATTGCTTCTAAGTTGACTGTTTATTCTAGTTTCGAGCCTTCAGTGCGATATATAGAATGGCTGCTATAGACGTAGTAATTGAGGAGAAAAAAGAGGATTCAGTAGACCGGCAAAAGGTTTGTCCATTCCTGTTGCGAGTGTTTGTCTCCTCATCCGGCCAACACCACAAAATATCTGAATACCACAAGGGAAACACGCCTAGTAATGAGTTGCAAATTTACACGTGGAAAGACGCCACTTTACACGAATTGACACAACTTGTAAAAGAAGTGAATCCGGAAGCTCGACGCAAAGGAACCAAGTTCAGTTTCTCCTTGGTCTATCCAGAC…
>h_cluster_01278-1
GGGGCTCCAAACCGGCAGTGACGCAGCGCGTAGAATCGATAGCGTGAATGCCGGTTTTAGAAATTCGCGTTCTTTGTGTTGTGATCTCATTCATTTCAGTCGTGACTAGTAAACTTAATTATAACTTGTTAGCATATCGTGTTAGACAGACATTATAATGGCAAACCAAGATACAACTATGGAAAACGGCGAAGATTTCTCCCAGGATGTTACTGGAGATCAAAGTTTAGATCAACATAATGGTGGCGGTGACGCTCCAGTGACCGACAGTGGATCAGCAGATAAGCCCGGCAAAGATGACGATAGAAAATTATTTGTTGGTGGCTTAAGTTGGGAAACAACAGACAAGGAGCTGCGAGAGTATTTCGGAAAGTATGGCGAAATCGAAAGCATAAACGT…
>h_cluster_01281-1
GGGGGCCATTCTTGGCAACTCTGGACCGGTCAAAGATTAAAGAAACATTGTTCGGTTGTATGTGGTAAATTGTTAGTTGTTGTTAATCACTGGTTTCGTGTGGATGTCGAGATGCAAGTCAAAACAATGCTACTGTTCTGCGTATTGCTCATCATTGGCACGGGCGTTGCAGATGATCTGCACCCCCTCTCAGACGAATTTATCAACAAGCTCAACCGCCAGCAATCCACATGGACAGCAGGTCGGAACTTTCCTGCTAACATGCCGATGAAGTACTTCAGAGGTCTAATGGGTGTTCTACCTGGCGACAGCAACTACAAGCCACCGGTGCACATTCACACTTTGGAAGGTGTTGAAATACCGTCGTCTTTCGACTCACGTGAACAATGGCCTGATTGT…
>h_cluster_01284
GGGGGGCAGTCAATACACTGAAAATGGCCAAACACGTCGGTTTTCTGTTGTTGATCGGGATTGGGTTGAGTGCGATCGCTGCAGCTTCGTATGGAGGTTCCATTGGTGAACTGGAGTTTGCGGACATTGAGGAGCATTTGGAATCGCTGACTTCTGCAAGCACCTCTATTGGCGATATCAAAGACGCAGTTGTTCCATATCTCAACAATTGGAGGAGCAAACGATCTTCCAGTTCCAGCGTGGAAAATGCAGATACGGAATCATCCAACGCTTCAGTTGAACCAACGAAGAAACCTTCATCTTCAGAACTTCCTGGAATCATCAGAGAAAAACGCTCCATAGATAAAGAAGAGAAACGCTCTGGATTGGACGACTATCTGAAAAAGCTCAAGGAAGTGC…
>h_cluster_01293-1
GGGGGACACTGTCACTGTCGTATGATAATCATAGAACAAATTGTGACCCAGAATATCAATCAAGGTCTAAAAAAGTCACGATTTGATTAAAATTAGTAACGATTAGGACTGCGTCAGTTTAAGTGTTTATCATGGCCAGCCTGCTCAGATCCTTAGCCTTAACTGAGAATGTCGTGGCGAAAACTTGCCCAAAGATTCTAGGGACTGTCGCCAACAGTCGTTGGAACCCACAGACGCAACAGAAAAGGAACCTTAACGTTCACGAGCACGTCAGCTACACTTTGTTGAAAGATGCTGGCATTACAGTGCCTAACTTTGGAGTGGCGAAAACCAAACAGGAAGCCCGCCAAATCGCAGAAAAACTCAACACCAAGGACTTGGTCCTTAAGGCTCAGGTGC…
>h_cluster_01303-1
GAGCAACTAAAATTTAAAGAGGAACTCAACGAGATATACATTTAGTTGAGAATTGAAATTGAATAATGGCGGTTTTAGGCCTTCTTTCCCAGTTACTCTTATACATTTCAGCTGCTTTAGTTACTTTATTTTTGTGCGTATATGTGTACTTTAGCTATTCATTTACATATTGGAAACGAAAAGGCGCTCCTTACATAAAGCCCAAATTTCCCCTTGGAAACAATGACTGCTTCGGTGCTGAAGCCCTCTCTTATGGACTGGAAACAGTGGATTGGTATAAAGAGGCGAAACGGAAGGGACACACAATCGTAGGGACATGGAATTACTCAAATCCTGTGTTACTTTTAATAGATCCAGAGGTCATCAAGAATGTTTTAGTCAAGGATTTCAATCACTTTA…
>h_cluster_01338-1
GATGACGTTCAGTGACATTTCACTGGACGGGTGTCCATCGTTATTCGAAATAAACATACAATAATTTTGAGATTCTGAATTTTTTTTAAATCTAGATACATCTCGAAAATTTGTCTACTTTTTTAATTAGAAACACAAATTTTATAAAATGACTGCTCCAAAGGAGGCAGGTGATTCAGTTCAAAGCAAAAGTTTGGCTTATAAAGACAAAAGTAAACCCACAGATGTACGGCAGAGCAACATAAATGCCGCTAAAGCTGTTTGCGATGCTATTCGAACAAGTTTGGGTCCGAGAGGAATGGATAAAATGATTCAATCTGGCAATGGAGAAGTAATTATTACCAATGATGGAGCAACTATTTTAAAGCAAATCAATGTCATACATCCAGCAGCTAAAAT…
>h_cluster_01349-1
AATAAGACTTCATTATCGGTTCTGTAACTTCCAGTTAGAATTTTTTCATTCTAAATACTAAAATTTTTCTAAGTTTGACAACATTGTCCGGGAATCAACAAGCGAAAACGCAAGCACGCAGAACATGCAAGATCGATCACCTTGAAGTTCTATTTTTCACAGATCGTCTGCGTTGTTTTTCTCTTCTGCAGTTTTGTGCATTGCTCTATTTTTAAATAAATAATCTCAAAGTGTTCCATATTAACTCTTCTATTTGATTCTCAACGCGGTTAGTGTGATTTATTCACTTTTCCCCAAAAATCTTCAATAAATATTCTCTAGTTGTGACGATCAGCTGCTGTGGTTAGTGCTGCCGTGTTGCCAGATCAAAGAAAATGGTGTCTGGTCGTGTAGTGATTT…
>h_cluster_01351
GATGAATAAAAAACCAAGCAACCTTCAATAGCACATTTTGCCCAAAATTACCACAAAAATCTTAGTTACTCAATTTTGAAATTTCAGTAGCTGCTTTTAGGACGAAATACATTTAGTTTTAATGTTTTTCCCCCTAAAGCCATTATGACAAGCCTGCCTGATTGAGATCAAAATTGTCACTGTCAAATGGACAGTCATCAATTTAAGAAAATCTTTTGAAAACATCAATTAAACAATATCTTCATTAAAGATAAAGTATGCTGCGTACTACCTTGGGTAAGGTCCTAAATGGGGGCCCATTGAGCCCCAAGCATGTTGGCATTCTGTCAAGGGCCAGCAGCCAGGGACCGAAGAAGCCCGAGCAAATTGAAGTGTTCATTGATGATGTCCCTGTTAAGG…
>h_cluster_01352-1
GGACAAGGACTACGAAGCAACAACAATTGACAAGCTTCATAACCTCGATTGTTTGTTATTGTTTTTTAAATATAATTTCTACAGGTTGTTTAATTACTTTATAGTTCATTTATCTATACCAGCGTGTTATTTACGCTATGTTTTCAATGTGTTTTTAATGTTGTCAACCGTCTGTGATAGTGCGATAAGTTTGTTTATTAGCATCGTAATCAGGGTAGATCAAAGTTCAGTTCTCATTCTTCAATTTAACATTTAGACTCAGCTATTGGGGTCAAAAAGTGACAAAATGTCCCTCTCCAAGTTGCTTAAGGCTGTGAACTCCACTGCTCGTACCTACTCATCACAGGCCGCCCTAAACGAAGTGGTGGTTGTATCAGCAGTGCGCACCCCAATAGGGTC…
>h_cluster_01365
GGTTCAGCAACAATTTCCTGCAGGTCTGCAAACAACTGAGCGTCCTGACGGACGCCACCTCTGATGAGGACACTGCCAAGCTGAACACTTTACGGGAAGCTCTGGGAGTGTTCCAGCATCACGATGGCATCACAGGCACTGAAAAGGAAAACGTCGCTCACGACTATATTCATCTGCTCCACAAGGGCATCACCGAATGCGAGGACATCACCAGTCAAGCGCTAGCGAAGCTGACGCAGGCAGCCGATACAGAATTCACCACATGCCACATGCTGAACATTAGCGAATGTGCTGTTGCGGAAAAGGAGGAGAGCTTCGTGGTCACCCTGTATAATCCCCTGGGAAGACCAGTAAGCAAATACGTGAGGTTGCCAGTGGTCGACGACAATGAAGAGCAGA…
>h_cluster_01379-1
GGGGGTCAAAGGATCTGTCAGAAGAATAGAAGCCATTTTGTGAAGCGCTAGTTGAGAATCTTCAGTTTTTGCTTTTATTAATAATTATGGCTATTAGCTTGTTAAATCCTAAAGCTGAGGTGGCCCGAGCCGCCCAGGCTTTAGCGATAAATATATCCGCGGCTAAAGGTATTCAGGATGTGATGAAAACGAATTTGGGTCCGAAGGGAACCATGAAAATGTTGGTTTCTGGATCTGGGGATTTAAAAATCACGAAAGACGGCAATATTTTGCTTCATGAGATGCAAATTCAACACCCTACAGCCTCTTTGATTGCCAGGGCTTCCACTGCTCAAGATGACATGACTGGGGACGGTACAACCTCTACGGTTCTATTAATCGGGGAGCTGCTGAAGCAGG…
>h_cluster_01381
ATTTTTTTTAACTTTGTAGAAGAGTTATATTAACATTAACCAGTGGCTTATTGTTAACTGATCCATTTAAAAGCACACTTAGACTTTAGGAACCGGTGTTCTAATCTAAATACGAGGTTGATTAGGAAAATTAGGTGCATTTCTCGCTAACTCCTATACAGTCTGGTGCTTATTTCTTCTTTTTCTTCAACGGAGGGTCCAACTCGCACATTCGTCTCAAAAATGGATCGTATTTGATTTGGCCTTCGTCATCTTCTTCGCCTAGACAGTCTTCAAACAGCTCATCCACTTCAGCGTCAGTCAGCTTCTCAGCTAAGCTGAGCATCATGTGCGACAATTCGGCAGCCATCATGTTCCCATCCTCGTTCTTATCATAGAGTTTCAAGCACTCGACAAAGT…
>h_cluster_01383-1
GGGGAACATTTGCAGTGATCAACATGATGGGTCGCGTTTTCCTCCTGTTGTTTGCTGCTTTCCTACCAAATTGCAGCGGCTACAACTCGAAATGGCACTACGAATGTACTGACGGCTACTGCGAGAAGACTTTAATAACGGAAAACACAACATCGCCCCTAAGCTTGGCCGAATGCAACATCCTCTGCCTAGACTACGCTTCAGTGTGGCCACAACCGACCGGAAACATTTCGATCGACAACCTCACGCTGATCGACGTATCCGCATTTAGTTTCACCAGCGAAGAAAACACCACAATATCCAGCCTGGTGGGGGCGGCCTTTGGAATCTTCACTAGCCAATTCACGCTGCAGTTGCCACGCAAGGCCTTTTTGCGAAACTCCAGCTCGAATGGCTCAG…
>h_cluster_01385-1
GGGGACCATCGATGTTATAGCATCCCATCCCTACTACCAATTAACCTAACCTGACATTTTGCGTTTATATTTATTTAATCTCTACAAGCAATATCGCTAAACTTGGACTTTAACACTGATATTGAACTGCTCGATTTAATAAACACCTATACATTGAATGCATTAAGATGTCTTTATGGAATTGTTTAGTTAAATGTTCTTCGAAACAGGATCTATACAAAGTGCCAGTACGGTACTTAAATCTGCTGGAATATCAAAGCAAAAATCTTCTAAGGAAGAGTAATGTGGCTATTCAAGATTTTTGCATGATTGATGAAAATGGGGAGCAGGGATTGGACAAGTTTAATGCCAAGGAATATGTAATAAAGGCACAAATCCTAGCTGGGGGCAGAGGAAAGG…
>h_cluster_01391-1
GGGGGCAAACCTCGGTGATCTGTGGTGGTGACTAGTGGCAAGTCAAGTTAAGATTACGCGTTTAAATGTCAGTCGCAGTTAAAGTAAGTTGGATTACTTTAAATCGTAATCTTAAGCTAGTTGCAAGTCAGTGTCTTGCCAGAAGTGTTTCACAAATGGCAACTTCCGCACCTCCCAGCCAAATGGAAGAAATCGTTAAAAAGTTTAAACTCCCCAAGGCATACGAAGGAAGTCGTCCTAGTGTTTGGGTGGAATATATTCAGCTTGCAATGGAATATAAACCTTTAAATCTTGGACAAGGATTTCCCGACTATCCGCCCCCTGAATATATCACTGATGCTCTAATGCAGGTAGCATCAGATGGAAATTTACATCAATATACTAGAGGTTATGGCCATC…
>h_cluster_01402-1
GGGGGCACTTAGTCAATTGGTGGCTGTCGCAGTTTGCTCATCCGAAGTCGCTCCATCCTCCTCCTCAACATGTACAAGTTCGCTGTCGTTGCTGTTGTTGCCCTGGTGGCTCTTCAGGGTGTTCTGGCGAAGCCCAAAGCCAAACCAGCGGTGGAAAAGTCCCAAATCGACGAACTGGCCGTGAATGCGCGTCAAATCATCCACAACGTCAGCGCAGTGATCGAAGGAAACCTCCCGGACTCCAAGCAGGTGTCGGACACCCTCACTCAAACCTCCCAACAACTCGCCGCTAAAGTCAAAGACGTGGTCGACAACCTGAACAAACAGGCGCAGGAACATAAAGGAGACGTGGAGAAGGCAGTTACCCAGATCAAAGCCAACTTGGCGACGGCGGCCGCC…
>h_cluster_01406-1
GGTTGTAGTCGTCAGCAGCGATCGGCCAACATCATCGGTCACGTGACCGGTTTTATGTCTACGTGTTCGACGTGCAAGCCAAAAATCTTTCAAAGTACCGTACAAAAAGCATTGGCGAATGCCACTTTCTCGAGTCTCAGCCCCATTAAAACACCGTAGACGTACGAAAACGATCATTTATTCCAAGTGCCGTTGGTTCTAAAGCCCTTCGAAATGGGGATAAAATTCTTGGAGGTGATCAAGCCGTTCTGCAGCATTTTGCCTGAAATTGCCAAACCAGAACGAAAGATCCAATTCAGGGAGAAGGTGTTATGGACTGCAATCACACTGTTCATCTTCTTAGTATGCTGTCAGATTCCACTTTTCGGAATAATGAGTTCAGATTCAGCGGATCCGTTC…
>h_cluster_01408
GGGGGACAATCGAAACGAGCACCAAACAAGGAACGTGAATGAATAAGTTGTTCTCAGTCGAGCAGTGTGAGTCGCAAAGCAAAGTGATCGGAGTGTTTTGGAATTTTTTGGAACCAAAAAAACCGGTTTTTTCGAAAATATTGAACCATGGCCACTAACCGAGCAACCAAGAGCGGATTCGCTGCCGAAGCCCAAAGAAAAGTTAATGCCAAATATAGCGAAGAATTAGCTTCGGAAAGTTTAGAATGGATCAAAGGCGTGACTGGGGAGAACTTGAACACTGCTGGAGACATGGACAACTTCTACGAGGTTTTAAAGGACGGCACTATTCTATGCAAATTAGCCAACGCAATCCAGGCTGGATCAGTAAAGAAAATCAACACCAGTCAAATGGCATTT…
>h_cluster_01411
GGGGAGCTGATAAATCAACGCATAAGCTCACAAAGGGGTTACACAACAACAGGAATTTGTCAAAGTTTGAGTTAAAAAAATCGGTGCTCTGGCGAGATGAGCAACGCAATCCTGATCAGTCTGCGAGCATCGAAGCCTCGAGCTGGTGTGGTGGCAATAGTAAGCAACCCCGCCCGAAATTTCGCCACTGAAGATGTTGACTACACCAACTTGTCCCTGTACAAAAGGGGCTCCGGGGGCCGTTCCAGCTTCAACGGAATTGTGGCCACGGTGTTTGGAAGCACCGGCTTCATTTCCCGTTACGTGTGCAACAAGCTGGGCAAAATAGGCACGCAGCTGATTCTGCCTTATCGCGGAGACAACTACGACCCCATGAGGCTGAAAGTGGTCGGCGATTTG…
>h_cluster_01414-2
GGCCATTTTGCTCGTAACATTAGCAAAAGCAATTGTTTACGGCTGAACGCAAAGTTAACAACAACAATTAAAAATGTAGGTTAATTTAAAAAAGCATAAATATTAACGTAAAAAGTTGATTTAAAACTTGTAAGTAAAAGACAAGACATAGTTTTTATGTAGGACATACCAAATCTCAGAATTTTCTATAGTTATAAGAAATTTTGTTTCTGACACATTTTGACTTTGAATTTACGTCATTTCACACAATTTAAGTAATATAACCTGACAGTTGGAACGTTTCCAGCACTTTTCAGCTTATTCCTCCAACACCAAACTCTAAAAACTTAAAAAATGGCTTTGATTGGTGTAAGAAGTGCCTTAAGATTTGGCCAAAGTATAAACGAATCATTTCTGTTT…
>h_cluster_01419-1
TGAGAAGTGTGCATGACTAGCACCCAGGCTCAGTAAATAGTCATACTAATTCAATGAAACAAGTGACTATTTATAGTAAAACTGTAGAAGAAATTTGTCAAAATGAGTTTCAAGCTTTCCCAATGCAAGCGTGAATGTATCTCAGTTCATGTTGGCCAAGCTGGTGTACAGATAGGAAACGCCTGTTGGGAACTATATTGTCTCGAACATGGAATTCAACCTGATGGTCAGATGCCCTCAGACAAGAGCGTCGGAGGAGGTGATGACAGCTTCAACACTTTCTTCAGTGAAACTGGTGCCGGAAAGCACGTGCCCAGGGCCGTGTTTGTGGACTTGGAACCCACTGTCGTAGACGAAGTGAGAACCGGCACCTACAGACAACTGTTCCACCCCGAGCAG…
>h_cluster_01425
GATAAAGAAGGAAGAGATATCCCTGGTTCCGACTAGTTCACTTCCTTTTTGTCATCGAAGTTTCCAGCTTGACAACTTATGGTGTTAACGCTTTTTGATTAAATCTGAATAAGATCATCCTCTGAGCAAATTTTGCTAAGTTAATATTGAACAAGTGATCTAAATTATTCAGTGAAAGAACCGCATCATCCAAAATGAAATGATTTGTTGGCCATTTTTGCACCGCCGCTTGACATCCATTTGCGCACACGCAAGTCCCGTGTAAAACATGGCCGGTAGAAGTTCGTTCGACGACAATAGGGATTATGGAGGCGGCGGTCGCCGAGGAGGCAGAAGACCATTGCCAACTGAACCACCATTCACCGCTTATGTAGGCAACTTACCTACAGGAATAGTGCA…
>h_cluster_01437
GGGGGTGGACATTGATGAGTCCAGTTAGCACTGAAGCGCTTCCAGACCACAAAAGTCCACGTGTTACACAGCACGTTAATTATTTTCCGGTGCAAATAGTGATTCAGAGTAGATGATTATCGTTCTTCAACATGACCATCGCAGCTGTTTTCAGAAGGTCAAGTCCTACGTGGAAGAGCACATTGACTTGTGCCATCCGGAGCGGGTGCATATTTGCGATGGCACCGACCACGAAAACAGCCACCTGATCCAACTGATGCAGCAGCAGGGCACGATCGTACCATTGCCCAAGTACGAAAACTGCTGGTTGGCCCGGACGAACCCCGCAGATACAGCGCGTGTGGAGTCCAAAACGTTCATCTGCACGGAGAATCGCTCCGAAACCATCCCCAGAGTCCA…
>h_cluster_01439-1
GGGTCAAAACACGGGACATAAACATATTGGTTAGATTCAAATCGATGTTTGTGAAAAATCCAAGAAAGTAAATTGCTGCTTACCTCGCTCAATCTCTCAGTGATCACCAAACTTTTTCGTTAGGTTTACAGGTTCGGTGGGAACAAGAATTTTCCAGACAAGACGGTTGATTCTGCAATAATAGAATAGTATTCTCGTTGCAATAGATACTAGATAAAAGAAAATGGATTCCAAAAAACAAATTTTAGTAAATAGTATTATAAATTTCTTGCGAAATGAATTAACCGGAACTAGTTTGACTGACGAAAAAAAAGAGTCGTTGGAAGTGGCTGTGCAATGCTTAGAAACAACATTTGAAGTAGAAGAAGACCAAGAGGGCGTTGAAACAGTTGACCTTTT…
>h_cluster_01441
CATCCTGAGTGTCTGTGACGCCCGCATTCATAAAATAACCTCAATCGCGCAAGATAACCAAACTTTCTTTACATCAGCTTCAGTAATCAGTTCGTATTTGGTCCATGTGCCGGCACAGTCTAGCATCTTTTGCGAGCAGACATTTATAAATAAAACTTTGCCAAAATGACCAAAGTTCCATTTAAAGTCGCTGATCTCAAATTGGCTGAATGGGGCCGAAAAGACATCAGTCTGTCTGAGAATGAAATGCCAGGGCTGATGGCGCTTCGCAGGAAATACGGACCTGAGAAAATCCTCAAAGGGGCGAAGATTGCCGGTTGTCTTCACATGACCATTCAAACTGCAGTTCTGATTGAAACTTTGATCGAATTGGGTGCTGAGGTGAAATGGTCCAGTTCT…
>h_cluster_01453-1
CAGGCCTTCAGATTCATGGCCTCTGGCAGGCACATCGGCAAAGTACTGTTGAAAATCAGAAGCGAGGAGTCGAGAAAACGCAGCAAACCGTGCTGAAGACCGTGCCCGCGATTCCCCGCACCTACATGAACCCGGAAAAGAGCTACGTTCTGGTGGGCGGCTTGGGAGGCTTCGGCTTGGAACTGGCCGACTGGCTGGTGAAGCGGGGAGCGAAGAAACTCGTCCTCACTTCCAGAAGCGGTGTCAAAACCGGCTACCAATCGCTGCTAATCAGGCGTTGGCGTGAATCCGGAGTGACCGTTTGGGTGTCCACTTCGGATGCCACCTCAGCAAAGGGGGCCCGACGTCTGTTGGAGGAAGCCAGCGAATTGGGCCCGGTGGGCGGTATTTTCAATTTGG…
>h_cluster_01469-1
ACGGGGGGATTTTTCGAAAAAATCTAAACTCTTAAAAATCGTCTTTCATTCCTCTTGGGGGCCCAGTAAGTTTCCCTTCATTCACGAAGCAAAATCGGTTAAACTTGGTGGGAAAAATGTTAAGCCAAGAGCAAGAGTCGTTGTTGAACGAGGTTTGTGCCCAGGATGGATTCAAAGATTTTACCTTTTCGGTTGAAGAGGGCTGCAAAAAGGGCGACAATTTCTTGGGAAACGTTCGGATAATCAACGTAAAGGAAAATGGGATGAGCAAGGAAAAAAGCTACGTGTTAAAGTGTGCGGAAACCGATTTAAGAGTTCGCTCCCAAATACCGGTACACAGTTTGTATGAACGGGAACGTTTCGTGTATGAAACCTTGCTGCCAACGTTTGAAATTTTTC…
>h_cluster_01475
GGGGGAACATTCGGGGGTTCGCCAGTGGACCAAGTGGTGCAATTACGAAGATCATGGACGACGATAACTCGGACTGGTTCTCAGCTGCCGACGATGCTGCACCGGAACCCGCAGCTGCAGCTGCTGCAGCTCCTGCGGCGGGCGCTGCCGCCGCTACCGAAGCAACGGCCGAAGGCGAAGCTGCAGCTGCTCAAGATGAGGCGGCAGCACCAGCAGCTGAAGCAGCTGGCGAGGATGAGTATCTCGATCCGGACAAGTTGCTCCTCTTCAAGCACTGGATTAGGCCCAGATTCCTGCCCTACAAATACCTGACTGACTACCGGCGCAACTACTACGACGACGTGATTGACTACCTGGACAAACGGTGCCGTGGCATCTTCAGAGACATCCCAGTGGCGC…
>h_cluster_01484
GGAAGTCAGATGAAAATTATCTTGAGTCGAGTTTGCGTTGGAGATCACTTTCTTAAGTGTTGGCTGCGGAATACTAGTTAGCCATTTACGAACTTGACTTCACCTTGCCAAGAACTCTAAAATAAGTTAAGATTATTGTTGGTATTTTGGTATTGAGAGTTATTGGTAATAACATCGATAATAATACTAGACACCTACCTACAGAATCTATATCACTGATTCATCATGCTAATCAAGTTATTAATAACTTTACTTCTCTGTAATATTATTGCTTATTCAAGTGCCCTAGTAAGTGAAAATGGTAATCCGGATCCCGAACCTGGAATTATTAGAATGACACTAACTAGACAGAAGACTGCCTTTGAACAGCACTTGAATAATGCTCCGTTCCTTAAGAAG…
>h_cluster_01513-1
AACTGCGCGAATAAAGTGCGCGGTTGATGACCTTAACTCGTCATTGAGGCGTTTCAAAACAGAGAAAAGATAATTTTTTGCAAAACCTGTGGAAAATAAATAAATAACTATCATATAAAGCGCTAACTTGGACAAGAAGACTGGCCCACTGTTGCAGCTACTCATCCAGTTTGGTTGTCGTGAGATAAAGTTGGAAGTTGAAAATGTCGGGAACTTTGGAATCTGTTATCGTCCCAACCACGCCATTCGATGACCAAAAGCCAGGCACGAGCGGTTTGAGGAAAAAAGTGAAGGTGTTTATGCAAAAGAACTACACTGAGAACTTCGTTCAATGCATTTTGGATGCCCTGGGCGAAAAATTAAAAGGATCCACTCTTGTTGTGGGAGGCGATGGGCGCT…
>h_cluster_01526-1
GTCACTGACAACCTGGTCAACTGATTGTCAAATCTCCCAACGTGATTGAAATCCGGCAATTTCACGCTTTCCACTGTTTTCTCAATAAAACCTAGCCCCGTTGTTTATCAAGTGCTACCTAGAGCTCCGCAACAATGCAGCCACAAATTGTTCTTCTCAAAGAGGGTACCGATTCGTCGCAGGGAAAGCCGCAATTGATTTCCAATATCAATGCCTGCCAGTCGATTGTTGATGCCGTTCGGACCACGTTAGGGCCGAGGGGAATGGACAAGTTGATCGTGGTTAAAAATGGCAAGGCGACCATTTCCAACGATGGGGCCACTATAATGAAGCTTTTGGATGTGGTGCATCCGGCGGCGAAAACCCTGGTTGATATCGCCAAGTCACAGGACGCCGAAG…
>h_cluster_01530-1
ATGCGATTGGGGCTTGGGGAGCGCACTAAATAATTTTCAGGGGTGGGGCCCACCCTTATTAATTAATTAGCAGCGGCCGCGCCCAAGCCCCAAAGGGCCTAACCTGCAACGTCAGTCATCCCCAAAGGTGACCCTTGACAGGCGCTTCAGTGGGCAGTGAAAGTTGGGGGCTTTTTAGCGCTTTGCGGGCAGTTCTGGCGACTTTTGCACGCGCCCCGGTATCAGCCAGTACAGCGCCACTAATTCGCCTTCACTCCGGCAGGCTGATTCATTGGATAAACCGGCCATTAGAGTGTCTGCTGTCAGGTTTGCAGGAAGGGGGCCCCCGTTTCTAGAACATGGGAAAATCGGCGACAGTGTTTCCGGCGGCCGACTTCGATAGTGAGGCGGACGCCAAGG…
>h_cluster_01531
GGCAGTCGGAATGCCCAGATCTTTGGAGCCTCGTCCAAAACCCTTCACCACTTCTCCTTTGGTGAAATGCGGTAAACTCTGGCCGGGCATTGCTGGTACGTAGGCTGGATCTGAATGTGGGGGGTGTCAATGTTTGTGTACTTGTGTTCGGTCCCGGCCTCTTATCTAGGTGCAAAAAATCACTTTTTAGCCAAATTCGTGCAATACTCGTCGTTTACCTGTGGTGAAAATGCTGGAAGTCGGCAGCGAGCAGGTAAAGGGCCATTCGCGCTCGGGTAGCGATGCCAAAGCGTTCATTGAAGCCACGAAGACCGAAGCCCTGGGGCTGCTGGAGAGCGAATTGAACCGCCTGGTCGACTCAGCCCCCCCATCTGATAAGGAGCGTGTGGGCACTGAATT…
>h_cluster_01532-1
GTTATTAGAACGAATGTGATTAAACAGAATGAACTGATGCTGCTCACATGTTTATATTAATAAAATGAATTTAAATATTTATTTTTGAAATAATCAATGTCACCAACAAAATTTTATTTAAAAACCACGCTAGGGAGGGGGAGGGACAGTTTTCTTGATAAGTGCCTGAAAACCGCAGAGAGGTTACGTTGTTTTCAGCGAAAAAATGTCGGGTTTAGTGAAAAATATACGCTCGTTAGCGAGATCCGCTTCATATTTGAGATGTTTCTCAACCAAATCTAGGATTGTACCACTGAAGAAGCTGACCATTGCTGCCCAGCCGAGCTTCACTAATGGCCCCATCCTAGCAGCTACACAGTTCAGGTATTATTCGCCAGAAGTAATTAAGTCCAAACCGAC…
>h_cluster_01538-1
CTGAACGACACCCATCCATCGCTGGCAATTCCGAATTGATGCGGCTTCTCGTGGACGTGGAAGGACTGGATTGGGACAAGGCCTGGGACATTACGCGAAGAACTTGCGGCTATACAAATCACACCGTGCTCCCTGAAGCTCTGGAACGCTGGGCTGTGAGTCACCTTCAAAACATCCTGCCCAGACATCTGGATATCATCTACAAGATCAACTTCCATCATCTGCAGGACGTTGAGAAGAAATGGCCCGGCAACTTAGACAAAATGAGGACAATGTCGCTGATTGAGGAGGACGGAGCGAAGCGCGTCAATATGGCCCATTTGAGCATTGTGGGAAGTCACGCGGTGAACGGTGTCGCTCAGCTTCACTCCGATATTATCAAAGCTGGCTTGTTCCGCG…
>h_cluster_01568
GAGGGTTTTAATTTTTCGATGTTGGGAGCAGTCGTTTGGTGTCCGTGAGCGAAAGTTAAATGGTCGGCAGGCCCGGTGTTGAAATTTCGCGATTAGATACAAATTAACTGAATATTAGCAGAGCTTGATTGGGGCTAACTAATCAACAAACACAGATAAAATGGCAGTGAACGTGTACTCAACAAACGTGACGTCCGAGAACTTATCCAGGCATGACATGCTGGCCTGGGTGAACGAATGTCTGCAGAGCGACTACAGAAAAATTGAAGAACTCTGTACTGGCGCGGCCTATTGCCAGTTTATGGATATGCTGTTCCATGGTTCCGTGCAGCTGAAGCGAGTGAAATTCCGCACGAATCTCGAGCATGAGTATATACAGAATTTCAAAATATTGCAAGC…
>h_cluster_01569
GGTAACTAGTCAACGCGCAGGGGGATAGTAATGAGTATAAATGAAATATTCGTTTGGCGAAAGGGGAATATTGATTTGAAAATGAAGTCTCTTGTTGCTTTGTTCGTGTGTGCTTTCACTGCCACTGCTATGGCTGATGCAGAGATCAACCAAAGCACATTTGAAGCTGGCCGTAATCGAATCATGGAAATGTCGAGAACGTGTGACGAAAACCCTGCTACTGCTGTAGACCAGAAGGCCCTCGAAAATTATCTGGAAAGCAACGGCCCTGCCCCAGCTAACGCTGGAGTTCATGCTCTGTGCATCACCAAGAACTTGGGCTGGCAGAACGAGGACGGCAGTGTCAACAAACCACTCATTACCGAAAAGGTGAAGGCCATCTTCGGCAGTGTGGATGCT…
>h_cluster_01578-1
AGTGAGTGGCGAGGAGATTAATCAATCCTGCTGGAAGTGGTTTTCTTTCGTTTCTCTAGGCAAAGCTTTGTAGTTGGTTCACATTTGCGGTAGTCAGCTAATGGGGGTCATTTGATAAAACCGCGAGGGGTTAGAGGAAAATAAACATCAGCTAAATAAGTAGATCAGTCGCGATTCAATTAGTTTACTCAAGCAATAACTAAACGACGGTTGTTTTAAAAAGTCCGACTTTACACGCAGCAATGTGGCTGCAGGGGCTTGTTTGCGCCGCAGCATTTTTCACTGCCTCTGCAATTGATCTGCCCGTTTGGAGCGACGTTTATTCAGTAAAAGGTGTCATATTTATTCCCTACGCTGAACTCGCTGAGCCGTTCTCCACCTGGTACGATGGTCCAAATA…
>h_cluster_01581-1
GATCGGCCCCACCATTCGTCGAAGATAACCGCTATCGCTGTTGGCCCACAATATTTAAAACGCCTTTTAGTACGAGTCACCGACTATACTATGAAAGCTGCAGTTCAACAAGCCTGATTAGTTTGATTAGATTTTGTGAAGTCCAGAAAGTATTAAGTGCATTTAGGTACCATAAGACTGACTTAGTTATTTTAGATAATTATTGTAAATACTAGCCTACCTGTGATATTTTCTTGTATTTACCCTACGCAACGTTGGACAGCAAAATGTCTAGAATAGTGTTGAAGCAGATTTCCCATCATCGCCTCTCCCAGCACAGTCAAGCGGGCGCTGTAGGGCTGCTCACTTTAATTGGCAATGAGAGACGCATGTTTTCGATCAGCGCATTAAAGTCCCCCA…
>h_cluster_01584
CTTTTTTTACAACAACAGTGTTGAATTTATTTGCAATTATTCATGCTACAAAAGATTTGGATGATTGTAAAGAATTTTAAGAATGGGAGAGGGCAATGCATCCAATAGCGATGAACATCAGCAAAGAAAAGGCTGTGGGACTGATATGCTCGCCATAGTTACACTTGTCCTCCGGACAAGGAGTGCATTGAGAACCTGCTTCAACCAAGGCATCGTACAACTTGCATGTTCCGTCGGGGGAGCATCCTCGAATAGTGAGTTCTTCTCCTCCAGCTTTTGCTTTTCCGATTAAAGTGACGCATTGGAAAGTACCCCCTGCCGCAGGTGCAGCCGATGATGGAGGGTCGTCTAACTCAATAAATCGAGCAGGGGCTGCGGTAGTTGCTGCTCCCGCGGCTG…
>h_cluster_01591
GGGGGCTATTTTGGGGAGCCGTTCGCGTACTTCGTCCAAATAACAACGGTTCTATTTTCACATTCAGACAACAATGTTTATGTAACCCGTTTTCATTCACGTTGGCATTCGCTCAAAATTGTGAAAATTAAAATTGTTCTCTAACACCCTACATACAGCCAATGGGGAGCGAAATTAATTCAGTCCGCTTTGTGAAATTAAAACACTCCAAGTTCCTGTGCAGTGACAAAAAATAAAAAAAAAATGATCGTTCTCAATTACGATCGAACCTATGGGGCGAAGATGAACTATTCGAATGAACATCGCTATTATTTCGATAAGTTCTTGAGCTTGTATTGGCCCTTGAGGACCACTCGCTTCCCGTATTTGCCTTATGATCTTTTGGATTTGTGGCCCACC…
>h_cluster_01592-2
GATGGGCGAGATTGCTGAAGTTGATGCAATAACTGCCACACATAGAGAAAGTAAAATAATTTATTTTACTTACTCTATGGTGCCACAGAACACCTCTGAACTGATAACTGCCGGCTGTTTAATCAAAATCAACTGAAAGTCGTGTGAAACATTCTTTGAAAATGGTGCTGGATCTCGACCTGTTCCGTACGGATAAAGGGGGCGACCCCGACAAGATCCGAGCGATCCAGAAGAAGCGCTACAAAGACGTGGGTCTGGTGGACGAAGTGGTGGCCAAAGACACGCTGTGGAGGCAGCTGCGACACAAGGCGGACAACTGGAACAAGCTGAAGAACGTGTGTAGCAAAGCCATCGGCGAAAAAATGAAGAACAAAGTGGCCCAGGTGGAGGGCGAGCAAT…
>h_cluster_01610-1
GGGGAAAATAAACAAGCAGAGCGTGAGCGCTACTTGACAGTTGCTGTCAGTCAATGTCAATGAAACAATATTTTATATGTTCCAGTTTCCAGAAAAATCGTTTAAATTCTAAGTTATCATAAGAAGTGAGAACTGTGTATTCAGTGGGGAAACTCAGAAACTTCCACGACGGAGCCCGACCACAGTAGATCGCTAAACATGGATGTGGACCAGCCGCTGGCAAGCTCATCAGTGCTGACGACGTCCCTAGTGCTGCAGACCATGCCCAAAATTGACGAGAATGTGAGCAGTGAGCACAAGCCGCCCAAAGAACGGATCTTGGGCCTTCTGGATCTACTGGAAACCCATGTTGAAAAGCTGCGGAAAGAAGCTGCCCAGCTAGAAGAGGATCGTGACCAG…
>h_cluster_01621
ACTTTTATCCGTTGACATGTTAGACAAGGAAACAACTATCAAAAGAGATAAACTTGGTACATTTAAAGGTCAAATAGGTTATCTGGTAAGTCAGGGATATTCAAAGTTGTTTTGCTCGAAAAGTGCATTAAAACAGCCGCTGCAGCCCTGTGCGTTTGAGACTCGTCTGTTTTAACTGACCTTAACATGTCCTGGTTTGATTGTGTGGAATTGGGGCCCCCTATTGAGGTCTTCCAGCTTACCAGGCAGTTTACCGAGGACGACTTCCCTCAGAAGGTCAATTTGGGAGTTGGCGCCTATCGGACTGATGAGGGTAAGCCGTGGGTGCTGCCAGTTGTTCGGACGGCTGAAAAGGCGCTGGCAAACGATGAAACTCTAAACAAGGAATACTTACCAGTG…
>h_cluster_01629-1
GTTACTTGTGACGGTCAGTGTGACTTTGCACAACCCAATACAAACCGCTTCATCACCTTATTTCAACAAAAAAATAGTTTATCGCTTAGTTAGTGGGGCTTTTAGTAGTGGGAATGTTCCGCAATCAATACGACAGTGATGTTACGGTTTGGAGCCCCCAGGGCCGTTTGCACCAAGTGGAATACGCCATGGAGGCGGTCAACTTGGGGTCCGCTACCGTAGGGCTGAAAAGCAACAGCCACGCAGTGCTGATCGCCTTGAAACGGGCCTCCTCTGAATTATCAGCCTACCAGAAGAAGATCATCAACATTGATGATCACATCGGCATTACCATTTCAGGACTGACTGCGGATGCCCGAATTCTCACCCGCTATATGCGAGCGGAGTGTTTGAATCACA…
>h_cluster_01650-1
CCGGGGGTCAAATTCTGTACGTGCCGGAGTTCAGGTTTCTAAAACGTTTAAAAGACTCAACTAGATAATTACAGCAGAGCACCATGGGTCGCAAATTCGTTGTCGGTGGAAACTGGAAAATGAACGGAACCAAAGCCCAAATTAACGAAATTTTGGGATTCCTCAAAGCGGGTCCTTTGAACGCCGATACTGAGGTCGTGATCGGAGTTCCAGCAATCTACTTGGACTACGTAAAGTCCAATGCCCCAGCCAATGTTGAGGTGGCTGCTCAGAATGCGTACAAAGCCGAAAAGGGCGCGTTCACTGGCGAAACTTCGCCGTTAATGTTGAAAGACATTGGCGTAAACTGGGTAATCTTGGGGCATTCAGAACGCCGTCAGATTTTCGGCGAATCCGACG…
>h_cluster_01652-1
CGAGGAGACCAACACTAGAATCGACGTGCCCGCCGAAGGCGACACTAACGACAGTATCACCATCACAGGAAAGCGCGAGAATGTGGATAAAGCCCGAGAGCAAATCCGCAGCATTCAGGATGGTTTGGAGAACATCGTCAGCGAGGAAATTACTATTGATCCTAAATTCCATAACGCTCTGATCGGTGTTAAAGGGAAACTCATCCATTCCATCATGGAAGATTGTGGCGGGGTTGCGATCAAAATTCCCAGCCCCGACAGCAAGAGCGATAAAGTGACCATTCGAGGTCCCCAGGATGATGTCAACAAAGCGAAACAGCAATTGCTGGACTTGGCCAGCGAAAAGCAATTGGCTAGTTTCTCTGACGAGGTGCGCGCCAAAGCTCAACACCACAAGTT…
>h_cluster_01656-3
CATATTTACAGGATCAATTAGAAAACATACTAATCAGTGATTATTTTATATAGAAAATTAACTTTCAAACTGAAAAATTCATACATGATGTACGTACTCTTATTTATCTACGGGTAAAAGAACCGAACAATATAAGTAGAAATGAATTGACATAAACACATTTTCCGTTATTTATTAATTATTTCCGAATATTTACATATATTTCAGAAAGCTTGATTTGCCGAAATCGTCTTCAATAGTCGCCTACTTTTGTGTCTTCAACTGTACGTGTTGATTATTATACACCGATTTATTTGCTCTGATTCGAGTTTATGAATAAACTTCTCTAATGCAGTGAATAGAAAGGAAGCAAGGTAAATAGGTTTGTGGGCGTTACAGGGTGCCTTCAGAAATGGCGCT…
>h_cluster_01662-2
GTTTTTATTTTTATTTTTATTTGCTTTATTTAAAACAAATTTTATATACAGTTCACTGTTGCTTTACTGTTTGTGGGTGTCGGGATTACACTGCAAATATCTGTTACTATCGGACTTATCACATAAAACTCAAACATGTACAGGCTCACTGCATTTTAATCATAAATAAGTTGGTTTTAACACGAAAATTGATTTAGAAACATGCATATTTAAATATTCATAAAAATGGTAGTTTTGGTTCCTAAGTTTTAATTTTGTCTAGTGGCCAATAGGCGCGCTAAGAATAAACACTGATTAACCTTATATTAGAAGGGCCTGAACCAAAATCAGAATTTCAATGAATAACTGGTAATATTCGCTTTAACCCACAACTAAAGTATCTTCAGCTGCGAACTCATA…
>h_cluster_01666-1
GGGGGTGTTCCTTTACTTTCCATTATAAATGTTGTTTAGTAGAAATCCGGTTTGTTTGCTACGAAAACTTCGGCTTATCCCCATTTCAAGTACCGGAGTGAATTTACTCGCTTATATTCACAGCAATTTTGGCGCATTGAAGACACATTCCACTATGGTTAGCTTACATGGAAGACCTCTTCACTATGTATTTAAAATCCCAGATCGTGACAGGACTATGGACTTTTACCGGAAGGTTTTGGGCATGAAGGTGTTCAGGCATGAGGAGTTCAGTGAGGGCTGTGAAGCACAATGCAATGGCGAATATGCTGGTCGTTGGAGTAAAACAATGATTGGATATGGCAACGAGGACGATAACTTTGTGATTGAACTCACTTACAACTACGGTATTCACTCATA…
>h_cluster_01681-1
GAATGTCAAAATTTACTTTCGGTTTCTAGAACTGATATCAGGCGTTTTTCTAGTTATCTGGCTGGTTTATCGATTTCTGGCATTATCAGTAAAGGCACCAGCAACGGAAACTGAATTATCTACAGATATAAACCACCGAAATATCCTGAAAAGATTGATTTAACTCTCCCTGCTTGCCGTTTTTCGTCGAGTCCGTCAATCAAGCAACATACGGTTTTGTTTACCAATCCCTCAAGTGCTCCGTTGTTTTTCAGAGGTTTCCAGCACATAACTTGCGGCAAAAAGCGGAAAATTGAACACTATTTTCCATCACAGCGGTAGAAAGCAGAATGGTGCACGATTCGTCTGATGCCAACGATGAGGCGGCAGTGCCCCAATTTACGGAAATCCCAGCCAAAG…
>h_cluster_01683-1
GGGGCACGTCGTTTTCATCAGTTTTAGCGTGGATTGACCGGTTAGCTGTGTTGCTGAGTGGATCGTTCAATAGTTGTTGCCCCTGTTGCGCCGCTACTTTTATACCTAACGGAAAAATCATGTCCCTAGACGAGCGTTTCAACAAAGCAGCCGAAGATGTTAAGGCCTTGAAATCCAAACCGACAGACAATGATCTTTTGGAACTTTACGCTCTCTTCAAGCAAGGAACAGTCGGCGATGTAAACACTTCCCGTCCCGGTATGTTGGACCTGAAAGGAAAAGCCAAATGGGACGCGTGGAACGGAAAGAAAGGTGTGTCCCAAACGGAGGCGAAAGAACAATACATTGTCAAAGTGCAGTCGCTGATCGATTCGCTGGGTCTCGCATAAACCATTTTGC…
>h_cluster_01703-1
GATTTAAAATCATCGCACGACATCGACTACAGTTTCATAAAATCGCGGATAGCAATTTCGAACTCCGAGTGTTCACGTAGCCCTGATACCGTTGTTCTACACGTTTCTACTTTAGCCGGTTCATTTAATTGAAAAGTGCGCTTTTTGCTAGTGATCTAGTGTTTGGGGGATTATTTGCGAAAAAGAAGATTCGAAAAAATGGCCGAAACCAGACGAGACATCCCCATCAAATTGGGAGATTTTAGCGTGATCGACACCGAATTTTCCAGCATCAGGGAAAGATTCGACGCGGAAATGAGGAAGATGGAAGAAGAAATGTCCAAGTTCCGGTCGGAATTAATGAACAGGGAAAGCAACAACTTCTTCAGGAGCACAACCAGGTCTTACGAATCGGAGGTA…
>h_cluster_01704-3
GAGTGAGAGTGCGAGTATAAACAAAGAAGTAACCGCCAATTTGTATTCTTATAAATCCCCATTTAGTTCTTTCGTATTGTTATAATAAGCCTCACCAAAGTAACTACTTGTTAGAAGTGGTGAGATTAGATGTCAGACTTTCAGAGAAGCAAATTGCTTTTTCCAATTATTTGTAAAATATCTTAAATATTTATAAAAACAATAAACATGAGTAGGGAATTCGTGTGGGCAATCAAGAATGGAGATTTAGAACAAGTGAAGCTAATTGTAGAGAAACAGCATATAGACGTTAATCAGGAAGTAGATGGACGCCCTTCAATTTTATATGCAGCAGATTACGGCCAAAGAGCTGTTATGGAGTACTTACTTACTGTTGGAGCTGATGTAAATTCAAAGGAT…
>h_cluster_01706-1
GGGGATATTATAGATATTATTAAAGAAGAAGCCGAAACCGATGTCGATCTGCAAGAAATACTTTGCATTTGCGGTTTTTCCATTGATCTCGTATTAATGCATTGACATACCGGTTTTTAAGATTCAAGTATAACTTGTGTCGGTAGCAATTTTTCGAGAAAAGACTACTGTGCATTGATTCATAGGTCAAGAACAAGAAGTGATTATTTGTATTCAAAATGTGGTATCCGAGAGTACTGTGTTTACCATTTTTGCTCTACAGTGTTCATGCACAGTCGCTGAATGGTTACTGCCGAACCCCGTCCGGAGAGTCAGCAAAATGTATAAGCATTTATCAATGCAATTCCTTGCTGGCTTTAGTTAGAACTCCAAGTAGGACTACAGAGCAAACGCAATTTT…
>h_cluster_01707
GGGGGTCGAGCAGTGTTCGGGCAAGAAGCCACTTCAATGTGGTGTTGTTGCATCTTATCATTCTATTCTCAGTCTGGCACGGACTCGCCTTGATAAACGCACTGCCATCAGAAACGTTCAAAAGGTGCTTTATACAGTGTTTATCAAAAAGCTTTAGCTTCTTGAGTGTTTTATTCGCCTGCTGTTGGACGTTCTTTAATAGACCATGGCCCCTCCGGGAATCAGCAGCTCCTCAGAAGAAAACCCGAACTTTCTTCAGTCGAAAAACATCGTAGTCCTAGATGGAGGCTTCGCCACTCAACTGAGTTGCCACGTATCCCAACCCATCGATGGAGACGTTCTATGGAGCGCCCGATTTCTGGCTTCTGATCCCGAAGCTGTTATTGACACTCACATTGA…
>h_cluster_01709-1
GGAGAAGCGCAACTGCGTGAATAAATACTACATAGATATTAGCCGGGCTGTGTTAACCGTCTCTATTTGTTTGACGTTTCAGTTTAACCATTTGGTTAAGAAGCGCGCTTGTCGGTGGTTTTGTCGCCTCCTTTAGACAGGTTTTACGCCAATTTTTACCCCTCAGTGCCGAGTAAAGTGCTCATTTCGGTCTCAAATGGCTCCTATAGGCGATTACGATTATGATCTTGTTGTGATCGGTGGAGGCTCCGGAGGGTTGGCAGCCGCCAAAGAAGCCACAAATTTAGGTGCTAAAGTCGCTGTTTTGGACTACGTAACTCCAACTCCTCTGGGAACGAAATGGGGCTTAGGAGGCACGTGCGTGAATGTGGGCTGCATTCCCAAGAAGCTCATGCATCA…
>h_cluster_01719
GGGGGGGTTTTATTCGGGGGACAATAACAGAACATTTGTGCAATGCCGTTTTTTGGTCAAAATTAGTCGCGTGTAGATAAATAGTGGATGTTATTTTCACACTTTTGGAAAGGCTATTCTGGGAATTCCCCAAAATGAAGAAAGTCCGCAAAGAACCACGGCTGTTGGCCAATGTAATGGAAGCTATTGCTTCCTTCAAAGAACGCCAGGGATCAACTTCAAAGCAGATTATTGAATTCATTATCAACTATGTGAAACGAAGGAAAGACGGTCCGCGCAATGTAACGTTGCAAGTGAAGAGAGCCCTGGAGCATGGAGTACACTCCGGGCTGATTAGACAAAGAGGAGGGAAATACTCGCTTGGGTTTGATCGGAAGGATTATGCTATTTACAAGCGAT…
>h_cluster_01720-1
CCGGGGGACTTGTCACTTTTGCTTTTGAAAATCCTGCAAGGTATCGTGCAGTAGGTAGTTGATTTTCGCAAATTATACGTTGTACAGTGACTACCGTACACTCGCAGTCTAATTCATCCATTGTCTTTTGTGCCTGTATCTGTCAGAAAACACCATGCCCCAATACAAAGTTAAAGTGAAATGGGGCAAGGAGTCCTATCAGGTGGACGTCAACACTGACGAGCCTCCAGAATTGTTCAAAGGGCAAATTTTTACCCTAACCGGGGTATTGCCAGAGAGGCAGAAGGTAATGATTAAGGGCATCACTTTGAAGGATGATGAGTGGGGCAACTTTAAGCTAAAAGATAATGTTACTGTTCTACTGATGGGCAGCAAAGAGGAAGACGTGCCCAAAGAACC…
>h_cluster_01747-3
GCTTCACTATTATCTGAAAGTTGCGCGCCGCCATAATGAAGGCTAGTTTTGAAGCAAATTTCTACTTCGCCAATGGTTAAAGCAGCCAGTGTTAACACCAGCAAAGTCACTGAACCAGTACTCATTTTATCACATACCGTACACTTGACAACAATTGTAAACTTCCCCGGCCGAGGCGGCCTTTTTTTTTTTTTGGTGGGCTCTCTTAACTTATTTATTGAAGCAACCACAATTAACAGCCTCAACTCTACTTATGGGCAGCGGCAGCCTTCCGCATCTGGGTCAGGATGTTGGACAGTTCCTCACGCTTCCTCTTGGCCCTGATGTGGGTTCCCAAACGCCTCTTCAGGAACTTCAGGGCTCGCTTGTCCTTTGAAACTTTCAGCAACTCCATTCCAC…
>h_cluster_01755-1
TTTTATTTTTTCCTGAAGTTGGGACTCTAGTTTCAAGGTCACATATTTTCATAGAGCATAAATTAAAGGTGATCTGGGGGCATTTCAGAAACCAAAGACAATTACAGTTATTACATAACATAACCAAGCAAAATGTCTACAGCAGGCAAAATCTTAGCTTTTTCCAAAGTGAGATACTTTTCATCTAGCAAAAGAACCCTAACAGGAGGGAAAATCATTTTTGCCAAATCTTCTGGAGCTTCGAGCTCAAAATCGCCTGAGTCGAATGTACAGGGGCTGAGTGAAAATGTGGTAAAAGTGCCCAAAGAGCCTGTAGGTCCAGGTGCAAGTAAAAGCTCAAACTACCCGAACCCCGAGTACTTCTGCTATGACAAAAACAGCTACTTTGAGGCAGAGGTG…
>h_cluster_01760
GGGGGTTATGAATCGAATACATTCTCAAAACGGTTTGCAAACGCGATTATTCGAACTTTAAACATGTTTAAAGTGGGCAAATCGTTTAGAAGCAAATCGGACGTTTCATTACTGTTTTCTGGTGGAAATTTTAGAAAGTCCCATAGCGGGGAAGTTGGTTTGCCCAGGCAAGCGGATGTGGTGATTGTTGGTGGAGGCATTGCAGGATGTAGTGCGTTTTACCAGTTGACCAAACGAGGTGTTAAGCCCGTTCTGATTGAGCATAATAAGTTAACAAATGGCACTACATGGCATACAGGAGGATTGGTGTGGAGCTTGAGGCCCAACGACACAGACATCCAACTACTTTACAGAACCAAAGAAATTTTGAAAAATTTGGAACAAGAAACTGGTGTTGAT…
>h_cluster_01768-1
AGTGGCCGATTACGCCGGCGACAGCCGATCCAATTTTAGGTTGGAAAATCGCTTTTACTTCTCGTTGCTTGAATTGGCTTCGATTTTTCACAAAGTTTTTCAATCTTTGCGTGTTTTCGAAGCAATTTGCCTACTTTTCGAACCATGGCTTTGACTGATGGTCAGCAAGGGGACGAAGTGCCCCACTTTGTCGCCCCAATTATTCAAGACAACCCAACAGGCTGGGGACCATGTGAATTGCCAGATCAATTCAAGGATATGCCCTATCAGCCTTTCAGCAAGGGGGATCGCTTGGGAAAGATTAGCGATTGGACTGGAGCAGCTTTCCAGGACAAAAAATATGCTAGCAAATATGCTTCGCAGTTTGGTTCAGGCAGTCAATACGCGTATTATCATGAT…
>h_cluster_01770
GGGGGACTCTTTGAGTGAATTATCCTACATTAAGACGTTATATGAATCGGGTAGTCGTTGTGAAAGTGTGTTTGTTCCTATACTGATTTTTCCACATTGTCGAAATGGGTACAATCTGTATTCTCTCGTTTTTGGCTCTTCTACCGGTGATAATGGGCGGAAGAGAAGAATTGCAAGCTGTGATCGAAGGCAACGGTCACTTCACTAAGAAGCTCTACAATGTCCTCGCCCAAAAAGAAGGCAATGTGTTCTTTTCGCCAATCAGTGCCCATGCAGTGCTTGCGATGGCTTATCAAGGCTCCAAAGGGACCACACATGAAGCCTTCGGCAAAGTACTCGGCTTTTCCGGCCATCTGCAGGCTGCCGAAGGCTACAGCGATGTGCTGAGCCATCTGAACA…
>h_cluster_01776-1
GATATAAACCGATGCGCCGGTTGCTGGGGACATTATTTGATTCCAAACGCTAGTCGAGTCAAGTTCGCAAACGTTCAGCTACGTTTAACCAAGTTCTACATTCAAGTGAGAAAAAGCAGTGATAAAAGCAAAATGTCTCTCTTGCCATTCTTGTTCGGTGATTACGAGTATCCGGTTTGCCGACCATCGAGAATTCTGGACCAGCATTTCGGTCTGGGATTGGGCCATGACGATCTTTTCCAGCCCTTAAACCTGAACAACCGAGTGCTTACCAGAACCCCAGCTGGTTATCTGAGAAACTGGCGTTCCGGCGCTGGCAGCCAGGACAGCGGCTCAACTGTAAGTCTGGACAAGGACAAGTTCCAGGCAAACTTGGACGTGCAACAGTTCAAACCGGAA…
>h_cluster_01781-1
GGTTACTGTGATCTGTGATTACGACCTATGAAGTCTATCAATGGTCTGTCAGTGTGCGTTCAACACAAACACAAGTATTTTTTCCAAACCGAGCAATTGGGGCAAAGAGGCCCTAGAAAGGGTTGAGTAGTTAAAGTTAAGCCAAAACATGGCCCAGCAATATGGTGTTGATCCCCAGACGCAGCGTGTGGCCATTGAGAAGTTGCAAAGAAAAATTCAGTTGCGTAACGAGTTCTTGAAACAGTCTACCGATCCATTTCAGCACTCAGCTGGAGAAGGTGGTGCTGTGTTTGATCCAGCGTTTACGCGATATCAAGCCCTTGGGGTCAGCCGCTATGAATACTTTAAACCCAGCGGTAAAAACGTTGTCCAGGGCCTCCTCTTTTTTGTGGCCCCCAT…
>h_cluster_01783-1
GGGGGTTAAAAAAGGACGCAACAGTCGCTTTTGTTCAAAACTTTGGCAGCGCTGCTGCCATGTGTGTGTTTTTGCAGGCGAATTAGCCTTAAATTCTTAAAAATGTGTTTTTTCCTGGCCAATAATTGCAATGGTTTTCCATTGACCAGCAGGAAATTCGCCAAATTGGCGTGTAATTTGAAAAGTATCGATTTTCCGGGACATCAGTGACAAATACGCCTAGCGAACTTTGAGAGATTGCGTCACGGAGCGTGCGCTGTTGCCCCCTTATCGCAGCGCCAGTGATTCACTGTCGCTTCAGTCCACTTCAGTCTTCAATTCAATTTCATATGTTAAATAGATAAAGATTAATTAAAGCGCGATGTTAATTAAAGAATACCGTGTCACCCTGCCCCTTAC…
>h_cluster_01788-1
TAGCATTTTTGACTTGACATTGTCAATGAAGCGAACTACAGAATTGTTTGTGTGAAAACCAGTAGTCAGACCAATTTGTTAATAATTTGTCTCAACTTCGTGTTTAGGACTGAACCGAGCAGCAAACTACAAGATGGTTTCTTTAAATCCTGTCCGAGTTCTCAGTGAGAATGCTGAGGAAGAACGAGGAGAAATTGCTCGTTTGAGCAGCTTTGTGGGCGCAATTGCCATTGGCGACTTGGTCAAAAGCACTTTAGGACCTAAAGGTATGGACAAGATTTTGGTGTCCAGTGGCCGAAACGCTGGTTCAGTAGAGGTCACTAATGATGGAGCAACGATTTTAAAGTCAGTAGGCGTGGATAATCCGGCTGCAAAAGTTTTGGTCGAACTGTCCAAAGT…
>h_cluster_01807-2
TTTCCCAGGGGTGCAAAGCATGTGGTTACCACGGGCTTCTGATCAGCAACCATAAGCTGATGACTTTCATTTTGAAAAATCCTCCAAATCTGAATCCAGCCGTTCAGGGCTCGTCTTTGACTGAGGGCAAGCGTAATAAGCGCAGCAAGAAGGTGAACGGTGAAAATGGGCCTGATAATGTTGATGAATCCGGCTTGGAAAGTTTGGATGCTTCGCAAGACAATGGAGCCGAAGAGGAGGATGATAACGAAAAAGTGTGGACAGTTGATGTGTCCGAAGAGGCCGTTCGCGCTCGCATGCAGGATCTAACTGATGGAGCCAAGTGCATGACAATCAGTGACGATCTGGAAAAGACCGAAAAGGAGCGCATGGACATCTTTTATAACCAAGTAAAGAGGA…
>h_cluster_01815-1
CATTGCCATGCCATAAGCCTTGTTCTATGCACAGGTTCTATGATTCATGTGTTGACTGCGTGTACGTGTTTCATCCGTATAGAAAACGTTTAAATTTTCCACAGAATTTTCAATACATCAGCACTAAACACTAGAATCTAAACTTAAGTAATTCTGATGTCAAGTCCAAAGGAAGAATGTGTTTTGAAGGCGGGACATCCTCCAGCAGTGAGAGCTGGGGGTATGAGGATAACTCAGCATAAGGTGCGAAGAGACTCAGGTGGCTTAACTGAAGATACAACAGGAATCACCATATCGGGAAGCCCCCCTAAAACTATGACAATATCAGGTGCTGTAGCTAAAGGCAATGCAGATTTTCCTGTCGAAGCTGTTGAGGGCTTTCACAAGGAAAAACCACCT…
>h_cluster_01826-1
GGGGTTCCAAGCCAATCGACTGTCCGCAAAGCCACTTTCCGTGTCCGATTTGAGCAAGACTACAAAAAGAAGCCTGCGAACGCACAAGAAGAAGGGTTCCTTTCTCTGCAGCAATTGGCCAACAAAATCGACAGCGATAAGGCCCAAAACCGTCAACAGGAAGTCATGAAGACCGCTGGTTCAGGCATTCAAAGCGCTGATTTGTCCAGCTCCGATATTTCGGTAGAATTTGAAGGCGACCAGCAATTCCAACACATTTGCGGATATGCTTATGCCAAGAGCAACGCTGACCCAGCATCCAGAGCTATTCTCTACTACCACAACAAGCAACAAAACAAACAATTCGCTTTTGAAGTGAAAGGACGTGTGGCCAACACTAACGCATTGGACCTGACTGAA…
>h_cluster_01829-1
ATTTCAACTGATGTATTTTTTAATTCGAATGTTTATTATGGCATAATTCCATTGTTCTGACGGTTTCTAGTTGTTTGAAGTGACGTTTTACATTGTCAGTGAATATAGACTGCATAATTGTTTTACAAAAAGCTAGTTGTCTCCGAAATAATTAATGCTTAAGCATTGAACCTTGGTCTCGCACTTTTGATACATGAAACTGACTAGTCACTGATTTAACTATAATCAGTTAGCAAATATATCCAACGTTGTATTAACTATCGCGTTTTAATTTACAGATCATCATGTTTATCTGGGACTGGTTTACTGGAGTTTTAGGCTATTTGGGTTTGTGGAAGAAATCTGGCAAGCTTCTCTTCCTGGGTCTGGATAATGCGGGAAAAACTACACTGTTACATA…
>h_cluster_01830
CCGGGGGCAGTCAGTTCCGAACAGCAATCGCAGATCTCGACTCGCTATACCGCCAACTTAGTAGACGAACGACCAAGTAAACCAAGTAGCCGAACACAAAACGACACAATGTCTTTCAAAGACCATCTAGAAATGATCAGTCTCAACGAGTCCCCTACAAAGAAGGCCAGATTCTGGCAGTCCTTTGTACGGTCCCTTAAAGGATCCGACGATTTGAGGGCAACCGACTCATACTCAGCCAGACCGAGAGGCATTTTCCGGCCTCTGAGCGATCTTCCAGAGCTTTCGGCCGGTTGGCCCTATGGAAAGTCGATCTACGATGATCCAAGTGCGGCTGCTGAGCGCATCCACGTGCCCGGCTATCGTTACGATCCCCTCCATCGTGATACCTACGGATAC…
>h_cluster_01832-1
GCCTAAAAGTCGGTGATTGAATGTCAAATTCCTATGAGACGTTTTTACCGCCATTCCCTAAGCTTCAAAATCAAAAGAATTCTTAACGGGGACGTGAAAGCTGTCCACAGACGCCGTTTGAACGCTTCTTCCAAGCAGTTGTTTCCTTAAAAAATTGCATCAGTTATTAATAGTTGTGCTGGAACTTTCCATTCACTGTGACAATTACTAATTCCTTTGCAGGCAAAGAAAATCAAAGCTAGATCATGGCTACTGAACTGGATGCCCCAACGTTTAAGTGTGTGCTTGTTGGAGACGGTGGTACTGGAAAAACCACCTTTGTGAAACGGCACATGACTGGAGAATTCGAGAAAAAGTACGTTGCCACCCTGGGGGTGGAAGTGCATCCTTTGGTGTTCC…
>h_cluster_01834-1
GGACACTAATTACATTCGGTGGTGATGCAAGTTCTTTATATAAACGTTACTTATTTGTTTTGGTTTAATTTGGATATAAAACCGATGACTTTTGATAAGGGGAGGCTCAAATCAAAGAAATGCTTTTATAGTTTAGTGTTTTAGGCTCTCCGGCGAATTTAGTTACTGTGTGATGGTAGTGACTTATAATATATTAAAAGAAAAATAAAGGTATGTCGCAACGTGCCAGACGTAAGAGAAAATTCGGAAGAGTACCGATCAGAACAGTAATCGTTCAAGATAAATCCAGTTTAGAAACTGTACCAAAGACAATTATTGTGCGCTATGTATCTACTTCAGTTCAAACGGAAGATCCAATAACACTGGTTCAAAGTAAGAGAAGAACCCTCAACATGCCGG…
>h_cluster_01845-1
TTCATGTTTCGGTAGTACTTGAGATCTTTAATCTGTTAGAATAGGAGCGATTCCTTTGGATCAGAACGTTTGCTTGAGCACATCCTTTCACCTATCAATCAGTACCATAGATAAAGGCGAGTCAATTACTTTGTTTACTTGACTATTTCAACATTGCACAACATTTTAAAAGCAGTCGAAATATGGCGTCTTCAAATGTTGCTCAGAACTTCACAGCTGAAAGCATCGTTCCAGAATCGCTGGATGCAGCACCTGATGACCAGGTTACGGTGGTTTATCCAGGCAATAAAACCGTTCTCTTTAATAAATTAACACCAGCTGAGGTAAGACCGCAACCTGAAGTCTCCTGGAACGCTGACCCGACTCAATTGTACACCTTGGCGATGATTGATCCTGATG…
>h_cluster_01854-1
CCGCAAGGACGTATTGTTTGGTTTGAAGAATGCATCGAATAAGAAACTGATTGTATTATTTGCATAAATAAATTATTATTTCTAAGTTAAAAAAAAAAAAAAAANAAAAAAAAAAAAAGGCCGCCTCGGCCGGGGGCATAATGGGGGACTTTCGCTTTTAGTCCGACATCAGCCAGAACCCGCTTGCCAAGGCACCTTTAGATTAAACGTATTTATTGTATTCAGATCAAAGAAAATGGTGTCTGGTCGTGTAGTGATTTACGGAGGAAGAGGCGCTCTTGGTGCTAAATGCGTCGCCCAATTGAAAGCAGCAAACTTTTGGGTGGCCAGCGTCGACTTGGCGGAAAATACCGATGCCGACGTCAGCGTCACAGTGAAAACTAGTGAAAGTTTTATTCA…
>h_cluster_01861-1
GGGGGTTCTGAAAAATTGTTTTTTAATGAGGTGTCTCTAGTGCACCAGTCTGTAACCGAACCGTCAGCTAGTTGTCTCTTCCGCACTCACAGATTTTGCCGGAAATCTTTGATTCCCCTTTGGGTAGCAAATGAGGCATATGTCAATGGGGGAGCCAATTGTCACTTGTCATTGGAACCATCTTTTCCTGTTCGTGCACGCCGCGTAAAGACCTTCAACATGTCCTCACACTTGGTTTGGAGTATCATCCGCAACAACAACGCCTTCTTGGTGAAGAAGCGCAATATTTCCAAGCCCTTCAGTACTGAGCCCAACAACTTGACCAACCTGAACTCGTACAGGTACAATGGGCTGGTCCACAAGAAGACGTTGGCCATTGCTGATGGTCCCGACAGAAAG…
>h_cluster_01864
GGGGGAGATTCGGTGGCCAGACATGGGGAGCTTCCAATCGATTGACTCAGTTTTTTGCGGCATGTGCAGATAGAAGAAGAGCGACGCAAAATGGACTGGACACAAAGACCGATCGTGTTGCCTGGGGGTAGAAAATGGTCGGACCCGGACGATGCCACCCCCAAACTCAGAGCGCCGAAAATGTCCGACGAAAAAATCTGCAAAGCCATCGAGGAGCATTCGGAGCTGATCGTGGGCAAAACTAAGGGCATCAACTTCCTGAAGTACCAGCCGCCACCGAAGAACCTGGACTATCTTCAGAAGTCCGAAGTCTATCGGCTGATCCACGACATGGAGCCACCAGTGAGGGGAGTGGGAGCCCGGGCTGAAATTATTTTATCCGAAAAAGACTACTATCAG…
>h_cluster_01868-1
GGGGGTGTAGGTTTGACACCTGACGTGGAAATTTGCGGATAGTTCATTTTTATTATAAATGGGGTCGAATAATTGATGCATTGTATTATTCTCACTTGCACCTCTGTAGTGAAATTACCTGCTGAAAGCTATTGAGAGCCAAGATGTTGACCAAACTTGTATTCCTCGCGTTTGCAGTCATTTGCGCGTTCTTATTCAAATCCTCGGAGGCCCATGTTAAGGGCTCGGTGTTGTTGGATGAATATAACTTTGATAGAGTCATTTCTCGGTTTGAGACGGTTTTGGTTAAATTCGATGCGGTTTATCCCTTTGGAGAGAAACACGACGCTTTTAGAAAAGTAGCCGAAGAGTTCATAGATTCGGATGAGCTCTTAATAGTGACGATAGGCATTAAGGACT…
>h_cluster_01871-1
GGGGGACAATCATCTGGTGTTTAAGAAGGTAGGTGCCCCCCCAGTAAAATCATGACAACAACTAGGCCCAAAAGCCCCCGACCAATTGTGGAGCCCAAGCCCAAAGACGAAACTATCTGGGACAAGTTGGGGACATTGGGGCGCAAGAAACGGATCAAGGAAGTGCAAGAGGTGCAGACTGAGGGCAAATATGCCATTGACTCCCCAGGCTACGCCACAGCGCCCGTTATACCCCCCGAGGAGTACAAGCTAGAGGAAAATGAGGAAATGTCCCTGATTGATCAAAATGCCTACACGGACTCCAAGTTTCTGGAGTTACAGGACGTGCTAATAGAGTGGATCAATGACGAGCTGGCCTCGCAGAGAATCATCGTGCAGGACCTGAAAGAAGACTTATAT…
>h_cluster_01910-1
GGGGACTTGTCAATGTTGAAATGGCTTTATGACATCCCGAGGTTTTAACCCAAGAAATTGGCGAAAATAACTGGAAAAACACAGGAAATAGAAAATGGGGACAGGTCCAAGCAAGACTAGAAGATTAACTGTTGAAAACGATGATCCGACGAGTGTTATTAAAGTTTCCGAAGATGTAGTAGACCGGATTCGAGGAGTAGCTCAAACGGTAAGAAGCCAAGAAGCACATTCATACCCGCCACAAATGCCCACACCACAAGCACCCACAGTAGTTCCAGTTTATCTCCACGAGCCATCATTGACCAGTCTTCAAATTCGACAGGCCAATGTAGCAGAGCTGAAGAAGAATGACGAGTATTGGGCGAACCGGATCAAGGCCCTGGAGCAGAACCACAAGAA…
>h_cluster_01913-1
GGAGTATTTCGAAATGGATTTTCGCCAGTTGAGGGCACACCAGCAGAATTAATTTGCTTTTAGTACGTAATCCTGCAGGCAGTCAGCTGAAAGTTATTTTTATCCGTACTCAGGCTTATTGTCGCGTTCGGGTTTTTTTTCTCTTGCATTAAAATGCCCAACATTATCAATGAAATCAAGCTGGACTTTAAGGACGTGCTGCTTCGCCCTAAAAGGTCCACATTGAGGAGTCGCAGTGATGTGAACTTACATCGACATATTACCTTCAGAAACTCCAAGCAGGATTACAATGGCATTCCAGTTATGGCCTCCAATATGGATACTGTTGGAACTTTCGAGATGGCAAAGGCATTGTCCAAACACGGTTTGTTCACTTGCATCCACAAATACTACAGCGCA…
>h_cluster_01925-1
GGGGGGTCTCATTCATAGATGAAGACAAGTCCCATTTGTCTTTATCTATGGTCTCATTGACTCTGTTGATTAAATCATATTTAGTTTGGTGGAAGAAATGAGGCTATAGCTGCTATATAGGTGTAAAAGTAGCGGTAAAAGTTTCACTTTTCAGTATTAGTTACATAGTGATGTATGTTCGTTCGACCTGAATAGTATTTCACGTATTTTAGCTCATCACAGTATTTAAATAAAAATAGTATTAACAATGTCGAAGGTATTTATTGTCTCAGGATGTCGTACCCCTATAGGTAACTTCCAAGGGCAATTTGAAAAGTATGCAGCCTCAGAATTGGGTTCCATAGTTATTGCTGAAGCCCTAGTGAGGGCCAAGGTAAAACCTGAAGATGCAGATCAATG…
>h_cluster_01942-1
GAACACCCAAAAAGCACAAGTGCTAAAGATAAAGTTGTTTTCATCAGTTTTTACACTAGCAGAGGAGTCCAAAGGACATTTATTTTTATTTGGTTTCATTTGAAGCGTTTTGATATCCTTTAGTTGTATATCTGCCATAGTTCATAGAGTATTTTGTGCCCGTCTGAAATAAGCATGGCGAGTCTGAGGCTCTTTGGTGCTTTATCAAAAAATGCAAACCCCAATTTAAGATGTTGGCAAACAGTGTCCAAAAGGCATTTGGCTGCAGCTGCAACAACAAGGAAGCACATAGATTTAAAAGTGGTTGATAATGTAGGTGTAATTGGCTTCGATACCCCTGGAGCTAAGGTCAATTCTCTTAGCCAGGAAGTTATGAATGAAGTTGTTCAAGTTCTGTCA…
>h_cluster_01948-1
TATTTTCCTAGTTTAGGAAACCAACTTATGGGCCAAAAGCATTTCCAAAGAAATATGTTTTTCTCAATTTACTACATAAAAATAGTTTCTTACACTTACAATTTACCAGTCATTTTTTAGAAGACGACCTTCACATGACATTGCCCATCTGTAGTTGCTTACGAGTTGTCACATACCGGCTAAAATCTCAAATTTTAGTGCGAAATTTATCGAAAATGGCCTTTAACAAATTAGCAATCGACTCTTTGAATCTTGCAGGCCAAAGAGTTCTTATCAGAGTGGACTTCAATGTGCCTTTAAAAGATGGCAAAATCACCAACAACCAGCGCATTGTAGCCGCCTTGGACACAGTAAAGTACGCTCTGGAAAAAAATGCAAAGAGCGTAGTGCTCTGCTCGC…
>h_cluster_01954
GGGGGGAGTTACGTTTTGGAAAAGGTAACGAACGGCCAGTAATCGCCAGGATGTCGGACGAATTGGATAAAGAACAAACTGCTCTTCTGAAGAAAGCATTCGACACTTTCGATGTCGAAAAAAAGGGCAGCATCGGTACCCAAATGGTTAGGACAATCTTCGCCATGTTGGGTATTACTACAACTGAGCAGATATTGAATGAAATTATTGCTGAAGTGGATACCGACGGATCTGGTGAGCTGGAATTTGAAGAATTCGTTACTCTGGCTGCCAAATTCATGGTTGAAGAAGATGCCGAAGCCATGCAACAGGAGCTCAAAGAAGCTTTCCGTTTGTACGATAAAGAAGGCAATGGTTACATCTCAACAAAGACTCTGAAAGAAATTCTAAAGGAATTGG…
>h_cluster_01963
GGGGGCAGCAACACTGCCGCACTTCGGGGAGCTGAAAGGTGGCAAAAGGTTAGTGCTGACTTTGATTAACTTTTACCAGCAAATTTAGCCCCCAACTCCCAACTTCGGTGCCCATTTAGTTGGTAATCGATTTGTCCCAGCCTAAGGGTTTGCGAAGATGTTGGGTCGATTTGGAAGTGCGATCACTGCGGTGGCTCAAAATGCCCCCATGCAACAGCAACAGAGGGGCATGGCCACCTTAAAGGCCATTTCCATTCGTCTGAAGTCGGTGAAGAACATTCAGAAGATCACCCAGTCTATGAAGATGGTGTCGGCCGCCAAGTATGCCAGAGCTGAGCGCGACTTAAAACAGGTCAGATCCATCGGCAACGGTGCTAAGCAGTTCTATGAACAAGCTGA…
>h_cluster_01965
ATTTATCAAAATAAGTTTATTCTTCCATTGAACACATTCATATGCTTAAGTTAAATACATAGAAACAGTTTTCTTTGTGGCAAAGAAAAATGTAATGTTGTGTCGTTCGTGTGATTTCTTTGGTGTTTCGCTTTGCGGATACAGTTAAGTTGCGTATTTATACAATAACAGTATATAGGTCGAAGCCTTAACAAAACGATAACAGTAAAATTATATAAAAATACATTTGTGCACATAGTAAAGATATACCTAATAGATTCGGTGCCTTACAGCAATGCCAGATTGTCTGGAAAGGGGGGCTATTTGGGAGGTGTTCAGCAAGTTAAGTAGCTCCAAATGCCCGAAGGCTGTAGGTGTAAAAAGGCAGAGAAAGTAGAGGTAAAAATAAATAAATAGTGG…
>h_cluster_01968
GGTTCATTATCAGCGAGATTTCGGGAGGTTCGCGGATGTTCTGGAACTTATCAAACCTCAAACCGATTGCTTTAAACCGGTGACGCTAATAATCGTTCTCTGAGAGAAATTTGAGTCAAATTGAGTTAATTTTGTATCAAAATCAAAGATGTATCGAGTACCAACTGTAATGCGCTCCCTTGCTCTTCGCAAAGTGCAGCAAATGAACCAGATCCAAAGATGGTACGCAAAAGACGTCAGATTTGGGCCAGAAGTTCGAGCCCTGATGCTTCAGGGCGTCGACATTTTAGCTGATGCTGTTGCTGTTACCATGGGCCCAAAGGGTCGTAATGTTATCATTGAACAATCATGGGGATCACCAAAAATTACAAAAGATGGTGTAACAGTTGCCAAAGGTGT…
>h_cluster_02002
GATCTATAGTTGTCTTCATCTATGGACTGACATTCAGATCGCGTCGTTTTTAGTATTCAACACGGGGAAAGTACGGCGTCATAAATAATTGTGAAATCAATTCAACGATCTTCGAACTACTGCTGCGAAATTGAACGACGTTCAGCAAAATGGGAGACAGAGACAGAAGTTCAGACCGAGGTGCACGTGTTTACGTCGGAGGCCTCGAAGACGGGGTCAAAAAAGAAGACCTTGAGGAAGAGTTTCAAAAGTTCGGCAAATTGAACAATGTTTGGATTGCGTTGAACCCCCCTGGGTTCGCTTTCATTGAGTTTGGCAATCTTTCAGACGCGGAAGCGGCTTGCGATAGCTTGAACGGTATCGATTTTCTCGGTTCGAAATTGAGGGTTGAAATCGCTA…
>h_cluster_02011
GCAGACNCCTGCCACTCCTTTGGCAGATGTGGGTTTTTTTGTTTTTGATTTTTTGTTTGACACTTCACCGTTGCCAGACTTGCCAGCAGGATCGTAACATGCGCGCGAAAAAAAATGTTCGGGCTCGGCATCATTGCTTTCCATATATAGCCACTACAAATTCTAGAAGATAATTTAAAAAAATTGCGAACACAAAAGACACCCAGAAATTTGCGGGAAAACCTATAAAATACGCTAAACAATCCGAGAAACCCAGTAGAGACCCGAAAAAACTCCGGGACTGTCAAGATCCAAAGCCTGACAGTTAACCTGAAAAAGTCAAGCAAAGTGCGTTAGGATAACGAAAAAAACATGAGCAAAGTTGAAAAGTCCTATAAAAAGCCGCACTACGGCAAAGGG…
>h_cluster_02013-1
GACCTATGTAAATTTGATGGACGGTAAAGGGGCACTTTTTGACTTGTTGTTCGAACGGTAGGGAATGATGTGGCTAAGGCTTTTGACTGCGTTTGCTTTAGCAGCGCTTTGTGGTGCCGCCCCTCCATACAAAGAGGAAGATGACTTGAAAGCTGTTATTGTTCTCTACAGACACGGAGACCGTTCTCCGCTCAGTTCGTGGCCAAACGACGTTTATTTCACCAACACATCGCTTTGGCCAGACGGTTACGGACAATTAAATAACATGGGTAAGCAACGTCACTACCAGTTGGGTAAATGGTTCCGTGAACGTTACGATGGATTTTTGCCGAGAAAATACAACTACCACGACATCTACGTCCGTTCCACCGATGTCGATCGGACCTTGATGTCCGCAGC…
>h_cluster_02019-1
TGAAATATTTTCGAAACCTCTCATTCTGTTTATGGGACCGTGGAGTGGAGGCAAATCTTCCATTATTAATTATTTAACTAATAATGAGTTTAATGAAACTGCTTTGAGGACAGGAGCCGAACCATCTCCTGCTTACTTCAATATTCTGATGTACGGTGAGGAGCCGGAGATTATTGACGGCACCGAGTTGGCTGCAGATTTTACCTTTTCCGGCTTACAAAAGTTTGGACAAGGATTAGAAGAGCGACTCCGAGGAGTGAAGCTTCCCTCCAAGCTGCTGGAGAAAGTAAATATTGTAGAAATTCCTGGCATTCTAGAAGTCCGAAAACAGGTTTCAAGACTGTTCCCATTCAATGACGCTTGCCAGTGGTTCATTGATAGAGCCGATATAATATTCTT…
>h_cluster_02020-1
GGACTTCAGTTTGTCAGATTTACTTTTTGCTCACATATGCGTAAAAGTAAAACAAATGAACAGTAAAGAAAAGTGCTTCTTTTGATCATCGCTTCTGATCGAAAAATGGCACACGTTTTGGCGGCATTATTAATGGAAATGAGTACTATTTTATGCGGAAAACAGCTATGGACAAAAAATTCCACAATTCTTATCGACCATTTAATTACGGCCGGGGTCAGAGCAATTATTGGATAACCTGGCGATAAGTTGACATTACGCATTTCTAGGTTAACAGTGGCAATTATAAACATTAAAGAACTTTTCTGGAAAACACTTACAATGTCTGGTGCAGTTAAACTTTCCGGCGCCCTCAAAGAGTTGAGAGTGCATTTGTGTCAAACCAGCCCTTCAAGCAAG…
>h_cluster_02035
GACAGTTTTATTTTAGGAATCCAAATTTCAACGTAAAATGTTATTTTAATATCATCAAGAACCTACCAAAGATGTCCTTAACAGGCTGTTTTAAGAGACTACATGTAGTTAGGGGTGCGTTGCCTCGAGTATGGCCCACCCGTTCATTTTGCTCAGATGAGTGTGCTGACGAAAAGAAAGGTTTAATTCTGGGAGTATATGAAGGCGACAACGAAAAACCAATTTTTACAAAAGCGGCAGCAAAATTTAATGATCATTTGGGAGGAAAATTGTTGGAACTGATGAAAACTGGAGGATGTGAACTAAAAAAAGGCCACGGAAAGACTTTCAACAACATAGACAAAGAGTTTTGGTCCGTTGCCTTAGTCGGTCTCGGAAGGGAGAAATTAGGATACTGTG…
>h_cluster_02053-1
GAATCAAGCAATTCATTGAAACTGAGTAAATTAGCGACATGAAATTAATCTTTGCCAGATTTATTTTATTTTCGAAATATCTCGCCAGCAATCGCATCGCTTTGGTGGAGCACAAGTGCGGTTTGTCTTAACCCGAGTGATCAGCTGTTTAATATTAGTGCTTCGTGCGGTTTGGGCCGACCTTACTGCCACTTCCGAGCATCGCATTTCTACATACAAGCACGCAACTATTTTTAGTTTGGGTTAACTGAAAAACCAGTTGTATTTGTACCAATTTGTACTAATCGTCGTGTAACTTTAGTTAAATAACAAAATCTAAAATGCAGCTTATTGCGCATTTAGTGAAAGTGTCCGTTCCTGATTATCTGGCAAATCTACCCATTCCCGACAGTATTGGAG…
>h_cluster_02063
GGGGGTTGATTGAAGGCGAAATGTGAAGCAACAACAGTCTTTGGCCGATCGCGTTTTGTGTTGAAGCTGCCAGGAAAGTTAGATGGTTCCTTTGGGGAAACTGTTGCTGCAGGTTCCTTCTCGAAGTGTGCGCAGTCTGATTTTCAGAGCCATGTCGGCGAACTCCGGCGAATTGTTGATTAACAGTCCCAAGTACGCATTTTTGAAGGAGTTGGGATTGAGCGAGACGAATCTGGGGGTGTTTGATGGGGAGTGGAGGGCAAACGGCCAGACAATCCAGTCAATATGCCCCAGCAACGGGTTGGCAATCGCCCAAGTGAAACAGGCCTCTCCATCCGACTATGAACACGCCATTCAAGCGTCTGAGGCTGCGTGGACGGTTTGGGCCGACCTGCCTGC…
>h_cluster_02076-1
GAATGTCAAAAGTTGCTCATTTCATGACAGATATCAAAATCATATGTTTTTCTCCAAATGGGTCCAAACCGCGGCAAGTAATGCCCTCAATATTCGATTATTTCACCAACTCATCCATAATTGATGGTCTGCTCATTTACCTGAATACTTTGGGAGTGTATTTATCGGAGACAGTAGAAATACTACGAGAACCAGACCAGCTGACAGCAGGTGTGTTGGATTTCCACGATTTCCAACTGGGATTACTCCAGATTTTCATTGGGATTTTGCTGTTTAACTTGCTGCTGGTTTTTCTGGCCTGGCAGCGATACGGCAACGAGATTCATGATCGATTTATAAAGCTATCTAGTACAAAAGAGATTGAAGAGCTGAAGGCAAGCGTCGCCAAACTTAAGCTAC…
>h_cluster_02081-1
CCGGTTCGGTTTACGGTCTCTCTTTGAGTGACCGAGCAAGATGCCTCCAAAGAAGGATTCGAAGTCGTCGGCTAAACAGCCCCAGAAAACCCAAAAGAAGAAGGAGGGATCCGGTGGCGGTAAAGCCAAGAAGAAGAAGTGGTCCAAAGGAAAGGTGCGCGACAAGTTGAACAACCAGGTGTTGTTCGATAAGGCTACCTACGACAAATTGTACAAGGAAGTGCCTTCCTACAAACTGATCACTCCCTCAGTTGTATCTGAAAGGTTGAAGGTGAGGGGGTCCCTGGCCAGGCGGGCTCTCATTGAATTGCAACAGAAGGGTCTAATTAAGCAAGTCGTGCAACATAGGGCGCAACTTATCTACACCAGGACGACAAAGGGAGACGACCCAGTTGCCTA…
>h_cluster_02086-1
GGGAGAAACACAGATTTCGGTCGTGGAAGTCTTTTAAATGACCTTAGGAGGATAGTGAATAAAAGTTTCGGTCGCCCTCTGTTTCGCCAACCTTAAGAAGTCGTACAAGTTTAATTGACAAAAATCAACCATGTTCCGGACTGTAATTCTCAAAAGCGATGTCACCAAGGAGGTGGTTAGAATAGCCTTTCGTACACAATGTTATCGGAACCTGGCCACTCAATGTGTGAGGAGCAGACACTCTCACAGATCACTATCCCACAACTGCAAAAACCAAATATTAGTTCATCAGGCCATAACTCCACAGGTTTTAGTAAAATACTTCTCAAGCGGCAGCCTACCGGCCCATATTCGGGTAACGCTGCCAGCATTGTCTCCTACCATGGAATTGGGTACGAT…
>h_cluster_02104-1
ACTGCCGGGGCTGTTGATTTCGGATGACTTGCTGTTTGCCTTTGGAATTCTGTAAAAACAAATTAATTTAGTGAGGAAACTACCACCATGATGGAGTCAATAGCAACAGATTCCGGAAAAATTGTGAAAATGGAAGTGGACTACAGTTCCACTTGCGACGAGAAAATCCCAGAGTGCCAGAAAATTGCAAAGTCTGGAAAATTGCACGATGCTCTTGAGCAGCTTCTGACCTTGGAGAAACAAACCAGAACTGGAGCTGATATGATCTCAACTGGAAGAGTTCTGGTTGCAATTTGTCAGATATGCAAAGAGGCAAAAAACTGGACAGCCTTAAACGATCATATCATCATGCTGACCAAACGCAGATCTCAGTTGAAACAAGCTGTGACAAAAATGGTG…
>h_cluster_02117
GAACAATCACTAAAATAGATGCATGGCCGGATGCCAAGAATCAATCCGAAATCGCTTCGTGCAAAAATTCGCCGGATTTCGAGGGGATTCAGCATCTGCTCGATATTGTGAAGTGGTGTCGGCGCAATCCATTATTACCAAAATGCCGTTAAAAGCGAGATATAATCCGGTTTATGGTAACGAGTATTACCTGGCCGATACACGATCGATTCCCGACTACAGGATCCATCGATCATACAACTTCTACGACTTTTGGCCTTATTTGGTGCGGCTCACTTTGAGGAACCGACCCTTTAGACGATGGTTAACCACCCCAACATACTATCGGCAAAGCCTCTACTCGAACGAAAGCAGCCTTGTGAAGTCCAGCTCCAGCGTATCCAGATACACCCGATACTA…
>h_cluster_02118
GACTGTGGGGTCTGGAGTCTATATAAGACGCTTAGAAACAGACTGTTGTGGTCAGTGCAAGTTTTCCTTTTCTTGTAACTGTCGGTGGTATAATGTAAGTGGAGTGTTAAATAAGAATGCATAAAACATTGAAAATCCTGTCCGCTATCCTAGGATTAGCATTGGCTGTTCCAGCCCCCGATAGCAATGCGCCCCCTAAAGACACAGATCCGATAGTAGTTACTTCTTTAGGTCAAATTCAGGGAACTGTGATTCAGTCTAGATTAGGGAAACCCATTTATTCCTTTAGAGGCATTCGCTATGCAAAAGCGCCAGTGAACGAGTTGAGATTCCAGCCTCCAGTTCCAGTGGACAAATACGAGGGTGTTTATAATGCAACCACTGATGCTCCTTTGTGTC…
>h_cluster_02128-2
GGGGACTGGCCTTCATCAACGAAGAAGAAAAGCGCGATCGCGTTTCCGCTTCAAAAGAAGTGGACGATGCCGTCAAAGCGAAGAAGGAAAAGGAGGAAGCAGCCAGGTTAGCTGAAGAAAGAGCGCTAGCTGAAGAACAAGCCCGACAGCAGGCGCTAGCCAAAGAAGAATCTAGGAAAGCGGAAATAGCCAGACAAGAAGAACTAGCGGCTCAGGCCGCAGCCGAGAGAGCGGCTGATCTGGAGAAGCAAGCAGAAGCAGCCAGACAAAAAGAGGCGAAAAAACAGGCTGACGCTGAGCGCAAGCGACAGGAAGAAGCGGAAAAGGCGCGCTTGGAAGAGCAAAAGCGAGCCGAAGAAGCCAAAGCAGAAGAGGCTCTGCAGGCGCAATTGCGACTGG…
>h_cluster_02138
GGGGGACCACAAAAGTCCACGTGTTACACAGCACGTTAATTATTTTCCGGTGCAAATAGTGATTCAGAGTAGATGATTATCGTTCTTCAACATGACCATCGCAGCTGTTTTCAGAAGATTCTCAACGGAGGCGGCCAGAGCCGTAAAGAGCAGAGCTCACAATGTGGGCCTTTTTCAGCAGCTGCGAGGAGTCACTGTTGTAAGCGGCAACATCAAGGACCTGCCTCCAAAGGTCAAGTCCTACGTGGAAGAGCACATTGACTTGTGCCATCCGGAGCGGGTGCATATTTGCGATGGCACCGACCACGAAAACAGCCACCTGATCCAACTGATGCAGCAGCAGGGCACGATCGTACCATTGCCCAAGTACGAAAACTGCTGGTTGGCCCGGACGAACCC…
>h_cluster_02146-1
GGGGCGAATGACGGCTTAATCAGTTCCTGTCAACTTCAGATTTGTGGGCTTTGAACAGATTTTTTTTTTCTGTGTTGATTTAAAAAGAGGGGTTCGAGTGTATATAAGGACCTGAAATAACAAGGATGGCTTTCTCCAGACTCATTGCTAGTCGGGCTTCGCATGGGGCGAAAACCCTGCTCAAACGCTACCAGGAACCACTGATTTTTCGGGCTACAATGGCAGACTTTCGCATTGAAAAGGACACTTTTGGGGAACTGAAAGTGCCCTCTGATAAATACTATGGGGCTCAAACAGTGCGATCTACCATCAACTTTGCAATTGGCGGAGAGTATGAAAGAATGCCATACCCCATAATCACTGCAATGGGTATCCTGAAAAAGGCGGCCGCCGAAGTGA…
>h_cluster_02161-1
GGGGGATTGAGACTACGTCGATAATCACAAGACTCGTAAAAATCCTCTGTTCAGTTTTGTGAAAAGTTGTTTCTAATCGTATCAAGAGATTTTTCTTTTGGAATAATGGCTGGAAACTTAGCAGGGGCTGACCCTAAATTCAAGGAAATAATTACGTCGCTGGACGATGACAAAATAGATATGCTTGCCGCCACCAGTGTTCTACAACAAAAGGCTACGGATATACGTAACCAAAAAGTGAATTGGCAATCGTATTTCCAGTCTCAGATGATTTCCCAAGAAGACTTCAACTTTATTGTGGCCTTTGATGTGAACGATAGCCAAAATAAAGTTGCCTTGTTGAGGAGGGATAGAACCCAGGCAGCTCAAACTTTACTCAACTTATTGGGGCATGTGTCC…
>h_cluster_02163
GGGGATTTTAAAATAAAGTTGTGAACAAAACTAATTTAACTGGCTAATTTTTAGTTTGTTTCGGAATTATTTTTATAAATTCAACTTTTAAACATCCCTGAGAATTTTTGTTGCAACTGCAAATGTGGCTATAAGTTAATATAAAATCACCTGGAACTAAATCCGGTCAATTTTGCGGCCACCTCAAATGGTGCGGGTCTAAAGTCCAAGGGTCATTCGTTTTGTTTTCCCCATTTTATATGCACCTATTTATTCAGTCCTGGGTCTTGGTTATCTCAAGCAAAGTTCATTTCAGTGATTATATTTTGCTAGTCAAAGTTTAGGTCCACAATAGTTGAACTGGTGGCTGAGTTATGGCATTTTCACAGTTTGCAAAAATTCTTGTAAGGAACAGCCTTA…
>h_cluster_02182
GGTGCAAGGGGAGTGGGCAATCTATAGTTGCCTTCATCTATGCTTCCACAAAATATCCCCCAGGGGGTATGTTCTGTGTATGCTTCTGCTTCTTGAATCGCTCAAGAATGGCTGCCGGTACCTTATACACCTACCCAGATAACTTTCGGGCCTCAAAAGCCTTGATTGCAGCTCAATATTCCGGCGTCGAACTCAAAGTCGAAAAGAATTTCGTCTTTGGTGAAACCAATAAAACCAAAGAATTTCAACAGAAATTCCCAGGAGGAAAGGTTCCAGCTTTCGAGGGTAAAGATGGTCAGCTTTTGCAAGACGGCAATGCAATTGCCTTTTATGTGTCCAACGAACAGCTAAAGGGAAAGACTGACATTGAAAAGGCTCAAGTTTTGCAATGGATCGGCT…
>h_cluster_02195-1
GGATCGGATTCAATTCAACTTAATGAGTTTGTTTATGAAATCGTCGAATGTTGTTGCCGTCTATCGTTTAAAGCGACTGTTATTGATAACAGAGCGATCTGGAACGACAATTCGTTAGTTAGTATGTTGCTTTTTATCAGTCCGATGCCAAACATCGACGCGCATCAAGTGTTTTTTCCTATATTAGTTTGGATATGTCTTGGCTGCTGGAACGTGTAAAGGGCCATTCGCGCTCGGGTAGCGATGCCAAAGCGTTCATTGAAGCCACGAAGACCGAAGCCCTGGGGCTGCTGGAGAGCGAATTGAACCGCCTGGTCGACTCAGCCCCCCCATCTGATAAGGAGCGTGTGGGCACTGAATTCCAGGGATTTACTCATTTGTTCAAGCGATTCCTCGACG…
>h_cluster_02198-1
GGGGGTCAGCTGTCTTGCTTTCAACCAGCATAGACGTCATAATTTTTCAGTCAGTCAATTTTCACAGTTGAGAACGTATTGTTCGCGATTAGTGCCTTTTTAAACGATTTTCTTGTGCATTTAATAGTATTTTACCATGGCGGACGAAGTGAATGAAAACGGCCACCCTGAAAATGGAGACGTTCCAGAGATCGAGCTCATTATCCGAGCTTCCACCATAGATGGACGTCGCAAAGGTGCCTGCCTTTTCTGCCAGGAATACTTTATGGAACTGTATCTTTTGGCCGAATTGAAGACGATCAGCCTGAAAGTGACCACAGTTGATATGCAAAAGCCGCCACCCGATTTCAGGACCAACTTTGAGGCGACGCCGCCGCCCATTCTAATCGATCGCGGAAT…
>h_cluster_02201
GGGGAAGAATTTTCATATTTCTACACTTAATGAAATTAGCGACCCGTTAAACTGCCATTATTGATTTCGGTTCGGTGTGAGTAAATTGTGCGTTCTACTCGAGAAAATCACCTCCTAAACATGAGGACATATTTTCTACTGGTAACATTGGTGTGTTGCCTGCAAAGGTCAACAGCTGGAGAGGTGAGACTGTTGGATCTTGAGCCGAGCGACGCTCAGAATCTGATCGAACAGCAGGATCAGACTTTGAAGTATGCGCCTAAGGTCGAGTCGAATGTACCGGCAGTACGATTTCTAGGCCAAGAGCCTCACAATGTGCTGGAAGACATTTATTTGGCCAAGCAATATCATGGGCAAGACGGCTTAGGCGGGTACCTTTATGGCTACCAGGTTCCAGAC…
>h_cluster_02236-1
GGGGAGTTGAGACTGATAATTCGTCGACTAAAGTCGTACCCGGTACCTGTTTGTTAAGCATTAATTTATTGTTCCATTAGTTACTAGTTTTGTTTTTTTTCTTCTAGTTAATATCGAATCAGTAATCATGACCAGCCAACAATACTACCCATTCAAGTGCACCCCCACTGTTTACCCAGCAGACCCCTTCGACCCCGTAGCTGATGCTGCCACCCTGAAGAAGGCGATGAAAGGTTTCGGAGCCGATGAAAAAGCCATAATCGATGTTTTGGCCCGCAGAGGCATCGTACAAAGACTAGAAATTGCCGAAACTTTCAAGACTTCGTACGGCAAAGACTTAATTTCCGAACTGAAAAGCGAACTTGGAGGCAAGTTTGAGGATGTGATTGTGGCTCTGAT…
>h_cluster_02276-1
AACTTTAGAAGATCAATTGCACAGATTGAAGGAATACGAACAGGGAGTTTATGCATATAAGCCACACATTGAGGAATTGGAGAAGATCCATCAAGCCGTACAAGAAAGTATGATCTTTGAAAATAGATACACGCAATACACGATGGAGACATTACGAGTAGGATGGGAGCAACTATTAACATCAATTAACCGTAATATCAACGAAGTAGAAAACCAAATTTTGACCAGGGATTCTAAAGGTATTACTCAAGAACAACTGAACGAGTTTAGATCATCCTTCAATCACTTCGACAAGAACCGTACAGGACGCCTTGCCCCAGACGAATTCAAATCCTGCTTGGTTTCTCTTGGATATTCAATTGGTAAAGATAGGCAAGGAGACATCGACTTCCAACGGAT…
>h_cluster_02280-1
TAGTAAGTAGGTAGCCGTAGTAAAACAGAACATAGATTGAAAGTTCGATTTGAATCGAAACGCCGCAGATGTTAGTGATTGAGNTAAAGCTGGCGTTTCTGTTGGAACTGCTACTTGAGAAGTGACCGATAGAGTTCGCCACCATATGATCATGTTTATTAATCACATTTAATGTCAAGTTAGGAATTATACGGGTTGTGCGAAAGTTGTCTATCGTTACCAATAATTCGTTTGGTGAAATTTGCGGTAACTTTAACTGTTTTAGGTAGGTTGCAGATCAGTTCGCTCTACAGTCTACTCGAGACCCACCAGTTAGTACTAGCTAATTCAAACGACATACAATAGTGTAAATATAGTGTTCTATTTTCTATTCAAATTGCTGATAAACGTTTAAAGGAG…
>h_cluster_02284-1
GAGAAAGAGGTAATGAAATGTCTGAAGTACTTCGGGATTTCCCCGAACTGACGGTCGAAATTGAGGGTGCTACTGAATCAATCATGAAGCGTACTGCATTGGTGGCCAATACCTCAAACATGCCTGTAGCTGCTCGTGAAGCCTCTATTTACACTGGCATCACCCTATCTGAATACTTCCGTGACATGGGTTACAATGTGTCTATGATGGCTGACTCCACTTCCCGTTGGGCTGAAGCGTTGAGAGAAATTTCAGGACGTCTGGCTGAAATGCCTGCCGATTCCGGTTACCCTGCTTATTTGGGTGCACGTTTGGCCTCCTTCTACGAGCGTGCTGGTCGCGTTAAATGCCTGGGTAACCCTGACAGGGAAGGATCTGTGTCCATTGTAGGAGCCGTAT…
>h_cluster_02298-1
GAACCTCAATCCTCATGAATCGCGACTTGTCAAACCACCATCATAAACAAGATTTACCTCTTGCCTTGCAGCTTGAGATCATCAGTGATTCATTGCGGCTAATAGTGCTTATCGAGTATCAAGCCATTGAAGTCACCAGTTGCACGGCGAAATGAGCCTATCGGGATACACGGACATCTTACAGGGCCCCTTGGCACAGTACCTGCAAATTTCGGAGAAAATCGGCGGCGATGTGGCGGAACAGTCCAAGCTGGTAAGCGCCGCCTTCGAGGCGCAGCTCCTCTACCTGAAACTGGCCGCCCATACATCGAAGCCGCCCCTTTCCGAAACCACCACCCTGCTAAGCCCGACCAGCCAGCAGATAACAGCTGTGCAGGAGTACCGGGAGAAGCACAGGAC…
>h_cluster_02311
GTTCTGATAATCTAGGATTTATATATTGGAGGGAGAGAAGTAATTTTATATTTGTTTCTAGTTGAGTCGACAGTTTACGGTTTACACTATCTCGAATCGCCAACTAGTGAAAGATGAGTCTACCTGGACCTCTAACAAATCTATTTCGAAAAATCGACGAAAATAAATTAAAGTACATTGAAAACTTGCGAGAAGCTGTAGCCATTAAATCGGTATCAGCTTGGCCTCAAAACCGCCCAGATGTGAAACGGATGATCGAATGGGCTGCTGACAAGCTCCGCGCCTTAGGAGCGACTGTGGATATTCGAGATATTGGTAGACAGAAACTAGACGATGGTTCAGAAATACCATTACCACCAGTATTGCTTGGCACTCTTGGAACCGATCCCAAAAAGAAGA…
>h_cluster_02312-1
GGGGCCGATCCAGAATTTCCATGAAGCTAGTTTCCCTGATTATGTAATGGATGCGATTGTAGCGCAAGGATATGAGTATCCTACTTCCATTCAGGCTCAGGGCTGGCCTATTGCAATGAGCGGAAACGATATGGTTGGCGTCGCCCAAACCGGTTCAGGCAAAACTTTGGCCTACATTCTACCAGCCATTGTCCACATTAACAACCAGCCCGAAGTTCAGCGTGGTGACGGTCCAGTTGCTCTTGTTTTGGCTCCGACCAGAGAATTGGCCCAGCAAATCCAGCAAGTGGCGAACGATTTCGGTAAATCCTCACATATTCGCAATTGCTGCGTGTTTGGGGGTGCCCCCAAAGGACCACAAGCCAGAGACTTGGAACGTGGCGTTGAGATTTGCATTGC…
>h_cluster_02313
GGGGGTCATTGCACGAGAGTGAACAGGCTCTGCTCTATTACATAAAAGGCAAATCGAACTAAGATCCCTGGAAATGACCAGCCTCATTCGAATTGGTGTTAGTAAAGCATCACTTATTGCTCCCAGGTCACTGCTTGTGAAAATTAACTATCAGTCAACGAGAACAATAACCAGCAGGTTAGACGAGTTACCCCCAAAGCCAAAGCCCTGGCCCTACAATGAGAAACCGTACACCAACCTGCAGTATTTCTTTGATAAAACAACTCCAAGGTTTGATGAAAATACCAAGCTGATTATAGTAGAAGGCCCAGTGGCTTCAGGTAAATCAAAGTTGGCGAAAGAAATAGCAAAATCGTTTGGAATGCTTTACTATCCCGAAGCCAATTTGGATATGCAATA…
>h_cluster_02317-2
AGGGAATTTAAGAGTTTTCAAAATTTACTACTGCCTTTTTCACTTAAATTAGTAATTGAGCAGTTTATGTCAATAATCAAACGTTTTATTAAAAAAAAAACAACCTCAATATATGTGAATAGTTATATTGACTTGGAAAAAGTTAAATATGTATGAATGTACACGTCCATCATCCATCCTTGTCAGTGTGGAAGATGGAAAATCTAACCTAAAACCTTTGGTGATGTCATCACTGTTATAAGCACCTGCACTCACCTAGTGAAAGATGGCTTTACGTTTCGTTCAACAATGTCCCATCAAATGGGCAAGCAAATTGGCCAGGGCTCAGTCTACTCTCTCAGCTTTTGAGATACAACACAAGACTCCCTTAATTAAAAAGCAAAGCCCCATCCCTATTGC…
>h_cluster_02329
GCACTGTGGTCTGGAGGATGGGACAATCCACAGGTTTAGGTCTAAAAATACTGTGCTGGCAACTGGAGGCTATGGACGTGCGTTTTTCTCATGCACATCAGCGCACACTTGCACAGGGGATGGCACAGCCATGGTAGCGAGAGCGGGGTTGCCCAGCCAAGATCTAGAATTTGTTCAGTTCCACCCCACCGGCATCTATGGAGCTGGATGTCTAATTACAGAAGGATGTAGAGGTGAAGGTGGTTATTTGATCAACTCAGAGGGCGAAAGATTCATGGAGAGATACGCTCCAGTTGCCAAAGACTTAGCATCTAGAGACGTCGTCTCCAGGAGTATGACAATGGAAATTCGAGAGGGACGTGGCGTCGGACCGGAAAAGGACCACGTCTACTTGCAGCT…
>h_cluster_02330-1
GATCTGTCAAAACGGATCGGTGGTCGAACCATTGCGAAAAGGCAACGTCATTCAATCTAGAGTAAAATAACGATTGTCACGAAGTTCTGCATTGTTCAAGCAGCAATTTAGGCTACAGATTGCGTTTAACTGTTACTAAGACTTTGTAGATTTATTCAGCGCTCGTCCAGTGAGTGTACACCGAGTACGAAATGGCTGATCAGCAAAATGATGATTTGGCTACTGCAATTCTGCGCAAAAAGGATAGGCCAAACAGGCTTATTGTCGAGGAGGCTGTCAACGACGATAATTCCGTCGTAGCTTTATCGCAGGCTAAAATGGATGAACTGCAGCTTTTTAGAGGAGACACTGTTCTCCTTAAAGGTAAAAGGCGCAAGGAAACCGTTTGCATAGTGCTTT…
>h_cluster_02336-2
[truncated: 1,227 more rows]
